# Supplementary material for: A protein-proximity screen reveals Ebola virus co-opts the mRNA decapping complex through the scaffold protein EDC4
Source: Nat Commun. 2025 Sep 26;16:8485. doi: 10.1038/s41467-025-63392-4 (PMC12475165; doi:10.1038/s41467-025-63392-4)
Supplement: Supplementary file 3 — Supplementary Data 1 [file 41467_2025_63392_MOESM3_ESM.xlsx]

## Sheet: Supplementary data Table 1
Bait	Bait construct	UniProt ID	Original Prey Gene Symbol	Updated Prey Gene Name	HIPPIE Gene Name	Gene Name alias	Gene Description	entrezgene	HGNC	Protein Description	Spectral Counts	Sum Spectral Counts	Average Spectral Counts	Number of Replicates	Control Spectral Counts	Fold Change	Saint Score (highest score is reported if found by both vsGFP and vsAll)	BFDR	Control (vsGFP or vsAll viral proteins + GFP)	Activity in trVLP P0 assay	Included in network analysis?	Identified by both NT- and CT-BioID2 fusions?
L	L_NT	B3KTV0	HSPA8	HSPA8	HSPA8	HEL-33, HEL-S-72p, HSC54, HSC70, HSC71	heat shock protein family A (Hsp70) member 8	3312	HGNC:5241	B3KTV0_HUMAN cDNA FLJ38781 fis, clone LIVER2000216, highly similar to HEAT SHOCK COGNATE 71 kDa PROTEIN	17|28|0|0	45	11.25	4	0|0|0|0|0|0|0|0|0|0|0|0|0|0|0|0|0|0|0|0|0|0|0|0|0|0|0|0|0|0|0|0|0|0|0|0|0|0|0|0|0|0|0|0|0|0|0|0	112.5	0.5	0	vsAll	not tested	No	No
NP	NP_CT	P49588	AARS	AARS1	AARS	AARS, CMT2N, DEE29, EIEE29, HDLS2	alanyl-tRNA synthetase 1	16	HGNC:20	SYAC_HUMAN Alanine--tRNA ligase, cytoplasmic	11|11|17|17	56	14	4	0|0|0|0|14|13|0|0	4.15	0.83	0.01	vsGFP	0.66	Yes	No
NP	NP_CT	Q9BTE6-3	AARSD1	AARSD1	AARSD1	AlaXp	alanyl-tRNA synthetase domain containing 1	80755	HGNC:28417	AASD1_HUMAN Isoform 3 of Alanyl-tRNA editing protein Aarsd1	11|18|12|8	49	12.25	4	0|0|0|0|0|0|0|0	122.5	1	0	vsGFP	0.66	Yes	No
NP	NP_NT	A0A0C4DG21	ABI2	ABI2	ABI2	ABI-2, ABI2B, AIP-1, AIP1, AblBP3	abl interactor 2	10152	HGNC:24011	A0A0C4DG21_HUMAN Abl interactor 2	6|9|4|6	25	6.25	4	0|0|0|0|0|0|0|0	62.5	1	0	vsGFP	0.25	Yes	No
NP	NP_CT	P42684	ABL2	ABL2	ABL2	ABLL, ARG	ABL proto-oncogene 2, non-receptor tyrosine kinase	27	HGNC:77	ABL2_HUMAN Abelson tyrosine-protein kinase 2	27|25|23|25	100	25	4	0|0|0|0|0|0|0|0|0|0|0|0|0|0|0|0|0|0|0|0|0|0|0|0|0|0|0|0|0|0|0|0|0|0|0|0|0|0|0|0|0|0|0|0	250	1	0	Both	0.66	Yes	No
NP	NP_NT	O00154	ACOT7	ACOT7	ACOT7	ACH1, ACT, BACH, CTE-II, LACH	acyl-CoA thioesterase 7	11332	HGNC:24157	BACH_HUMAN Cytosolic acyl coenzyme A thioester hydrolase	16|14|23|16	69	17.25	4	0|0|0|0|0|0|0|0	172.5	1	0	vsGFP	0.25	Yes	No
NP	NP_CT	Q09666	AHNAK	AHNAK	AHNAK	AHNAK1, AHNAKRS, PM227	AHNAK nucleoprotein	79026	HGNC:347	AHNK_HUMAN Neuroblast differentiation-associated protein AHNAK	1087|1106|1108|1124	4425	1106.25	4	0|0|0|0|187|175|163|159	12.94	1	0	vsGFP	0.66	Yes	No
NP	NP_CT	Q8IVF2	AHNAK2	AHNAK2	AHNAK2	C14orf78	AHNAK nucleoprotein 2	113146	HGNC:20125	AHNK2_HUMAN Protein AHNAK2	136|140|134|120	530	132.5	4	0|0|0|0|0|0|0|0|0|0|0|0|0|0|0|0|0|0|0|0|0|0|0|0|0|0|0|0|0|0|0|0|0|0|0|0|0|0|0|0|0|0|0|0	1325	1	0	Both	0.66	Yes	No
NP	NP_NT	A0A140VJE7	AP1G1	AP1G1	AP1G1	ADTG, CLAPG1, USRISD	adaptor related protein complex 1 subunit gamma 1	164	HGNC:555	A0A140VJE7_HUMAN Testicular tissue protein Li 21	22|20|17|12	71	17.75	4	0|0|0|0|0|0|0|0|0|0|0|0|0|0|0|0|0|0|0|0|0|0|0|0|0|0|0|0|0|0|0|0|0|0|0|0|0|0|0|0|0|0|0|0	177.5	1	0	Both	0.25	Yes	Yes
NP	NP_CT	A0A140VJE7	AP1G1	AP1G1	AP1G1	ADTG, CLAPG1, USRISD	adaptor related protein complex 1 subunit gamma 1	164	HGNC:555	A0A140VJE7_HUMAN Testicular tissue protein Li 21	13|15|15|16	59	14.75	4	0|0|0|0|0|0|0|0|0|0|0|0|0|0|0|0|0|0|0|0|0|0|0|0|0|0|0|0|0|0|0|0|0|0|0|0|0|0|0|0|0|0|0|0	147.5	1	0	Both	0.66	Yes	Yes
NP	NP_NT	A0A024R0Y6	ARF3	ARF3	ARF3		ADP ribosylation factor 3	377	HGNC:654	A0A024R0Y6_HUMAN ADP-ribosylation factor 3, isoform CRA_b	15|10|17|16	58	14.5	4	0|0|0|0|0|9|4|0	8.92	0.96	0	vsGFP	0.25	Yes	Yes
NP	NP_CT	A0A024R0Y6	ARF3	ARF3	ARF3		ADP ribosylation factor 3	377	HGNC:654	A0A024R0Y6_HUMAN ADP-ribosylation factor 3, isoform CRA_b	12|12|14|11	49	12.25	4	0|0|0|0|0|9|4|0	7.54	0.96	0.01	vsGFP	0.66	Yes	Yes
NP	NP_CT	Q52LW3	ARHGAP29	ARHGAP29	ARHGAP29	PARG1	Rho GTPase activating protein 29	9411	HGNC:30207	RHG29_HUMAN Rho GTPase-activating protein 29	24|19|23|28	94	23.5	4	0|0|0|0|0|0|0|0|0|0|0|0|0|0|0|0|0|0|0|0|0|0|0|0|0|0|0|0|0|0|0|0|0|0|0|0|0|0|0|0|0|0|0|0	235	1	0	Both	0.66	Yes	No
NP	NP_CT	B3KTS4	ARHGEF16	ARHGEF16	ARHGEF16	GEF16, NBR	Rho guanine nucleotide exchange factor 16	27237	HGNC:15515	B3KTS4_HUMAN cDNA FLJ38665 fis, clone HLUNG2003378, highly similar to Rho guanine nucleotide exchange factor 16	20|13|18|14	65	16.25	4	0|0|0|0|0|0|0|0	162.5	1	0	Both	0.66	Yes	No
NP	NP_NT	P38606-2	ATP6V1A	ATP6V1A	ATP6V1A	ARCL2D, ATP6A1, ATP6V1A1, DEE93, HO68	ATPase H+ transporting V1 subunit A	523	HGNC:851	VATA_HUMAN Isoform 2 of V-type proton ATPase catalytic subunit A	38|42|21|28	129	32.25	4	0|0|0|0|0|14|0|0	18.43	0.99	0	vsGFP	0.25	Yes	No
NP	NP_NT	O14867	BACH1	BACH1	BACH1	BACH-1; BTBD24	BTB domain and CNC homolog 1	571	HGNC:935	BACH1_HUMAN Transcription regulator protein BACH1	27|29|26|27	109	27.25	4	0|0|0|0|11|0|0|0	19.82	0.99	0	vsGFP	0.25	Yes	No
NP	NP_NT	Q9P287-2	BCCIP	BCCIP	BCCIP	TOK-1, TOK1	BRCA2 and CDKN1A interacting protein	56647	HGNC:978	BCCIP_HUMAN BRCA2 and CDKN1A-interacting protein	20|23|16|17	76	19	4	0|0|0|0|0|0|0|0	190	1	0	vsGFP	0.25	Yes	No
NP	NP_NT	P51587	BRCA2	BRCA2	BRCA2	BRCC2, BROVCA2, FACD, FAD, FAD1	BRCA2 DNA repair associated	675	HGNC:1101	BRCA2_HUMAN Breast cancer type 2 susceptibility protein	28|39|34|30	131	32.75	4	0|0|0|0|0|0|0|0	327.5	1	0	vsGFP	0.25	Yes	Yes
NP	NP_CT	P51587	BRCA2	BRCA2	BRCA2	BRCC2, BROVCA2, FACD, FAD, FAD1	BRCA2 DNA repair associated	675	HGNC:1101	BRCA2_HUMAN Breast cancer type 2 susceptibility protein	70|70|63|67	270	67.5	4	0|0|0|0|0|0|0|0	675	1	0	vsGFP	0.66	Yes	Yes
NP	NP_NT	P20290	BTF3	BTF3	BTF3	NACB; BTF3a; BTF3b; BETA-NAC	basic transcription factor 3	689	HGNC:1125	BTF3_HUMAN Transcription factor BTF3	4|5|2|5	16	4	4	0|0|0|0|2|1|0|0	10.67	0.92	0.01	vsGFP	0.25	Yes	No
NP	NP_CT	A0A024R3S1	C1ORF198	C1orf198	C1orf198		chromosome 1 open reading frame 198	84886	HGNC:25900	A0A024R3S1_HUMAN Chromosome 1 open reading frame 198, isoform CRA_a	11|6|6|6	29	7.25	4	0|0|0|0|0|0|0|0	72.5	1	0	Both	0.66	Yes	No
NP	NP_CT	Q5T0Z8	C6ORF132	C6orf132	C6orf132	LncCCLM, bA7K24.2	chromosome 6 open reading frame 132	647024	HGNC:21288	CF132_HUMAN Uncharacterized protein C6orf132	16|13|21|14	64	16	4	0|0|0|0|0|0|0|0|0|0|0|0|0|0|0|0|0|0|0|0|0|0|0|0|0|0|0|0|0|0|0|0|0|0|0|0|0|0|0|0|0|0|0|0	160	1	0	Both	0.66	Yes	No
NP	NP_CT	Q08AD1	CAMSAP2	CAMSAP2	CAMSAP2	CAMSAP1L1	calmodulin regulated spectrin associated protein family member 2	23271	HGNC:29188	CAMP2_HUMAN Calmodulin-regulated spectrin-associated protein 2	43|40|41|37	161	40.25	4	0|0|0|0|0|0|0|0|0|0|0|0|0|0|0|0|0|0|0|0|0|0|0|0|0|0|0|0|0|0|0|0|0|0|0|0|0|0|0|0|0|0|0|0	402.5	1	0	Both	0.66	Yes	No
NP	NP_CT	Q9P1Y5	CAMSAP3	CAMSAP3	CAMSAP3	KIAA1543, NEZHA, PPP1R80	calmodulin regulated spectrin associated protein family member 3	57662	HGNC:29307	CAMP3_HUMAN Calmodulin-regulated spectrin-associated protein 3	86|79|88|69	322	80.5	4	0|0|0|0|34|40|29|29	4.88	0.96	0	Both	0.66	Yes	No
NP	NP_NT	B2R7T8	CAPZB	CAPZB	CAPZB	CAPB, CAPPB, CAPZ	capping actin protein of muscle Z-line subunit beta	832	HGNC:1491	B2R7T8_HUMAN cDNA, FLJ93598, highly similar to Homo sapiens capping protein (actin filament) muscle Z-line, beta (CAPZB), mRNA	7|8|8|8	31	7.75	4	0|0|0|0|2|0|0|0	31	1	0	vsGFP	0.25	Yes	No
NP	NP_NT	Q6P1N0	CC2D1A	CC2D1A	CC2D1A	Aki-1, FREUD-1, Freud-1/Aki1, Lgd2, MRT3	coiled-coil and C2 domain containing 1A	54862	HGNC:30237	C2D1A_HUMAN Coiled-coil and C2 domain-containing protein 1A	59|57|55|49	220	55	4	0|0|0|0|21|24|15|22	5.37	0.98	0	vsGFP	0.25	Yes	Yes
NP	NP_CT	Q6P1N0	CC2D1A	CC2D1A	CC2D1A	Aki-1, FREUD-1, Freud-1/Aki1, Lgd2, MRT3	coiled-coil and C2 domain containing 1A	54862	HGNC:30237	C2D1A_HUMAN Coiled-coil and C2 domain-containing protein 1A	47|54|50|58	209	52.25	4	0|0|0|0|21|24|15|22	5.1	0.97	0	vsGFP	0.66	Yes	Yes
NP	NP_CT	A6NKD9	CCDC85C	CCDC85C	CCDC85C		coiled-coil domain containing 85C	317762	HGNC:35459	CC85C_HUMAN Coiled-coil domain-containing protein 85C	14|13|15|13	55	13.75	4	0|0|0|0|6|5|0|4	7.33	0.98	0	vsGFP	0.66	Yes	No
NP	NP_CT	A0A024QYV8	CP110	CCP110		CP110, Cep110	centriolar coiled-coil protein 110	9738	HGNC:24342	A0A024QYV8_HUMAN CP110 protein, isoform CRA_a	51|52|47|48	198	49.5	4	0|0|0|0|0|0|0|0|0|0|14|0|0|0|0|13|0|0|0|0|0|14|0|7|14|0|0|0|0|0|0|8|13|0|0|0|13|15|17|0|0|0|0|0	3.87	1	0	Both	0.66	Yes	No
NP	NP_CT	Q9Y5K6	CD2AP	CD2AP	CD2AP	CMS	CD2 associated protein	23607	HGNC:14258	CD2AP_HUMAN CD2-associated protein	141|126|117|131	515	128.75	4	0|0|0|0|50|60|46|50	5	0.98	0	vsGFP	0.66	Yes	No
NP	NP_CT	J3KQR7	CEP170B	CEP170B	CEP170B	CEP170R, FAM68C, KIAA0284	centrosomal protein 170B	283638	HGNC:20362	J3KQR7_HUMAN Centrosomal protein of 170 kDa protein B	16|20|26|0	62	15.5	4	0|0|0|0|0|0|0|0|0|0|0|0|0|0|0|0|0|0|0|0|0|0|0|0|0|0|0|0|0|0|0|0|0|0|0|0|0|0|0|0|0|0|0|0	155	0.75	0.05	vsAll	0.66	Yes	No
NP	NP_CT	B3KSV4	B3KSV4	CEP192	CEP192	PPP1R62	centrosomal protein 192	55125	HGNC:25515	B3KSV4_HUMAN cDNA FLJ37129 fis, clone BRACE2022990	33|32|30|31	126	31.5	4	0|0|0|0|0|0|0|0	315	1	0	vsGFP	0.66	Yes	No
NP	NP_CT	Q5VT06	CEP350	CEP350	CEP350	CAP350, GM133	centrosomal protein 350	9857	HGNC:24238	CE350_HUMAN Centrosome-associated protein 350	33|25|0|21	79	19.75	4	0|0|0|0|0|0|0|0|0|0|0|0|0|0|0|0|0|0|0|0|0|0|0|0|0|0|0|0|0|0|0|0|0|0|0|0|0|0|0|0|0|0|0|0	197.5	0.75	0.05	vsAll	0.66	Yes	No
NP	NP_NT	D3DR37	CEP55	CEP55	CEP55	C10orf3, CT111, MARCH, URCC6	centrosomal protein 55	55165	HGNC:1161	D3DR37_HUMAN Centrosomal protein 55kDa, isoform CRA_a	13|11|12|11	47	11.75	4	0|0|0|0|0|10|0|0	9.4	0.96	0	vsGFP	0.25	Yes	Yes
NP	NP_CT	D3DR37	CEP55	CEP55	CEP55	C10orf3, CT111, MARCH, URCC6	centrosomal protein 55	55165	HGNC:1161	D3DR37_HUMAN Centrosomal protein 55kDa, isoform CRA_a	9|7|7|10	33	8.25	4	0|0|0|0|0|10|0|0	6.6	0.93	0.01	vsGFP	0.66	Yes	Yes
NP	NP_CT	Q6P2H3	CEP85	CEP85	CEP85	CCDC21	centrosomal protein 85	64793	HGNC:25309	CEP85_HUMAN Centrosomal protein of 85 kDa	21|16|19|17	73	18.25	4	0|0|0|0|0|0|0|0	182.5	1	0	vsGFP	0.66	Yes	No
NP	NP_CT	Q5SZL2	CEP85L	CEP85L	CEP85L	C6orf204, LIS10, NY-BR-15, bA57K17.2	centrosomal protein 85 like	387119	HGNC:21638	CE85L_HUMAN Centrosomal protein of 85 kDa-like	27|25|18|17	87	21.75	4	0|0|0|0|0|0|0|0|0|0|0|0|0|0|0|0|0|0|0|0|0|0|0|0|0|0|0|0|0|0|0|0|0|0|0|0|0|0|0|0|0|0|0|0	217.5	1	0	Both	0.66	Yes	No
NP	NP_CT	B9EK46	CGN	CGN	CGN		cingulin	57530	HGNC:17429	B9EK46_HUMAN Cingulin	204|183|204|203	794	198.5	4	0|0|0|0|23|27|0|20	22.69	1	0	vsGFP	0.66	Yes	No
NP	NP_NT	Q0VF96	CGNL1	CGNL1	CGNL1	JACOP, PCING	cingulin like 1	84952	HGNC:25931	CGNL1_HUMAN Cingulin-like protein 1	26|27|33|34	120	30	4	0|0|0|0|0|0|0|0	300	1	0	Both	0.25	Yes	Yes
NP	NP_CT	Q0VF96	CGNL1	CGNL1	CGNL1	JACOP, PCING	cingulin like 1	84952	HGNC:25931	CGNL1_HUMAN Cingulin-like protein 1	126|127|117|126	496	124	4	0|0|0|0|0|0|0|0|0|0|0|0|0|0|49|47|39|33|0|0|0|0|0|0|0|0|0|0|0|0|0|0|0|9|0|0|22|25|21|21|0|0|0|0	4.66	1	0	Both	0.66	Yes	Yes
NP	NP_CT	Q14008	CKAP5	CKAP5	CKAP5	CHTOG, MSPS, TOG, TOGp, ch-TOG	cytoskeleton associated protein 5	9793	HGNC:28959	CKAP5_HUMAN Cytoskeleton-associated protein 5	100|85|79|80	344	86	4	0|0|0|0|41|0|36|32	6.31	0.98	0	vsGFP	0.66	Yes	No
NP	NP_CT	A0A0S2Z471	CKB	CKB	CKB	BCK; B-CK; CKBB; CPK-B; HEL-211; HEL-S-29	creatine kinase B	1152	HGNC:1991	A0A0S2Z471_HUMAN Creatine kinase brain isoform 2 (Fragment)	5|7|6|7	25	6.25	4	0|0|0|0|0|2|0|0	25	1	0	vsGFP	0.66	Yes	No
NP	NP_NT	A0A087WVQ6	CLTC	CLTC	CLTC	CHC, CHC17, CLH-17, CLTCL2, Hc	clathrin heavy chain	1213	HGNC:2092	A0A087WVQ6_HUMAN Clathrin heavy chain	16|14|25|14	69	17.25	4	0|0|0|0|0|0|0|0	172.5	1	0	vsGFP	0.25	Yes	No
NP	NP_CT	A5YKK6	CNOT1	CNOT1	CNOT1	AD-005, CDC39, HPE12, NOT1, NOT1H	CCR4-NOT transcription complex subunit 1	23019	HGNC:7877	CNOT1_HUMAN CCR4-NOT transcription complex subunit 1	56|57|68|56	237	59.25	4	0|0|0|0|26|25|14|0	7.29	0.99	0	vsGFP	0.66	Yes	No
NP	NP_NT	O75128	COBL	COBL	COBL		cordon-bleu WH2 repeat protein	23242	HGNC:22199	COBL_HUMAN Protein cordon-bleu	59|54|58|62	233	58.25	4	0|0|0|0|0|0|0|0|0|0|0|0|0|0|0|0|0|0|0|0|0|0|0|0|0|0|0|0|0|0|0|0|0|0|0|0|0|0|0|0|0|0|0|0	582.5	1	0	Both	0.25	Yes	Yes
NP	NP_CT	O75128	COBL	COBL	COBL		cordon-bleu WH2 repeat protein	23242	HGNC:22199	COBL_HUMAN Protein cordon-bleu	56|0|64|55	175	43.75	4	0|0|0|0|0|0|0|0|0|0|0|0|0|0|0|0|0|0|0|0|0|0|0|0|0|0|0|0|0|0|0|0|0|0|0|0|0|0|0|0|0|0|0|0	437.5	0.75	0.03	Both	0.66	Yes	Yes
NP	NP_CT	P53618	COPB1	COPB1	COPB1	BARMACS, COPB	COPI coat complex subunit beta 1	1315	HGNC:2231	COPB_HUMAN Coatomer subunit beta	10|9|7|3	29	7.25	4	0|0|0|0|7|0|0|0	8.29	0.92	0.01	vsGFP	0.66	Yes	No
NP	NP_NT	Q9HCH3	CPNE5	CPNE5	CPNE5	COPN5, CPN5	copine 5	57699	HGNC:2318	CPNE5_HUMAN Copine-5	8|12|8|8	36	9	4	0|0|0|0|0|8|0|0	9	0.95	0.01	vsGFP	0.25	Yes	No
NP	NP_CT	Q1MSJ5	CSPP1	CSPP1	CSPP1	CSPP, CSPP-L, JBTS21	centrosome and spindle pole associated protein 1	79848	HGNC:26193	CSPP1_HUMAN Centrosome and spindle pole-associated protein 1	41|37|40|39	157	39.25	4	0|0|0|0|0|0|0|0	392.5	1	0	Both	0.66	Yes	No
NP	NP_CT	A0A024R6T1	CYLD	CYLD	CYLD	BRSS, CDMT, CYLD1, CYLDI, EAC	CYLD lysine 63 deubiquitinase	1540	HGNC:2584	A0A024R6T1_HUMAN Cylindromatosis (Turban tumor syndrome), isoform CRA_a	35|37|37|32	141	35.25	4	0|0|0|0|0|0|0|0	352.5	1	0	vsGFP	0.66	Yes	No
NP	NP_NT	A0A024RCM3	DDX39B	DDX39B	DDX39B	BAT1, D6S81E, UAP56	DExD-box helicase 39B	7919	HGNC:13917	A0A024RCM3_HUMAN HCG2005638, isoform CRA_a	18|18|16|16	68	17	4	0|0|0|0|6|6|0|0	11.33	0.99	0	vsGFP	0.25	Yes	Yes
NP	NP_CT	A0A024RCM3	DDX39B	DDX39B	DDX39B	BAT1, D6S81E, UAP56	DExD-box helicase 39B	7919	HGNC:13917	A0A024RCM3_HUMAN HCG2005638, isoform CRA_a	16|15|10|10	51	12.75	4	0|0|0|0|6|6|0|0	8.5	0.96	0	vsGFP	0.66	Yes	Yes
NP	NP_CT	Q9P265	DIP2B	DIP2B	DIP2B		disco interacting protein 2 homolog B	57609	HGNC:29284	DIP2B_HUMAN Disco-interacting protein 2 homolog B	10|16|15|16	57	14.25	4	0|0|0|0|0|0|0|0	142.5	1	0	Both	0.66	Yes	No
NP	NP_CT	P50570	DNM2	DNM2	DNM2	CMT2M, CMTDI1, CMTDIB, DI-CMTB, DYN2	dynamin 2	1785	HGNC:2974	DYN2_HUMAN Dynamin-2	23|28|17|18	86	21.5	4	0|0|0|0|0|13|0|0	13.23	0.99	0	vsGFP	0.66	Yes	No
NP	NP_CT	P15924	DSP	DSP	DSP	DP; DCWHKTA	desmoplakin	1832	HGNC:3052	DESP_HUMAN Desmoplakin	60|67|62|74	263	65.75	4	0|0|0|0|43|36|44|0	4.28	0.89	0.01	vsGFP	0.66	Yes	No
NP	NP_CT	Q86Y13	DZIP3	DZIP3	DZIP3	PPP1R66, UURF2, hRUL138	DAZ interacting zinc finger protein 3	9666	HGNC:30938	DZIP3_HUMAN E3 ubiquitin-protein ligase DZIP3	21|13|19|19	72	18	4	0|0|0|0|0|0|0|0|0|0|0|0|0|0|0|0|0|0|0|0|0|0|0|0|0|0|0|0|0|0|0|0|0|0|0|0|0|0|0|0|0|0|0|0	180	1	0	Both	0.66	Yes	No
NP	NP_CT	J3KN16	KIAA0368	ECPAS	ECPAS	ECM29, KIAA0368	Ecm29 proteasome adaptor and scaffold	23392	HGNC:29020	J3KN16_HUMAN Proteasome-associated protein ECM29 homolog	43|33|39|30	145	36.25	4	0|0|0|0|15|19|0|0	8.53	0.98	0	Both	0.66	Yes	No
NP	NP_CT	R4RZ18	EGLN1	EGLN1	EGLN1	C1orf12, ECYT3, HALAH, HIF-PH2, HIFPH2	egl-9 family hypoxia inducible factor 1	54583	HGNC:1232	R4RZ18_HUMAN Hypoxia-inducible factor prolyl hydroxylase 2	92|86|79|79	336	84	4	0|0|0|0|0|0|0|0|0|0|27|0|0|16|0|0|0|0|0|0|0|33|0|0|0|0|0|0|0|0|0|0|0|0|0|0|0|0|0|0|0|0|0|23	8.48	0.99	0	Both	0.66	Yes	No
NP	NP_CT	Q15717	ELAVL1	ELAVL1	ELAVL1	ELAV1, HUR, Hua, MelG	ELAV like RNA binding protein 1	1994	HGNC:3312	ELAV1_HUMAN ELAV-like protein 1	7|9|8|9	33	8.25	4	0|0|0|0|0|7|0|0	9.43	0.96	0	vsGFP	0.66	Yes	No
NP	NP_CT	Q96C92	SDCCAG3	ENTR1	ENTR1	NY-CO-3, SDCCAG3, SDDAG3	endosome associated trafficking regulator 1	10807	HGNC:10667	SDCG3_HUMAN Serologically defined colon cancer antigen 3	16|20|19|18	73	18.25	4	0|0|0|0|0|0|0|0|0|0|0|0|0|0|0|0|0|0|0|0|0|0|0|0|0|0|0|0|0|0|0|0|0|0|0|0|0|0|0|0|0|0|0|0	182.5	1	0	Both	0.66	Yes	No
NP	NP_CT	A0A024R7G6	EPS15L1	EPS15L1	EPS15L1	EPS15R	epidermal growth factor receptor pathway substrate 15 like 1	58513	HGNC:24634	A0A024R7G6_HUMAN Epidermal growth factor receptor pathway substrate 15-like 1, isoform CRA_a	15|14|21|11	61	15.25	4	0|0|0|0|0|0|0|0	152.5	1	0	vsGFP	0.66	Yes	No
NP	NP_NT	Q6P1L5	FAM117B	FAM117B	FAM117B	ALS2CR13	family with sequence similarity 117 member B	150864	HGNC:14440	F117B_HUMAN Protein FAM117B	10|9|6|5	30	7.5	4	0|0|0|0|2|5|0|0	8.57	0.93	0.01	vsGFP	0.25	Yes	No
NP	NP_CT	A6ND36	FAM83G	FAM83G	FAM83G	PAWS1	family with sequence similarity 83 member G	644815	HGNC:32554	FA83G_HUMAN Protein FAM83G	9|13|11|9	42	10.5	4	0|0|0|0|0|0|0|0|0|0|0|0|0|0|0|0|0|0|0|0|0|0|0|0|0|0|0|0|0|0|0|0|0|0|0|0|0|0|0|0|0|0|0|0	105	1	0	Both	0.66	Yes	No
NP	NP_NT	Q5HY54	FLNA	FLNA	FLNA	ABP-280, ABPX, CSBS, CVD1, FGS2	filamin A	2316	HGNC:3754	Q5HY54_HUMAN Filamin-A	66|64|67|66	263	65.75	4	0|0|0|0|0|0|0|0	657.5	1	0	vsGFP	0.25	Yes	No
NP	NP_CT	A0A0F7KYT8	FXR1	FXR1	FXR1	CMYP9A, CMYP9B, FXR1P, MYOPMIL, MYORIBF	FMR1 autosomal homolog 1	8087	HGNC:4023	A0A0F7KYT8_HUMAN Fragile X mental retardation autosomal homolog variant p2K	27|24|27|26	104	26	4	0|0|0|0|12|16|0|16	4.73	0.94	0.01	vsGFP	0.66	Yes	No
NP	NP_NT	Q17RS7	GEN1	GEN1	GEN1	Gen	GEN1 Holliday junction 5' flap endonuclease	348654	HGNC:26881	GEN_HUMAN Flap endonuclease GEN homolog 1	11|18|10|12	51	12.75	4	0|0|0|0|0|0|0|0	127.5	1	0	Both	0.25	Yes	Yes
NP	NP_CT	Q17RS7	GEN1	GEN1	GEN1	Gen	GEN1 Holliday junction 5' flap endonuclease	348654	HGNC:26881	GEN_HUMAN Flap endonuclease GEN homolog 1	27|22|23|23	95	23.75	4	0|0|0|0|0|0|0|0	237.5	1	0	Both	0.66	Yes	Yes
NP	NP_CT	Q9Y2X7	GIT1	GIT1	GIT1	p95-APP1	GIT ArfGAP 1	28964	HGNC:4272	GIT1_HUMAN ARF GTPase-activating protein GIT1	51|40|50|33	174	43.5	4	0|0|0|0|0|0|0|0|0|0|0|0|0|0|0|0|0|0|0|0|0|0|0|0|0|0|0|0|0|0|0|0|0|0|0|0|0|0|0|0|0|0|0|0	435	1	0	Both	0.66	Yes	No
NP	NP_NT	Q6QNY5	GNE	GNE	GNE	DMRV, GLCNE, IBM2, NM, THC12	glucosamine (UDP-N-acetyl)-2-epimerase/N-acetylmannosamine kinase	10020	HGNC:23657	Q6QNY5_HUMAN UDP-N-acetylglucosamine-2-epimerase / N-acetylmannosamine kinase	12|10|11|13	46	11.5	4	0|0|0|0|0|0|0|0|0|0|0|0|0|0|0|0|0|0|0|0|0|0|0|0|0|0|0|0|0|0|0|0|0|0|0|0|0|0|0|0|0|0|0|0	115	1	0	vsAll	0.25	Yes	No
NP	NP_NT	Q9P035	HACD3	HACD3	HACD3	B-IND1, BIND1, HSPC121, PTPLAD1	3-hydroxyacyl-CoA dehydratase 3	51495	HGNC:24175	HACD3_HUMAN Very-long-chain (3R)-3-hydroxyacyl-CoA dehydratase 3	8|10|15|8	41	10.25	4	0|0|0|0|6|5|0|0	7.45	0.93	0.01	vsGFP	0.25	Yes	No
NP	NP_CT	Q9BT25	HAUS8	HAUS8	HAUS8	DGT4, HICE1, NY-SAR-48	HAUS augmin like complex subunit 8	93323	HGNC:30532	HAUS8_HUMAN HAUS augmin-like complex subunit 8	10|7|11|7	35	8.75	4	0|0|0|0|0|0|0|0|0|0|0|0|0|0|0|0|0|0|0|0|0|0|0|0|0|0|0|0|0|0|0|0|0|0|0|0|0|0|1|0|0|0|0|0	87.5	1	0	Both	0.66	Yes	No
NP	NP_CT	Q9Y450-2	HBS1L	HBS1L	HBS1L	EF-1a, ERFS, HBS1, HSPC276, eRF3c	HBS1 like translational GTPase	10767	HGNC:4834	HBS1L_HUMAN Isoform 2 of HBS1-like protein	18|14|21|14	67	16.75	4	0|0|0|0|14|18|0|0	4.19	0.86	0.01	vsGFP	0.66	Yes	No
NP	NP_NT	P50747	HLCS	HLCS	HLCS	HCS	holocarboxylase synthetase	3141	HGNC:4976	BPL1_HUMAN Biotin--protein ligase	15|22|18|16	71	17.75	4	0|0|0|0|9|11|2|7	4.9	0.92	0.01	vsGFP	0.25	Yes	Yes
NP	NP_CT	P50747	HLCS	HLCS	HLCS	HCS	holocarboxylase synthetase	3141	HGNC:4976	BPL1_HUMAN Biotin--protein ligase	22|19|23|20	84	21	4	0|0|0|0|9|11|2|7	5.79	0.96	0	vsGFP	0.66	Yes	Yes
NP	NP_NT	B4DMY3	HNRPAB	HNRNPAB	HNRNPAB	ABBP1, HNRPAB	heterogeneous nuclear ribonucleoprotein A/B	3182	HGNC:5034	B4DMY3_HUMAN cDNA FLJ60713, highly similar to Homo sapiens heterogeneous nuclear ribonucleoprotein A/B (HNRPAB), transcript variant 1, mRNA	9|9|10|9	37	9.25	4	0|0|0|0|6|0|0|0	12.33	0.97	0	vsGFP	0.25	Yes	No
NP	NP_NT	B3KX72	HNRNPU	HNRNPU	HNRNPU	DEE54, EIEE54, GRIP120, HNRNPU-AS1, HNRPU	heterogeneous nuclear ribonucleoprotein U	3192	HGNC:5048	B3KX72_HUMAN cDNA FLJ44920 fis, clone BRAMY3011501, highly similar to Heterogeneous nuclear ribonucleoprotein U	12|13|11|4	40	10	4	0|0|0|0|0|0|0|0	100	1	0	vsGFP	0.25	Yes	No
NP	NP_NT	A0A024R3X4	HSPD1	HSPD1	HSPD1	CPN60, GROEL, HLD4, HSP-60, HSP60	heat shock protein family D (Hsp60) member 1	3329	HGNC:5261	A0A024R3X4_HUMAN Heat shock 60kDa protein 1 (Chaperonin), isoform CRA_a	24|26|30|19	99	24.75	4	0|0|0|0|0|13|0|0	15.23	0.99	0	vsGFP	0.25	Yes	Yes
NP	NP_CT	A0A024R3X4	HSPD1	HSPD1	HSPD1	CPN60, GROEL, HLD4, HSP-60, HSP60	heat shock protein family D (Hsp60) member 1	3329	HGNC:5261	A0A024R3X4_HUMAN Heat shock 60kDa protein 1 (Chaperonin), isoform CRA_a	16|15|13|15	59	14.75	4	0|0|0|0|0|13|0|0	9.08	0.97	0	vsGFP	0.66	Yes	Yes
NP	NP_CT	B7ZLE0	IBTK	IBTK	IBTK	BTBD26, BTKI	inhibitor of Bruton tyrosine kinase	25998	HGNC:17853	B7ZLE0_HUMAN IBTK protein	25|23|24|19	91	22.75	4	0|0|0|0|0|12|15|0	6.74	0.96	0	vsGFP	0.66	Yes	No
NP	NP_CT	A0PJM7	IFT74	IFT74	IFT74	BBS22, CCDC2, CMG-1, CMG1, JBTS40	intraflagellar transport 74	80173	HGNC:21424	A0PJM7_HUMAN IFT74 protein (Fragment)	95|85|75|83	338	84.5	4	0|0|0|0|39|0|25|26	7.51	0.99	0	Both	0.66	Yes	No
NP	NP_CT	O15357	INPPL1	INPPL1	INPPL1	OPSMD, SHIP2	inositol polyphosphate phosphatase like 1	3636	HGNC:6080	SHIP2_HUMAN Phosphatidylinositol 3,4,5-trisphosphate 5-phosphatase 2	17|14|13|14	58	14.5	4	0|0|0|0|0|0|0|0	145	1	0	Both	0.66	Yes	No
NP	NP_NT	Q9P266	KIAA1462	JCAD	JCAD	KIAA1462	junctional cadherin 5 associated	57608	HGNC:29283	JCAD_HUMAN Junctional protein associated with coronary artery disease	6|4|6|6	22	5.5	4	0|0|0|0|0|0|0|0	55	1	0	vsGFP	0.25	Yes	Yes
NP	NP_CT	Q9P266	KIAA1462	JCAD	JCAD	KIAA1462	junctional cadherin 5 associated	57608	HGNC:29283	JCAD_HUMAN Junctional protein associated with coronary artery disease	28|25|34|18	105	26.25	4	0|0|0|0|0|0|0|0	262.5	1	0	vsGFP	0.66	Yes	Yes
NP	NP_CT	Q9BVA0	KATNB1	KATNB1	KATNB1	KAT, LIS6	katanin regulatory subunit B1	10300	HGNC:6217	KTNB1_HUMAN Katanin p80 WD40 repeat-containing subunit B1	6|4|5|5	20	5	4	0|0|0|0|0|2|0|0	20	0.99	0	Both	0.66	Yes	No
NP	NP_CT	A0A024R7Q7	KIAA1191	KIAA1191	KIAA1191	p33MONOX, p60MONOX	KIAA1191	57179	HGNC:29209	A0A024R7Q7_HUMAN KIAA1191, isoform CRA_a	11|7|15|5	38	9.5	4	0|0|0|0|0|0|0|0	95	1	0	vsGFP	0.66	Yes	No
NP	NP_CT	Q5T5P2	KIAA1217	KIAA1217	KIAA1217	ETL4, SKT	KIAA1217	56243	HGNC:25428	SKT_HUMAN Sickle tail protein homolog	52|57|42|55	206	51.5	4	0|0|0|0|0|0|0|0|0|0|0|0|0|0|0|0|0|0|0|0|0|0|0|0|0|0|0|0|0|0|0|0|0|0|0|0|0|0|0|0|0|0|0|0	515	1	0	Both	0.66	Yes	No
NP	NP_NT	Q9BY89	KIAA1671	KIAA1671	KIAA1671		KIAA1671	85379	HGNC:29345	K1671_HUMAN Uncharacterized protein KIAA1671	64|70|74|70	278	69.5	4	0|0|0|0|36|37|24|26	4.52	0.94	0.01	vsGFP	0.25	Yes	Yes
NP	NP_CT	Q9BY89	KIAA1671	KIAA1671	KIAA1671		KIAA1671	85379	HGNC:29345	K1671_HUMAN Uncharacterized protein KIAA1671	286|285|275|296	1142	285.5	4	0|0|0|0|36|37|24|26	18.57	1	0	vsGFP	0.66	Yes	Yes
NP	NP_CT	Q15058	KIF14	KIF14	KIF14	MCPH20, MKS12	kinesin family member 14	9928	HGNC:19181	KIF14_HUMAN Kinesin-like protein KIF14	314|289|314|287	1204	301	4	0|0|0|0|35|40|34|0	22.09	1	0	vsGFP	0.66	Yes	No
NP	NP_NT	Q8NG31	KNL1	KNL1	KNL1	AF15Q14, CASC5, CT29, D40, MCPH4	kinetochore scaffold 1	57082	HGNC:24054	CASC5_HUMAN Protein CASC5	108|105|120|107	440	110	4	0|0|0|0|0|0|0|13|0|44|42|0|48|46|32|25|19|23|0|0|13|41|17|24|32|36|24|0|0|0|0|0|0|0|0|0|31|37|33|0|0|0|0|34	2.8	1	0	Both	0.25	Yes	Yes
NP	NP_CT	Q05C46	CASC5	KNL1	KNL1	AF15Q14, CASC5, CT29, D40, MCPH4	kinetochore scaffold 1	57082	HGNC:24054	Q05C46_HUMAN CASC5 protein (Fragment)	24|24|22|27	97	24.25	4	0|0|0|0|12|11|0|10	5.88	0.96	0	Both	0.66	Yes	Yes
NP	NP_CT	A0A024R1S8	LASP1	LASP1	LASP1	Lasp-1, MLN50	LIM and SH3 protein 1	3927	HGNC:6513	A0A024R1S8_HUMAN LIM and SH3 protein 1, isoform CRA_b	7|8|7|9	31	7.75	4	0|0|0|0|0|0|6|0	10.33	0.96	0	vsGFP	0.66	Yes	No
NP	NP_CT	O95835	LATS1	LATS1	LATS1	WARTS, wts	large tumor suppressor kinase 1	9113	HGNC:6514	LATS1_HUMAN Serine/threonine-protein kinase LATS1	20|18|12|15	65	16.25	4	0|0|0|0|0|0|0|0	162.5	1	0	vsGFP	0.66	Yes	No
NP	NP_CT	B7Z8W3	LMO7	LMO7	LMO7	FBX20, FBXO20, LMO7b, LOMP	LIM domain 7	4008	HGNC:6646	B7Z8W3_HUMAN cDNA FLJ53272, highly similar to Homo sapiens LIM domain 7 (LMO7), mRNA	18|11|15|12	56	14	4	0|0|0|0|0|0|0|0	140	1	0	Both	0.66	Yes	No
NP	NP_NT	A0A087WZF1	LPP	LPP	LPP		LIM domain containing preferred translocation partner in lipoma	4026	HGNC:6679	A0A087WZF1_HUMAN Lipoma-preferred partner	35|28|35|35	133	33.25	4	0|0|0|0|12|13|9|0	7.82	0.98	0	vsGFP	0.25	Yes	No
NP	NP_CT	Q5T3J3	LRIF1	LRIF1	LRIF1	C1orf103, FSHD3, HBiX1, RIF1	ligand dependent nuclear receptor interacting factor 1	55791	HGNC:30299	LRIF1_HUMAN Ligand-dependent nuclear receptor-interacting factor 1	16|14|10|14	54	13.5	4	0|0|0|0|0|6|0|0	18	0.99	0	vsGFP	0.66	Yes	No
NP	NP_NT	A0A024RAC0	LUZP1	LUZP1	LUZP1	LUZP	leucine zipper protein 1	7798	HGNC:14985	A0A024RAC0_HUMAN Leucine zipper protein 1, isoform CRA_a	63|60|74|79	276	69	4	0|0|0|0|22|0|24|0	12	0.99	0	Both	0.25	Yes	Yes
NP	NP_CT	A0A024RAC0	LUZP1	LUZP1	LUZP1	LUZP	leucine zipper protein 1	7798	HGNC:14985	A0A024RAC0_HUMAN Leucine zipper protein 1, isoform CRA_a	0|169|160|170	499	124.75	4	0|0|0|0|0|0|0|19|0|0|22|32|29|30|0|25|0|16|0|0|0|0|0|19|31|33|0|0|0|0|0|0|24|0|0|0|35|42|0|44|0|0|0|0	3.84	0.75	0.03	Both	0.66	Yes	Yes
NP	NP_CT	Q5U0D0	MAP3K7	MAP3K7	MAP3K7	CSCF, FMD2, MEKK7, TAK1, TGF1a	mitogen-activated protein kinase kinase kinase 7	6885	HGNC:6859	Q5U0D0_HUMAN Mitogen-activated protein kinase kinase kinase 7	25|27|32|28	112	28	4	0|0|0|0|0|0|0|0	280	1	0	Both	0.66	Yes	No
NP	NP_NT	Q8IWC1	MAP7D3	MAP7D3	MAP7D3	MDP3	MAP7 domain containing 3	79649	HGNC:25742	MA7D3_HUMAN MAP7 domain-containing protein 3	18|25|34|28	105	26.25	4	0|0|0|0|0|0|0|0	262.5	1	0	Both	0.25	Yes	Yes
NP	NP_CT	Q8IWC1	MAP7D3	MAP7D3	MAP7D3	MDP3	MAP7 domain containing 3	79649	HGNC:25742	MA7D3_HUMAN MAP7 domain-containing protein 3	64|64|63|67	258	64.5	4	0|0|0|0|0|10|0|0|10|0|0|0|0|24|0|0|17|0|0|0|0|0|0|25|14|21|23|0|0|0|0|0|0|0|0|0|0|0|0|0|0|0|14|0	4.08	1	0	Both	0.66	Yes	Yes
NP	NP_CT	Q9Y4F3	KIAA0430	MARF1	MARF1	KIAA0430, LKAP, LMKB, PPP1R34	meiosis regulator and mRNA stability factor 1	9665	HGNC:29562	MARF1_HUMAN Meiosis arrest female protein 1	11|13|12|14	50	12.5	4	0|0|0|0|0|0|0|0	125	1	0	vsGFP	0.66	Yes	No
NP	NP_NT	I4AY87	MIF	MIF	MIF	GIF; GLIF; MMIF	macrophage migration inhibitory factor	4282	HGNC:7097	I4AY87_HUMAN Macrophage migration inhibitory factor (Fragment)	5|4|3|3	15	3.75	4	0|0|0|0|0|0|0|0	37.5	1	0	vsGFP	0.25	Yes	No
NP	NP_CT	Q4G0A6	FAM188B	MINDY4	MINDY4	AQP-1, AQP1, C7orf67, CHIP28, FAM188B	MINDY lysine 48 deubiquitinase 4	84182	HGNC:21916	F188B_HUMAN Probable ubiquitin carboxyl-terminal hydrolase FAM188B	9|9|12|10	40	10	4	0|0|0|0|0|0|0|0|0|0|0|0|0|0|0|0|0|0|0|0|0|0|0|0|0|0|0|0|0|0|0|0|0|0|0|0|0|0|0|0|0|0|0|0	100	1	0	Both	0.66	Yes	No
NP	NP_CT	Q6P0N0	MIS18BP1	MIS18BP1	MIS18BP1	C14orf106, HSA242977, KNL2, M18BP1	MIS18 binding protein 1	55320	HGNC:20190	M18BP_HUMAN Mis18-binding protein 1	14|19|18|17	68	17	4	0|0|0|0|0|0|0|0|0|0|0|0|0|0|0|0|0|0|0|0|0|0|0|0|0|0|0|0|0|0|0|0|0|0|0|0|0|0|0|0|0|0|0|0	170	1	0	Both	0.66	Yes	No
NP	NP_CT	Q99550	MPHOSPH9	MPHOSPH9	MPHOSPH9	MPP-9, MPP9	M-phase phosphoprotein 9	10198	HGNC:7215	MPP9_HUMAN M-phase phosphoprotein 9	69|56|73|60	258	64.5	4	0|0|0|0|0|0|0|0	645	1	0	vsGFP	0.66	Yes	No
NP	NP_NT	V9HWC0	MSN	MSN	MSN	HEL70, IMD50	moesin	4478	HGNC:7373	V9HWC0_HUMAN Epididymis luminal protein 70	11|12|12|15	50	12.5	4	0|0|0|0|0|0|0|0|0|0|0|0|0|0|0|0|0|0|0|0|0|0|0|0|0|0|0|0|0|0|0|0|0|0|0|0|0|0|0|0|0|0|0|0	125	1	0	vsAll	0.25	Yes	No
NP	NP_CT	B7Z809	MTHFD1	MTHFD1	MTHFD1	CIMAH, MTHFC, MTHFD	methylenetetrahydrofolate dehydrogenase, cyclohydrolase and formyltetrahydrofolate synthetase 1	4522	HGNC:7432	B7Z809_HUMAN cDNA FLJ56016, highly similar to C-1-tetrahydrofolate synthase, cytoplasmic	19|13|14|14	60	15	4	0|0|0|0|0|0|0|0|0|0|0|0|0|0|0|0|0|0|0|0|0|0|0|0|0|0|0|0|0|0|0|0|0|0|0|0|0|0|0|0|0|0|0|0	150	1	0	Both	0.66	Yes	No
NP	NP_CT	Q9Y217	MTMR6	MTMR6	MTMR6		myotubularin related protein 6	9107	HGNC:7453	MTMR6_HUMAN Myotubularin-related protein 6	13|9|5|5	32	8	4	0|0|0|0|0|8|0|0	8	0.93	0.01	vsGFP	0.66	Yes	No
NP	NP_CT	Q9ULD2	MTUS1	MTUS1	MTUS1	ATBP, ATIP, ATIP3, ICIS, MP44	microtubule associated scaffold protein 1	57509	HGNC:29789	MTUS1_HUMAN Microtubule-associated tumor suppressor 1	0|17|17|24	58	14.5	4	0|0|0|0|0|0|0|0|0|0|0|0|0|0|0|0|0|0|0|0|0|0|0|0|0|0|0|0|0|0|0|0|0|0|0|0|0|0|0|0|0|0|0|0	145	0.75	0.05	vsAll	0.66	Yes	No
NP	NP_CT	Q8NEY1	NAV1	NAV1	NAV1	POMFIL3, STEERIN1, UNC53H1	neuron navigator 1	89796	HGNC:15989	NAV1_HUMAN Neuron navigator 1	76|68|67|58	269	67.25	4	0|0|0|0|0|0|0|0|0|0|0|0|0|0|0|0|0|0|0|0|0|0|0|0|0|0|0|0|0|0|0|0|0|0|0|0|0|0|0|0|0|0|0|0	672.5	1	0	Both	0.66	Yes	No
NP	NP_CT	A6H8Y5	NBN	NBN	NBN	ATV; NBS; P95; NBS1; AT-V1; AT-V2; hNbs1	nibrin	4683	HGNC:7652	A6H8Y5_HUMAN Nibrin	44|39|73|40	196	49	4	0|0|0|0|0|40|0|0	9.8	0.98	0	vsGFP	0.66	Yes	No
NP	NP_CT	Q9HCH0	NCKAP5L	NCKAP5L	NCKAP5L	Cep169, FP1193, KIAA1602	NCK associated protein 5 like	57701	HGNC:29321	NCK5L_HUMAN Nck-associated protein 5-like	23|31|28|22	104	26	4	0|0|0|0|0|0|0|0|0|0|0|0|0|0|0|0|0|0|0|0|0|0|0|0|0|0|0|0|0|0|0|0|0|0|0|0|0|0|0|0|0|0|0|0	260	1	0	Both	0.66	Yes	No
NP	NP_CT	F6M2K3	NCOA6	NCOA6	NCOA6	AIB3, ASC2, NRC, PRIP, RAP250	nuclear receptor coactivator 6	23054	HGNC:15936	F6M2K3_HUMAN Nuclear receptor coactivator-6 gamma	34|32|56|43	165	41.25	4	0|0|0|0|0|0|0|0	412.5	1	0	vsGFP	0.66	Yes	No
NP	NP_CT	A0A024RBE5	NEDD1	NEDD1	NEDD1	GCP-WD, TUBGCP7	NEDD1 gamma-tubulin ring complex targeting factor	121441	HGNC:7723	A0A024RBE5_HUMAN Neural cell expressed, developmentally down-regulated 1, isoform CRA_a	88|88|85|85	346	86.5	4	0|0|0|0|0|0|0|0|0|0|0|0|0|0|0|0|0|0|0|0|0|0|0|9|5|0|0|0|0|0|0|0|0|6|0|8|0|0|16|9|0|0|5|7	13.31	1	0	Both	0.66	Yes	No
NP	NP_NT	A0A024R3N2	NFRKB	NFRKB	NFRKB	INO80G	nuclear factor related to kappaB binding protein	4798	HGNC:7802	A0A024R3N2_HUMAN Nuclear factor related to kappaB binding protein, isoform CRA_a	0|25|27|23	75	18.75	4	0|0|0|0|0|0|0|0|0|0|0|0|0|0|0|0|0|0|0|0|0|0|0|0|0|0|0|0|0|0|0|0|0|0|0|0|0|0|0|0|0|0|0|0	187.5	0.75	0.05	Both	0.25	Yes	Yes
NP	NP_CT	A0A024R3K9	NFRKB	NFRKB	NFRKB	INO80G	nuclear factor related to kappaB binding protein	4798	HGNC:7802	A0A024R3K9_HUMAN Nuclear factor related to kappaB binding protein, isoform CRA_c	22|18|21|23	84	21	4	0|0|0|0|0|0|0|0|0|0|0|0|0|0|0|0|0|0|0|0|0|0|0|0|0|0|0|0|0|0|0|0|0|0|0|0|0|0|0|0|0|0|0|0	210	1	0	Both	0.66	Yes	Yes
NP	NP_CT	Q12986	NFX1	NFX1	NFX1	NFX2, TEG-42, Tex42	nuclear transcription factor, X-box binding 1	4799	HGNC:7803	NFX1_HUMAN Transcriptional repressor NF-X1	12|11|14|11	48	12	4	0|0|0|0|0|0|0|0	120	1	0	vsGFP	0.66	Yes	No
NP	NP_NT	Q96HI4	NMT1	NMT1	NMT1	HsNMT1, NMT	N-myristoyltransferase 1	4836	HGNC:7857	Q96HI4_HUMAN Glycylpeptide N-tetradecanoyltransferase (Fragment)	6|4|7|6	23	5.75	4	0|0|0|0|0|0|0|0|0|0|0|0|0|0|0|0|0|0|0|0|0|0|0|0|0|0|0|0|0|0|0|0|0|0|0|0|0|0|0|0|0|0|0|0	57.5	1	0	vsAll	0.25	Yes	No
NP	NP_CT	B9EG70	NPAT	NPAT	NPAT	E14, E14/NPAT, p220	nuclear protein, coactivator of histone transcription	4863	HGNC:7896	B9EG70_HUMAN Nuclear protein, ataxia-telangiectasia locus	37|52|40|0	129	32.25	4	0|0|0|0|0|0|0|0|0|0|0|0|0|0|0|0|0|0|0|0|0|0|0|0|0|0|0|0|0|0|0|0|0|0|0|0|0|0|0|0|0|0|0|0	322.5	0.75	0.03	vsAll	0.66	Yes	No
NP	NP_CT	Q5W0B1	RNF219	OBI1	RNF219	C13orf7, RNF219	ORC ubiquitin ligase 1	79596	HGNC:20308	RN219_HUMAN RING finger protein 219	75|74|61|63	273	68.25	4	0|0|0|0|25|30|16|21	5.93	0.99	0	vsGFP	0.66	Yes	No
NP	NP_CT	Q504W7	OCRL	OCRL	OCRL	DENT2, Dent-2, INPP5F, LOCR, NPHL2	OCRL inositol polyphosphate-5-phosphatase	4952	HGNC:8108	Q504W7_HUMAN Oculocerebrorenal syndrome of Lowe	27|18|17|17	79	19.75	4	0|0|0|0|12|14|0|0	6.08	0.95	0.01	vsGFP	0.66	Yes	No
NP	NP_CT	Q8WX93	PALLD	PALLD	PALLD	CGI-151, CGI151, MYN, PNCA1, SIH002	palladin, cytoskeletal associated protein	23022	HGNC:17068	PALLD_HUMAN Palladin	50|51|44|60	205	51.25	4	0|0|0|0|27|28|19|22	4.27	0.88	0.01	vsGFP	0.66	Yes	No
NP	NP_NT	A0A0A0MRJ6	PCMT1	PCMT1	PCMT1	PIMT	protein-L-isoaspartate (D-aspartate) O-methyltransferase	5110	HGNC:8728	A0A0A0MRJ6_HUMAN Protein-L-isoaspartate O-methyltransferase	21|19|17|20	77	19.25	4	0|3|0|3|10|0|10|10	4.28	0.91	0.01	vsGFP	0.25	Yes	No
NP	NP_CT	B7Z481	PDLIM5	PDLIM5	PDLIM5	ENH, ENH1, L9, LIM	PDZ and LIM domain 5	10611	HGNC:17468	B7Z481_HUMAN cDNA FLJ54018, highly similar to PDZ and LIM domain protein 5	20|24|23|21	88	22	4	0|0|0|0|0|0|0|0	220	1	0	Both	0.66	Yes	No
NP	NP_CT	Q9H792	PEAK1	PEAK1	PEAK1	SGK269	pseudopodium enriched atypical kinase 1	79834	HGNC:29431	PEAK1_HUMAN Pseudopodium-enriched atypical kinase 1	24|19|25|21	89	22.25	4	0|0|0|0|0|0|0|0	222.5	1	0	Both	0.66	Yes	No
NP	NP_CT	A0A024R6W4	C16ORF70	PHAF1	C16orf70	C16orf6, C16orf70, LIN10, MYTHO, lin-10	phagosome assembly factor 1	80262	HGNC:29564	A0A024R6W4_HUMAN Lin-10 homolog (C. elegans), isoform CRA_b	3|3|4|5	15	3.75	4	0|0|0|0|0|0|0|0|0|0|0|0|0|0|0|0|0|0|0|0|0|0|0|0|0|0|0|0|0|0|0|0|0|0|0|0|0|0|0|0|0|0|0|0	37.5	1	0	Both	0.66	Yes	No
NP	NP_CT	L7RRS0	PIK3C2A	PIK3C2A	PIK3C2A	CPK, OCSKD, PI3-K-C2(ALPHA), PI3-K-C2A, PI3K-C2-alpha	phosphatidylinositol-4-phosphate 3-kinase catalytic subunit type 2 alpha	5286	HGNC:8971	L7RRS0_HUMAN Phosphatidylinositol-4-phosphate 3-kinase, catalytic subunit type 2 alpha	38|35|31|35	139	34.75	4	0|0|0|0|0|0|0|0	347.5	1	0	Both	0.66	Yes	No
NP	NP_CT	Q5JYA6	PLEKHG1	PLEKHG1	PLEKHG1	ARHGEF41	pleckstrin homology and RhoGEF domain containing G1	57480	HGNC:20884	Q5JYA6_HUMAN Pleckstrin homology domain containing, family G (With RhoGef domain) member 1	28|24|26|30	108	27	4	0|0|0|0|0|0|0|0	270	1	0	Both	0.66	Yes	No
NP	NP_NT	D6RDG4	POC5	POC5	POC5	C5orf37	POC5 centriolar protein	134359	HGNC:26658	D6RDG4_HUMAN Centrosomal protein POC5	3|4|3|3	13	3.25	4	0|0|0|0|0|0|0|0	32.5	1	0	Both	0.25	Yes	Yes
NP	NP_CT	Q8NA72	POC5	POC5	POC5	C5orf37	POC5 centriolar protein	134359	HGNC:26658	POC5_HUMAN Centrosomal protein POC5	75|75|83|79	312	78	4	0|0|0|0|0|0|0|0|0|0|0|0|0|0|0|0|0|0|0|0|0|0|0|0|0|0|0|0|0|0|0|0|0|0|0|0|0|0|0|0|0|0|0|0	780	1	0	Both	0.66	Yes	Yes
NP	NP_NT	P05423	POLR3D	POLR3D	POLR3D	BN51T, C53, RPC4, RPC53, TSBN51	RNA polymerase III subunit D	661	HGNC:1080	RPC4_HUMAN DNA-directed RNA polymerase III subunit RPC4	10|6|11|10	37	9.25	4	0|0|0|0|0|0|0|0|0|0|0|0|0|0|0|0|0|0|0|0|0|0|0|0|0|0|0|0|0|0|0|0|0|0|0|0|0|0|0|0|0|0|0|0	92.5	1	0	vsAll	0.25	Yes	No
NP	NP_CT	P35813-3	PPM1A	PPM1A	PPM1A	PP2C-ALPHA, PP2CA, PP2Calpha	protein phosphatase, Mg2+/Mn2+ dependent 1A	5494	HGNC:9275	PPM1A_HUMAN Isoform 3 of Protein phosphatase 1A	13|13|13|7	46	11.5	4	0|0|0|0|9|0|0|0	10.22	0.97	0	Both	0.66	Yes	No
NP	NP_NT	G1AUC5	PPP1R2P3	PPP1R2B	PPP1R2B	PPP1R2P3	PPP1R2 family member B	153743	HGNC:16318	G1AUC5_HUMAN Protein phosphatase inhibitor 2-like protein	7|2|3|3	15	3.75	4	0|0|0|0|0|0|0|3	10	0.89	0.01	vsGFP	0.25	Yes	No
NP	NP_NT	A0A140VJT0	PPP2R2A	PPP2R2A	PPP2R2A	B55A, B55ALPHA, PR52A, PR55A, PR55alpha	protein phosphatase 2 regulatory subunit Balpha	5520	HGNC:9304	A0A140VJT0_HUMAN Serine/threonine-protein phosphatase 2A 55 kDa regulatory subunit B	5|6|6|8	25	6.25	4	0|0|0|0|0|0|0|0	62.5	1	0	vsGFP	0.25	Yes	No
NP	NP_CT	Q13362	PPP2R5C	PPP2R5C	PPP2R5C	B56G, B56gamma, PR61G	protein phosphatase 2 regulatory subunit B'gamma	5527	HGNC:9311	2A5G_HUMAN Serine/threonine-protein phosphatase 2A 56 kDa regulatory subunit gamma isoform	80|76|65|64	285	71.25	4	0|0|0|0|0|0|0|0|0|0|0|0|0|6|0|0|0|0|0|0|0|0|0|0|0|0|0|0|0|0|0|0|0|0|0|0|0|0|0|0|0|0|0|0	118.75	1	0	Both	0.66	Yes	No
NP	NP_CT	A0A024RD11	PPP2R5D	PPP2R5D	PPP2R5D	B56D, B56delta, HJS1, MRD35	protein phosphatase 2 regulatory subunit B'delta	5528	HGNC:9312	A0A024RD11_HUMAN Protein phosphatase 2, regulatory subunit B (B56), delta isoform, isoform CRA_d	103|102|90|81	376	94	4	0|0|0|0|0|0|0|0|0|0|0|0|0|0|0|0|0|0|0|0|0|6|0|0|0|0|0|0|0|0|0|0|0|0|0|0|0|0|0|0|0|0|0|0	156.67	1	0	Both	0.66	Yes	No
NP	NP_CT	Q5JSZ5	PRRC2B	PRRC2B	PRRC2B	BAT2L, BAT2L1, KIAA0515, LQFBS-1	proline rich coiled-coil 2B	84726	HGNC:28121	PRC2B_HUMAN Protein PRRC2B	14|14|17|17	62	15.5	4	0|0|0|0|18|9|0|0	4.59	0.91	0.01	vsGFP	0.66	Yes	No
NP	NP_NT	E9KL35	RACK1	RACK1	RACK1	GNB2L1, Gnb2-rs1, H12.3, HLC-7, PIG21	receptor for activated C kinase 1	10399	HGNC:4399	E9KL35_HUMAN Epididymis tissue sperm binding protein Li 3a	26|24|23|17	90	22.5	4	0|0|0|0|0|0|0|0	225	1	0	vsGFP	0.25	Yes	Yes
NP	NP_CT	E9KL35	RACK1	RACK1	RACK1	GNB2L1, Gnb2-rs1, H12.3, HLC-7, PIG21	receptor for activated C kinase 1	10399	HGNC:4399	E9KL35_HUMAN Epididymis tissue sperm binding protein Li 3a	10|12|14|14	50	12.5	4	0|0|0|0|0|0|0|0	125	1	0	vsGFP	0.66	Yes	Yes
NP	NP_NT	Q09028	RBBP4	RBBP4	RBBP4	NURF55, RBAP48, lin-53	RB binding protein 4, chromatin remodeling factor	5928	HGNC:9887	RBBP4_HUMAN Histone-binding protein RBBP4	31|30|27|26	114	28.5	4	0|0|0|0|0|0|0|0	285	1	0	vsGFP	0.25	Yes	No
NP	NP_NT	Q6FHQ0	RBBP7	RBBP7	RBBP7	RbAp46	RB binding protein 7, chromatin remodeling factor	5931	HGNC:9890	Q6FHQ0_HUMAN RBBP7 protein (Fragment)	58|56|58|53	225	56.25	4	0|0|0|0|0|0|0|0	562.5	1	0	vsGFP	0.25	Yes	No
NP	NP_CT	Q59FI9	Q59FI9	RPL12	RPL12	L12, uL11	ribosomal protein L12	6136	HGNC:10302	Q59FI9_HUMAN Ribosomal protein L12 variant (Fragment)	4|2|4|3	13	3.25	4	0|0|0|0|0|0|0|0	32.5	0.99	0	vsGFP	0.66	Yes	No
NP	NP_CT	Q6NZ55	RPL13	RPL13	RPL13	L13; BBC1; eL13; D16S44E; SEMDIST; D16S444E	ribosomal protein L13	6137	HGNC:10303	Q6NZ55_HUMAN 60S ribosomal protein L13	5|7|5|5	22	5.5	4	0|0|0|0|0|0|0|0	55	1	0	vsGFP	0.66	Yes	No
NP	NP_NT	M0QYS1	RPL13A	RPL13A	RPL13A	L13A, TSTA1, uL13	ribosomal protein L13a	23521	HGNC:10304	M0QYS1_HUMAN 60S ribosomal protein L13a (Fragment)	13|9|15|10	47	11.75	4	0|0|0|0|0|0|0|0	117.5	1	0	vsGFP	0.25	Yes	Yes
NP	NP_CT	M0QYS1	RPL13A	RPL13A	RPL13A	L13A, TSTA1, uL13	ribosomal protein L13a	23521	HGNC:10304	M0QYS1_HUMAN 60S ribosomal protein L13a (Fragment)	10|9|9|10	38	9.5	4	0|0|0|0|0|0|0|0	95	1	0	vsGFP	0.66	Yes	Yes
NP	NP_NT	A0A024R261	RPL17	RPL17	RPL17	L17; PD-1; uL22; RPL23	ribosomal protein L17	6139	HGNC:10307	A0A024R261_HUMAN HCG24487, isoform CRA_c	10|12|11|10	43	10.75	4	0|0|0|0|0|0|0|0	107.5	1	0	vsGFP	0.25	Yes	No
NP	NP_CT	M0R3D6	RPL18A	RPL18A	RPL18A	L18A, eL20	ribosomal protein L18a	6142	HGNC:10311	M0R3D6_HUMAN 60S ribosomal protein L18a (Fragment)	6|5|7|3	21	5.25	4	0|0|0|0|0|0|0|0	52.5	1	0	vsGFP	0.66	Yes	No
NP	NP_NT	A0A024R1Q8	RPL23	RPL23	RPL23	L23; uL14; rpL17	ribosomal protein L23	9349	HGNC:10316	A0A024R1Q8_HUMAN Ribosomal protein L23, isoform CRA_b	8|12|10|10	40	10	4	0|0|0|0|0|3|0|0	26.67	1	0	vsGFP	0.25	Yes	Yes
NP	NP_CT	A0A024R1Q8	RPL23	RPL23	RPL23	L23; uL14; rpL17	ribosomal protein L23	9349	HGNC:10316	A0A024R1Q8_HUMAN Ribosomal protein L23, isoform CRA_b	9|10|6|9	34	8.5	4	0|0|0|0|0|3|0|0	22.67	0.99	0	vsGFP	0.66	Yes	Yes
NP	NP_CT	B4DMJ6	RPL4	RPL4	RPL4	L4, uL4	ribosomal protein L4	6124	HGNC:10353	B4DMJ6_HUMAN cDNA FLJ50996, highly similar to 60S ribosomal protein L4	9|14|10|6	39	9.75	4	0|0|0|0|0|0|0|0	97.5	1	0	vsGFP	0.66	Yes	No
NP	NP_NT	A2RUM7	RPL5	RPL5	RPL5	L5, MSTP030, PPP1R135, uL18	ribosomal protein L5	6125	HGNC:10360	A2RUM7_HUMAN Ribosomal protein L5	12|14|16|13	55	13.75	4	0|0|0|0|0|0|0|0	137.5	1	0	vsGFP	0.25	Yes	No
NP	NP_NT	A0A024RBK3	RPL6	RPL6	RPL6	L6, SHUJUN-2, TAXREB107, TXREB1, eL6	ribosomal protein L6	6128	HGNC:10362	A0A024RBK3_HUMAN 60S ribosomal protein L6	17|25|18|17	77	19.25	4	0|0|0|0|0|6|0|0	25.67	1	0	vsGFP	0.25	Yes	Yes
NP	NP_CT	A0A024RBK3	RPL6	RPL6	RPL6	L6, SHUJUN-2, TAXREB107, TXREB1, eL6	ribosomal protein L6	6128	HGNC:10362	A0A024RBK3_HUMAN 60S ribosomal protein L6	25|22|20|15	82	20.5	4	0|0|0|0|0|6|0|0	27.33	1	0	vsGFP	0.66	Yes	Yes
NP	NP_NT	P62424	RPL7A	RPL7A	RPL7A	L7A, SURF3, TRUP, eL8	ribosomal protein L7a	6130	HGNC:10364	RL7A_HUMAN 60S ribosomal protein L7a	9|5|15|7	36	9	4	0|0|0|0|0|0|0|0	90	1	0	vsGFP	0.25	Yes	No
NP	NP_CT	H0Y9V9	RPL9	RPL9	RPL9	L9, NPC-A-16, uL6	ribosomal protein L9	6133	HGNC:10369	H0Y9V9_HUMAN 60S ribosomal protein L9 (Fragment)	4|5|4|7	20	5	4	0|0|0|0|0|0|0|0	50	1	0	vsGFP	0.66	Yes	No
NP	NP_NT	P46783	RPS10	RPS10	RPS10	DBA9, S10, eS10	ribosomal protein S10	6204	HGNC:10383	RS10_HUMAN 40S ribosomal protein S10	9|9|11|13	42	10.5	4	0|0|0|0|0|0|0|0	105	1	0	vsGFP	0.25	Yes	No
NP	NP_NT	P62280	RPS11	RPS11	RPS11	S11, uS17	ribosomal protein S11	6205	HGNC:10384	RS11_HUMAN 40S ribosomal protein S11	19|17|18|18	72	18	4	0|0|0|0|5|6|0|0	13.09	0.99	0	vsGFP	0.25	Yes	Yes
NP	NP_CT	P62280	RPS11	RPS11	RPS11	S11, uS17	ribosomal protein S11	6205	HGNC:10384	RS11_HUMAN 40S ribosomal protein S11	20|17|17|17	71	17.75	4	0|0|0|0|5|6|0|0	12.91	0.99	0	vsGFP	0.66	Yes	Yes
NP	NP_NT	P25398	RPS12	RPS12	RPS12	S12; eS12	ribosomal protein S12	6206	HGNC:10385	RS12_HUMAN 40S ribosomal protein S12	9|10|10|6	35	8.75	4	0|0|0|0|0|0|0|0	87.5	1	0	vsGFP	0.25	Yes	No
NP	NP_NT	P62263	RPS14	RPS14	RPS14	EMTB, S14, uS11	ribosomal protein S14	6208	HGNC:10387	RS14_HUMAN 40S ribosomal protein S14	10|8|9|7	34	8.5	4	0|0|0|0|0|0|0|0	85	1	0	vsGFP	0.25	Yes	No
NP	NP_NT	B2R4W8	RPS15A	RPS15A	RPS15A	DBA20, S15a, uS8	ribosomal protein S15a	6210	HGNC:10389	B2R4W8_HUMAN HCG1994130, isoform CRA_a	15|17|15|13	60	15	4	0|0|0|0|0|8|0|4	10	0.98	0	vsGFP	0.25	Yes	Yes
NP	NP_CT	B2R4W8	RPS15A	RPS15A	RPS15A	DBA20, S15a, uS8	ribosomal protein S15a	6210	HGNC:10389	B2R4W8_HUMAN HCG1994130, isoform CRA_a	14|14|14|12	54	13.5	4	0|0|0|0|0|8|0|4	9	0.97	0	vsGFP	0.66	Yes	Yes
NP	NP_CT	Q3KQT6	RPS2	RPS2	RPS2	LLREP3, S2, uS5	ribosomal protein S2	6187	HGNC:10404	Q3KQT6_HUMAN Ribosomal protein S2	17|13|14|9	53	13.25	4	0|0|0|0|0|0|0|0	132.5	1	0	Both	0.66	Yes	No
NP	NP_NT	P60866	RPS20	RPS20	RPS20	S20, uS10	ribosomal protein S20	6224	HGNC:10405	RS20_HUMAN 40S ribosomal protein S20	9|10|8|6	33	8.25	4	0|0|0|0|0|0|0|0	82.5	1	0	vsGFP	0.25	Yes	No
NP	NP_NT	A8K517	RPS23	RPS23	RPS23	BTDD, MABAS, MCINS, PAMAS, S23	ribosomal protein S23	6228	HGNC:10410	A8K517_HUMAN Ribosomal protein S23, isoform CRA_a	8|12|9|7	36	9	4	0|0|0|0|3|3|4|3	5.54	0.94	0.01	vsGFP	0.25	Yes	No
NP	NP_NT	Q5T4L4	RPS27	RPS27	RPS27	DBA17, MPS-1, MPS1, S27, eS27	ribosomal protein S27	6232	HGNC:10416	Q5T4L4_HUMAN 40S ribosomal protein S27	6|9|13|9	37	9.25	4	0|0|0|0|0|0|0|0	92.5	1	0	vsGFP	0.25	Yes	No
NP	NP_NT	B2RDW1	RPS27A	RPS27A	RPS27A	CEP80, HEL112, S27A, UBA80, UBC	ribosomal protein S27a	6233	HGNC:10417	B2RDW1_HUMAN Epididymis luminal protein 112	24|28|28|28	108	27	4	0|0|0|0|0|0|0|28	7.71	0.97	0	vsGFP	0.25	Yes	No
NP	NP_NT	B2R4R9	RPS28	RPS28	RPS28	DBA15, S28, eS28	ribosomal protein S28	6234	HGNC:10418	B2R4R9_HUMAN HCG26477	5|6|7|4	22	5.5	4	0|0|0|0|0|0|0|0|0|0|0|0|0|0|0|0|0|0|0|0|0|0|0|0|0|0|0|0|0|0|0|0|0|0|0|0|0|0|0|0|0|0|0|0	55	1	0	vsAll	0.25	Yes	No
NP	NP_NT	B2R491	RPS4X	RPS4X	RPS4X	CCG2, DXS306, RPS4, S4, SCAR	ribosomal protein S4 X-linked	6191	HGNC:10424	B2R491_HUMAN 40S ribosomal protein S4	10|7|8|6	31	7.75	4	0|0|0|0|0|0|0|0	77.5	1	0	vsGFP	0.25	Yes	No
NP	NP_NT	A2A3R6	RPS6	RPS6	RPS6	S6, eS6	ribosomal protein S6	6194	HGNC:10429	A2A3R6_HUMAN 40S ribosomal protein S6	11|13|10|9	43	10.75	4	0|0|0|0|5|7|0|0	7.17	0.94	0.01	vsGFP	0.25	Yes	Yes
NP	NP_CT	A2A3R6	RPS6	RPS6	RPS6	S6, eS6	ribosomal protein S6	6194	HGNC:10429	A2A3R6_HUMAN 40S ribosomal protein S6	8|10|9|7	34	8.5	4	0|0|0|0|5|7|0|0	5.67	0.91	0.01	vsGFP	0.66	Yes	Yes
NP	NP_CT	Q5JR94	RPS8	RPS8	RPS8	S8, eS8	ribosomal protein S8	6202	HGNC:10441	Q5JR94_HUMAN 40S ribosomal protein S8	10|9|10|8	37	9.25	4	0|0|0|0|0|2|4|0	12.33	0.99	0	vsGFP	0.66	Yes	No
NP	NP_CT	A0A0U1RQQ9	SCYL2	SCYL2	SCYL2	AMC4; AMCNACC; CVAK104	SCY1 like pseudokinase 2	55681	HGNC:19286	A0A0U1RQQ9_HUMAN SCY1-like protein 2	7|9|11|10	37	9.25	4	0|0|0|0|0|5|0|0	14.8	0.98	0	vsGFP	0.66	Yes	No
NP	NP_CT	B4DZC7	SECISBP2	SECISBP2	SECISBP2	SBP2, THMA1	SECIS binding protein 2	79048	HGNC:30972	B4DZC7_HUMAN cDNA FLJ54472, highly similar to SECIS-binding protein 2	0|30|32|23	85	21.25	4	0|0|0|0|0|0|0|0|0|0|0|0|0|0|0|0|0|0|0|0|0|0|0|0|0|0|0|0|0|0|0|0|0|0|0|0|0|0|0|0|0|0|0|0	212.5	0.75	0.04	vsAll	0.66	Yes	No
NP	NP_CT	Q9UHD8	SEPT	SEPTIN9	2024-09-09	AF17q25, MSF, MSF1, NAPB, PNUTL4	septin 9	10801	HGNC:7323	SEPT9_HUMAN Septin-9	10|12|14|10	46	11.5	4	0|0|0|0|0|0|0|0|0|0|0|0|0|0|0|0|0|0|0|0|0|0|0|0|0|0|0|0|0|0|0|0|0|0|0|0|0|0|0|0|0|0|0|0	115	1	0	Both	0.66	Yes	No
NP	NP_CT	A1X283	SH3PXD2B	SH3PXD2B	SH3PXD2B	FAD49, FTHS, HOFI, KIAA1295, TKS4	SH3 and PX domains 2B	285590	HGNC:29242	SPD2B_HUMAN SH3 and PX domain-containing protein 2B	9|8|8|8	33	8.25	4	0|0|0|0|0|0|0|0|0|0|0|0|0|0|0|0|0|0|0|0|0|0|0|0|0|0|0|0|0|0|0|0|0|0|0|0|0|0|0|0|0|0|0|0	82.5	1	0	Both	0.66	Yes	No
NP	NP_CT	O43166-2	SIPA1L1	SIPA1L1	SIPA1L1	E6TP1, SPAR1	signal induced proliferation associated 1 like 1	26037	HGNC:20284	SI1L1_HUMAN Isoform 2 of Signal-induced proliferation-associated 1-like protein 1	0|67|61|83	211	52.75	4	0|0|0|0|0|0|0|0|0|0|0|0|0|0|0|0|0|0|0|0|0|0|0|0|0|0|0|0|0|0|0|0|0|0|0|0|0|0|0|0|0|0|0|0	527.5	0.75	0.03	vsAll	0.66	Yes	No
NP	NP_CT	Q9P2F8	SIPA1L2	SIPA1L2	SIPA1L2	SPAL2, SPAR2	signal induced proliferation associated 1 like 2	57568	HGNC:23800	SI1L2_HUMAN Signal-induced proliferation-associated 1-like protein 2	21|16|16|15	68	17	4	0|0|0|0|0|0|0|0	170	1	0	Both	0.66	Yes	No
NP	NP_CT	B2RWP0	SIPA1L3	SIPA1L3	SIPA1L3	CTRCT45, SPAL3, SPAR3	signal induced proliferation associated 1 like 3	23094	HGNC:23801	B2RWP0_HUMAN Signal-induced proliferation-associated 1 like 3	48|51|48|43	190	47.5	4	0|0|0|0|0|0|0|0	475	1	0	vsGFP	0.66	Yes	No
NP	NP_NT	A0A024R294	SKA1	SKA1	SKA1	C18orf24	spindle and kinetochore associated complex subunit 1	220134	HGNC:28109	A0A024R294_HUMAN Chromosome 18 open reading frame 24, isoform CRA_a	9|5|8|7	29	7.25	4	0|0|0|0|0|0|0|0|0|0|0|0|0|0|0|0|0|0|0|0|0|0|0|0|0|0|0|0|0|0|0|0|0|0|0|0|0|0|0|0|0|0|0|0	72.5	1	0	Both	0.25	Yes	Yes
NP	NP_CT	A0A024R294	SKA1	SKA1	SKA1	C18orf24	spindle and kinetochore associated complex subunit 1	220134	HGNC:28109	A0A024R294_HUMAN Chromosome 18 open reading frame 24, isoform CRA_a	10|5|9|6	30	7.5	4	0|0|0|0|0|0|0|0|0|0|0|0|0|0|0|0|0|0|0|0|0|0|0|0|0|0|0|0|0|0|0|0|0|0|0|0|0|0|0|0|0|0|0|0	75	1	0	Both	0.66	Yes	Yes
NP	NP_NT	Q8IX90	SKA3	SKA3	SKA3	C13orf3, RAMA1	spindle and kinetochore associated complex subunit 3	221150	HGNC:20262	SKA3_HUMAN Spindle and kinetochore-associated protein 3	51|49|44|41	185	46.25	4	0|0|0|0|14|16|10|9	7.55	0.99	0	vsGFP	0.25	Yes	Yes
NP	NP_CT	Q8IX90	SKA3	SKA3	SKA3	C13orf3, RAMA1	spindle and kinetochore associated complex subunit 3	221150	HGNC:20262	SKA3_HUMAN Spindle and kinetochore-associated protein 3	51|52|43|63	209	52.25	4	0|0|0|0|14|16|10|9	8.53	1	0	vsGFP	0.66	Yes	Yes
NP	NP_CT	B2RDK5	SMAP1	SMAP1	SMAP1	SMAP-1	small ArfGAP 1	60682	HGNC:19651	B2RDK5_HUMAN cDNA, FLJ96655, highly similar to Homo sapiens stromal membrane-associated protein 1 (SMAP1), mRNA	6|6|8|4	24	6	4	0|0|0|0|0|5|4|0	5.33	0.87	0.01	vsGFP	0.66	Yes	No
NP	NP_CT	Q92540	SMG7	SMG7	SMG7	C1orf16, EST1C, SGA56M	SMG7 nonsense mediated mRNA decay factor	9887	HGNC:16792	SMG7_HUMAN Protein SMG7	20|19|21|22	82	20.5	4	0|0|0|0|14|0|0|0	11.71	0.98	0	vsGFP	0.66	Yes	No
NP	NP_CT	A0A024R0Q0	SMG9	SMG9	SMG9	C19orf61, F17127_1, HBMS, NEDITPO	SMG9 nonsense mediated mRNA decay factor	56006	HGNC:25763	A0A024R0Q0_HUMAN Uncharacterized protein	11|8|9|8	36	9	4	0|0|0|0|5|6|0|7	4	0.83	0.01	vsGFP	0.66	Yes	No
NP	NP_NT	O95721	SNAP29	SNAP29	SNAP29	CEDNIK, SNAP-29	synaptosome associated protein 29	9342	HGNC:11133	SNP29_HUMAN Synaptosomal-associated protein 29	20|17|16|17	70	17.5	4	0|0|0|0|0|5|3|4	11.67	1	0	vsGFP	0.25	Yes	No
NP	NP_NT	A0A140VK49	SND1	SND1	SND1	TDRD11, TSN, Tudor-SN, p100	staphylococcal nuclease and tudor domain containing 1	27044	HGNC:30646	A0A140VK49_HUMAN Staphylococcal nuclease domain containing 1, isoform CRA_b	46|43|44|40	173	43.25	4	0|0|0|0|0|0|0|0|0|0|0|0|0|0|0|0|0|0|0|0|0|0|0|0|0|0|0|0|0|0|0|0|0|0|0|0|0|0|11|0|0|0|0|0	39.32	1	0	Both	0.25	Yes	Yes
NP	NP_CT	A0A140VK49	SND1	SND1	SND1	TDRD11, TSN, Tudor-SN, p100	staphylococcal nuclease and tudor domain containing 1	27044	HGNC:30646	A0A140VK49_HUMAN Staphylococcal nuclease domain containing 1, isoform CRA_b	29|20|15|20	84	21	4	0|0|0|0|0|0|0|0	210	1	0	Both	0.66	Yes	Yes
NP	NP_NT	O60493	SNX3	SNX3	SNX3	Grd19, MCOPS8, SDP3	sorting nexin 3	8724	HGNC:11174	SNX3_HUMAN Sorting nexin-3	6|6|6|5	23	5.75	4	0|0|0|0|1|0|0|4	9.2	0.94	0.01	vsGFP	0.25	Yes	No
NP	NP_NT	G5E9C8	SOS1	SOS1	SOS1	GF1, GGF1, GINGF, HGF, NS4	SOS Ras/Rac guanine nucleotide exchange factor 1	6654	HGNC:11187	G5E9C8_HUMAN Son of sevenless homolog 1	9|9|8|10	36	9	4	0|0|0|0|0|0|0|0|0|0|0|0|0|0|0|0|0|0|0|0|0|0|0|0|0|0|0|0|0|0|0|0|0|0|0|0|0|0|0|0|0|0|0|0	90	1	0	vsAll	0.25	Yes	No
NP	NP_NT	A0A087X2D0	SRSF3	SRSF3	SRSF3	SFRS3, SRp20	serine and arginine rich splicing factor 3	6428	HGNC:10785	A0A087X2D0_HUMAN Serine/arginine-rich-splicing factor 3	4|2|7|3	16	4	4	0|0|0|0|0|0|0|0	40	0.99	0	vsGFP	0.25	Yes	No
NP	NP_CT	B8ZZN6	SUMO1	SUMO1	SUMO1	DAP1, GMP1, OFC10, PIC1, SENP2	small ubiquitin like modifier 1	7341	HGNC:12502	B8ZZN6_HUMAN Small ubiquitin-related modifier 1	4|3|4|3	14	3.5	4	0|0|0|0|0|0|0|0	35	1	0	vsGFP	0.66	Yes	No
NP	NP_CT	O95425-4	SVIL	SVIL	SVIL	MFM10	supervillin	6840	HGNC:11480	SVIL_HUMAN Supervillin	0|43|48|50	141	35.25	4	0|0|0|0|0|0|0|0|0|0|0|0|0|0|0|0|0|0|0|0|0|0|0|0|0|0|0|0|0|0|0|0|0|0|0|0|0|0|0|0|0|0|0|0	352.5	0.75	0.03	vsAll	0.66	Yes	No
NP	NP_CT	O15056	SYNJ2	SYNJ2	SYNJ2	INPP5H	synaptojanin 2	8871	HGNC:11504	SYNJ2_HUMAN Synaptojanin-2	35|29|31|35	130	32.5	4	0|0|0|0|0|0|0|0|0|0|0|0|0|0|0|0|0|0|0|0|0|0|0|0|0|0|0|0|0|0|0|0|0|0|0|0|0|0|0|0|0|0|0|0	325	1	0	Both	0.66	Yes	No
NP	NP_NT	A8K6K3	TAB1	TAB1	TAB1	3'-Tab1, MAP3K7IP1	TGF-beta activated kinase 1 (MAP3K7) binding protein 1	10454	HGNC:18157	A8K6K3_HUMAN Mitogen-activated protein kinase kinase kinase 7 interacting protein 1, isoform CRA_f	11|13|18|20	62	15.5	4	0|0|0|0|0|0|0|0	155	1	0	vsGFP	0.25	Yes	Yes
NP	NP_CT	A8K6K3	TAB1	TAB1	TAB1	3'-Tab1, MAP3K7IP1	TGF-beta activated kinase 1 (MAP3K7) binding protein 1	10454	HGNC:18157	A8K6K3_HUMAN Mitogen-activated protein kinase kinase kinase 7 interacting protein 1, isoform CRA_f	14|22|17|16	69	17.25	4	0|0|0|0|0|0|0|0	172.5	1	0	vsGFP	0.66	Yes	Yes
NP	NP_NT	Q9NYJ8	TAB2	TAB2	TAB2	CHTD2, MAP3K7IP2, TAB-2	TGF-beta activated kinase 1 (MAP3K7) binding protein 2	23118	HGNC:17075	TAB2_HUMAN TGF-beta-activated kinase 1 and MAP3K7-binding protein 2	28|34|32|30	124	31	4	0|0|0|0|13|0|0|0	19.08	0.99	0	vsGFP	0.25	Yes	Yes
NP	NP_CT	Q9NYJ8	TAB2	TAB2	TAB2	CHTD2, MAP3K7IP2, TAB-2	TGF-beta activated kinase 1 (MAP3K7) binding protein 2	23118	HGNC:17075	TAB2_HUMAN TGF-beta-activated kinase 1 and MAP3K7-binding protein 2	50|40|39|46	175	43.75	4	0|0|0|0|13|0|0|0	26.92	1	0	vsGFP	0.66	Yes	Yes
NP	NP_CT	Q8N5C8	TAB3	TAB3	TAB3	MAP3K7IP3, NAP1	TGF-beta activated kinase 1 (MAP3K7) binding protein 3	257397	HGNC:30681	TAB3_HUMAN TGF-beta-activated kinase 1 and MAP3K7-binding protein 3	13|9|11|7	40	10	4	0|0|0|0|0|0|0|0	100	1	0	Both	0.66	Yes	No
NP	NP_NT	Q9C0D5	TANC1	TANC1	TANC1	ROLSB, TANC	tetratricopeptide repeat, ankyrin repeat and coiled-coil containing 1	85461	HGNC:29364	TANC1_HUMAN Protein TANC1	51|49|52|53	205	51.25	4	0|0|0|0|0|0|0|0|0|0|14|0|0|0|0|0|0|0|0|0|0|0|0|0|0|0|0|0|0|0|0|0|0|0|0|0|0|0|0|0|0|0|0|0	36.61	1	0	Both	0.25	Yes	Yes
NP	NP_CT	Q9C0D5	TANC1	TANC1	TANC1	ROLSB, TANC	tetratricopeptide repeat, ankyrin repeat and coiled-coil containing 1	85461	HGNC:29364	TANC1_HUMAN Protein TANC1	139|123|129|105	496	124	4	0|0|0|0|0|0|0|0|0|0|14|0|0|0|0|0|0|0|0|0|0|0|0|0|0|0|0|0|0|0|0|0|0|0|0|0|0|0|0|0|0|0|0|0	88.57	1	0	Both	0.66	Yes	Yes
NP	NP_NT	B3KM97	B3KM97	TECR	TECR	GPSN2, MRT14, SC2, TER	trans-2,3-enoyl-CoA reductase	9524	HGNC:4551	B3KM97_HUMAN cDNA FLJ10554 fis, clone NT2RP2002385, highly similar to Synaptic glycoprotein SC2	6|4|4|3	17	4.25	4	0|0|0|0|0|0|0|0	42.5	1	0	vsGFP	0.25	Yes	No
NP	NP_CT	G5E9E7	TJP1	TJP1	TJP1	ZO-1	tight junction protein 1	7082	HGNC:11827	G5E9E7_HUMAN Tight junction protein 1 (Zona occludens 1), isoform CRA_e	327|334|310|323	1294	323.5	4	0|0|0|0|66|0|63|70	13.01	1	0	vsGFP	0.66	Yes	No
NP	NP_CT	A0A024R233	TJP2	TJP2	TJP2	C9DUPq21.11, DFNA51, DUP9q21.11, FHCA1, PFIC4	tight junction protein 2	9414	HGNC:11828	A0A024R233_HUMAN Tight junction protein 2 (Zona occludens 2), isoform CRA_a	92|90|77|107	366	91.5	4	0|0|0|0|55|0|0|28	8.82	0.99	0	vsGFP	0.66	Yes	No
NP	NP_NT	Q8WUH6	TMEM263	TMEM263	TMEM263	C12orf23	transmembrane protein 263	90488	HGNC:28281	TM263_HUMAN Transmembrane protein 263	7|13|6|9	35	8.75	4	0|0|0|0|0|0|0|0	87.5	1	0	vsGFP	0.25	Yes	Yes
NP	NP_CT	Q8WUH6	TMEM263	TMEM263	TMEM263	C12orf23	transmembrane protein 263	90488	HGNC:28281	TM263_HUMAN Transmembrane protein 263	9|8|12|8	37	9.25	4	0|0|0|0|0|0|0|0	92.5	1	0	vsGFP	0.66	Yes	Yes
NP	NP_CT	Q8IVS6	TNFRSF1B	TNFRSF1B	TNFRSF1B	CD120b, TBPII, TNF-R-II, TNF-R75, TNFBR	TNF receptor superfamily member 1B	7133	HGNC:11917	Q8IVS6_HUMAN Similar to tumor necrosis factor receptor superfamily, member 1B (Fragment)	4|7|5|5	21	5.25	4	0|0|0|0|0|0|0|6	7	0.92	0.01	vsGFP	0.66	Yes	No
NP	NP_CT	Q9UPQ9	TNRC6B	TNRC6B	TNRC6B	GDSBA	trinucleotide repeat containing adaptor 6B	23112	HGNC:29190	TNR6B_HUMAN Trinucleotide repeat-containing gene 6B protein	80|72|56|72	280	70	4	0|0|0|0|0|0|0|0	700	1	0	vsGFP	0.66	Yes	No
NP	NP_CT	A0A1B0GU24	TNRC6C	TNRC6C	TNRC6C		trinucleotide repeat containing adaptor 6C	57690	HGNC:29318	A0A1B0GU24_HUMAN Trinucleotide repeat-containing gene 6C protein	30|31|31|34	126	31.5	4	0|0|0|0|0|0|0|0	315	1	0	vsGFP	0.66	Yes	No
NP	NP_CT	B6E4X6	TP53	TP53	TP53	BCC7, BMFS5, LFS1, P53, TRP53	tumor protein p53	7157	HGNC:11998	B6E4X6_HUMAN Cellular tumor antigen p53	72|75|72|72	291	72.75	4	0|0|0|0|0|0|0|0|0|0|0|0|0|0|0|0|0|0|0|0|0|0|0|0|0|0|0|0|0|0|0|0|0|0|0|0|0|0|0|0|0|0|0|0	727.5	1	0	Both	0.66	Yes	No
NP	NP_NT	A0A0B4J2C3	TPT1	TPT1	TPT1	HRF, TCTP, p02, p23	tumor protein, translationally-controlled 1	7178	HGNC:12022	A0A0B4J2C3_HUMAN Translationally-controlled tumor protein	9|8|11|8	36	9	4	0|0|0|0|0|0|0|0|0|0|0|0|0|0|0|0|0|0|0|0|0|0|0|0|0|0|0|0|0|0|0|0|0|0|0|0|0|0|0|0|0|0|0|0	90	1	0	vsAll	0.25	Yes	No
NP	NP_CT	Q59GW5	TRIM25	TRIM25	TRIM25	EFP, RNF147, Z147, ZNF147	tripartite motif containing 25	7706	HGNC:12932	Q59GW5_HUMAN Tripartite motif-containing 25 variant (Fragment)	70|63|62|55	250	62.5	4	0|0|0|0|0|0|0|0|9|13|0|9|10|10|0|0|0|0|0|0|0|24|0|12|0|0|12|0|0|0|0|0|0|0|0|0|0|22|0|0|0|0|0|23	4.34	1	0	Both	0.66	Yes	No
NP	NP_CT	Q15654	TRIP6	TRIP6	TRIP6	OIP-1, OIP1, TRIP-6, TRIP6i2, ZRP-1	thyroid hormone receptor interactor 6	7205	HGNC:12311	TRIP6_HUMAN Thyroid receptor-interacting protein 6	9|6|3|6	24	6	4	0|0|0|0|0|0|0|0	60	1	0	vsGFP	0.66	Yes	No
NP	NP_NT	Q9UHF7	TRPS1	TRPS1	TRPS1	GC79, LGCR	transcriptional repressor GATA binding 1	7227	HGNC:12340	TRPS1_HUMAN Zinc finger transcription factor Trps1	23|28|29|27	107	26.75	4	0|0|0|0|0|0|0|0	267.5	1	0	vsGFP	0.25	Yes	No
NP	NP_NT	A0A024R0F1	TTF2	TTF2	TTF2	F2; HuF2; ZGRF6	transcription termination factor 2	8458	HGNC:12398	A0A024R0F1_HUMAN Transcription termination factor, RNA polymerase II, isoform CRA_a	60|55|58|61	234	58.5	4	0|0|0|0|28|27|0|30	5.51	0.97	0	Both	0.25	Yes	Yes
NP	NP_CT	A0A024R0F1	TTF2	TTF2	TTF2	F2; HuF2; ZGRF6	transcription termination factor 2	8458	HGNC:12398	A0A024R0F1_HUMAN Transcription termination factor, RNA polymerase II, isoform CRA_a	116|118|126|114	474	118.5	4	0|0|0|0|0|0|0|22|0|40|28|30|45|33|26|0|0|0|0|0|0|27|0|0|0|21|0|0|0|0|0|0|0|0|0|0|45|34|45|34|0|0|0|30	3.26	1	0	Both	0.66	Yes	Yes
NP	NP_NT	P33981	TTK	TTK	TTK	CT96, ESK, MPH1, MPS1, MPS1L1	TTK protein kinase	7272	HGNC:12401	TTK_HUMAN Dual specificity protein kinase TTK	11|17|15|13	56	14	4	0|0|0|0|7|0|0|0	16	0.99	0	vsGFP	0.25	Yes	Yes
NP	NP_CT	P33981	TTK	TTK	TTK	CT96, ESK, MPH1, MPS1, MPS1L1	TTK protein kinase	7272	HGNC:12401	TTK_HUMAN Dual specificity protein kinase TTK	39|41|30|27	137	34.25	4	0|0|0|0|7|0|0|0	39.14	1	0	vsGFP	0.66	Yes	Yes
NP	NP_CT	Q9BSJ2	TUBGCP2	TUBGCP2	TUBGCP2	ALP4, GCP-2, GCP2, Grip103, PAMDDFS	tubulin gamma complex component 2	10844	HGNC:18599	GCP2_HUMAN Gamma-tubulin complex component 2	45|28|29|26	128	32	4	0|0|0|0|0|0|0|0|0|0|0|0|0|0|0|0|0|0|0|0|0|0|0|0|0|0|0|0|0|0|0|0|0|0|0|0|0|0|0|0|0|0|0|0	320	1	0	Both	0.66	Yes	No
NP	NP_CT	Q96CW5	TUBGCP3	TUBGCP3	TUBGCP3	104p, ALP6, GCP3, Grip104, SPBC98	tubulin gamma complex component 3	10426	HGNC:18598	GCP3_HUMAN Gamma-tubulin complex component 3	16|17|15|19	67	16.75	4	0|0|0|0|0|0|0|0|0|0|0|0|0|0|0|0|0|0|0|0|0|0|0|0|0|0|0|0|0|0|0|0|0|0|0|0|0|0|0|0|0|0|0|0	167.5	1	0	Both	0.66	Yes	No
NP	NP_CT	Q9UGJ1	TUBGCP4	TUBGCP4	TUBGCP4	76P, GCP-4, GCP4, Grip76, MCCRP3	tubulin gamma complex component 4	27229	HGNC:16691	GCP4_HUMAN Gamma-tubulin complex component 4	14|16|21|10	61	15.25	4	0|0|0|0|0|0|0|0|0|0|0|0|0|0|0|0|0|0|0|0|0|0|0|0|0|0|0|0|0|0|0|0|0|0|0|0|0|0|0|0|0|0|0|0	152.5	1	0	Both	0.66	Yes	No
NP	NP_NT	P49411	TUFM	TUFM	TUFM	COXPD4, EF-TuMT, EFTU, P43	Tu translation elongation factor, mitochondrial	7284	HGNC:12420	EFTU_HUMAN Elongation factor Tu, mitochondrial	16|17|19|13	65	16.25	4	0|0|0|0|5|7|3|6	6.19	0.97	0	vsGFP	0.25	Yes	Yes
NP	NP_CT	P49411	TUFM	TUFM	TUFM	COXPD4, EF-TuMT, EFTU, P43	Tu translation elongation factor, mitochondrial	7284	HGNC:12420	EFTU_HUMAN Elongation factor Tu, mitochondrial	16|14|23|15	68	17	4	0|0|0|0|5|7|3|6	6.48	0.97	0	vsGFP	0.66	Yes	Yes
NP	NP_CT	B7Z4Y1	TUFT1	TUFT1	TUFT1	WHSF	tuftelin 1	7286	HGNC:12422	B7Z4Y1_HUMAN cDNA FLJ58031, highly similar to Tuftelin	12|12|8|14	46	11.5	4	0|0|0|0|0|0|0|0|0|0|0|0|0|0|0|0|0|0|0|0|0|0|0|0|0|0|0|0|0|0|0|0|0|0|0|0|0|0|0|0|0|0|0|0	115	1	0	Both	0.66	Yes	No
NP	NP_CT	Q9NUQ3	TXLNG	TXLNG	TXLNG	CXorf15, ELRG, FIAT, LSR5, TXLNGX	taxilin gamma	55787	HGNC:18578	TXLNG_HUMAN Gamma-taxilin	9|8|6|8	31	7.75	4	0|0|0|0|0|0|0|0	77.5	1	0	vsGFP	0.66	Yes	No
NP	NP_CT	Q5T6F2	UBAP2	UBAP2	UBAP2	UBAP-2	ubiquitin associated protein 2	55833	HGNC:14185	UBAP2_HUMAN Ubiquitin-associated protein 2	22|26|18|23	89	22.25	4	0|0|0|0|0|0|0|7	25.43	1	0	vsGFP	0.66	Yes	No
NP	NP_CT	Q6ZU65	UBN2	UBN2	UBN2		ubinuclein 2	254048	HGNC:21931	UBN2_HUMAN Ubinuclein-2	30|26|28|30	114	28.5	4	0|0|0|0|0|0|0|0|0|0|0|0|0|0|0|0|0|0|0|0|0|0|0|0|0|0|0|0|0|0|0|0|0|0|0|0|0|0|0|0|0|0|0|0	285	1	0	Both	0.66	Yes	No
NP	NP_NT	A0A024R7L5	UPF1	UPF1	UPF1	HUPF1, NORF1, RENT1, UTF, pNORF1	UPF1 RNA helicase and ATPase	5976	HGNC:9962	A0A024R7L5_HUMAN UPF1 regulator of nonsense transcripts homolog (Yeast), isoform CRA_b	7|5|5|9	26	6.5	4	0|0|0|0|0|8|0|0	6.5	0.9	0.01	vsGFP	0.25	Yes	No
NP	NP_CT	Q70EK8	USP53	USP53	USP53	PFIC7	ubiquitin specific peptidase 53	54532	HGNC:29255	UBP53_HUMAN Inactive ubiquitin carboxyl-terminal hydrolase 53	19|13|11|16	59	14.75	4	0|0|0|0|0|0|0|0	147.5	1	0	Both	0.66	Yes	No
NP	NP_CT	Q70EL1	USP54	USP54	USP54	C10orf29, bA137L10.3, bA137L10.4	ubiquitin specific peptidase 54	159195	HGNC:23513	UBP54_HUMAN Inactive ubiquitin carboxyl-terminal hydrolase 54	14|13|12|13	52	13	4	0|0|0|0|0|0|0|0	130	1	0	vsGFP	0.66	Yes	No
NP	NP_CT	A0A140T936	VARS	VARS1	VARS	G7A, NDMSCA, VARS, VARS2	valyl-tRNA synthetase 1	7407	HGNC:12651	A0A140T936_HUMAN Valine--tRNA ligase (Fragment)	14|13|13|10	50	12.5	4	0|0|0|0|28|0|0|0	3.57	0.82	0.01	vsGFP	0.66	Yes	No
NP	NP_NT	Q9Y277	VDAC3	VDAC3	VDAC3	HD-VDAC3, VDAC-3	voltage dependent anion channel 3	7419	HGNC:12674	VDAC3_HUMAN Voltage-dependent anion-selective channel protein 3	5|9|11|8	33	8.25	4	0|0|0|0|0|0|0|0	82.5	1	0	vsGFP	0.25	Yes	No
NP	NP_CT	Q9H6R7	WDCP	WDCP	WDCP	C2orf44, MMAP, PP384	WD repeat and coiled coil containing	80304	HGNC:26157	WDCP_HUMAN WD repeat and coiled-coil-containing protein	53|57|60|57	227	56.75	4	0|0|0|0|8|10|12|11	11.07	1	0	vsGFP	0.66	Yes	No
NP	NP_CT	Q9H6S0	YTHDC2	YTHDC2	YTHDC2	CAHL, hYTHDC2	YTH N6-methyladenosine RNA binding protein C2	64848	HGNC:24721	YTDC2_HUMAN Probable ATP-dependent RNA helicase YTHDC2	18|10|15|12	55	13.75	4	0|0|0|0|0|16|0|0	6.88	0.95	0.01	vsGFP	0.66	Yes	No
NP	NP_CT	Q8IWR0	ZC3H7A	ZC3H7A	ZC3H7A	HSPC055, ZC3H7, ZC3HDC7	zinc finger CCCH-type containing 7A	29066	HGNC:30959	Z3H7A_HUMAN Zinc finger CCCH domain-containing protein 7A	18|20|15|13	66	16.5	4	0|0|0|0|0|0|0|0|0|0|0|0|0|0|0|0|0|0|0|0|0|0|0|0|0|0|0|0|0|0|0|0|0|0|0|0|0|0|0|0|0|0|0|0	165	1	0	Both	0.66	Yes	No
NP	NP_CT	B4DSJ9	ZMYM1	ZMYM1	ZMYM1	MYM	zinc finger MYM-type containing 1	79830	HGNC:26253	B4DSJ9_HUMAN cDNA FLJ57000, highly similar to Zinc finger MYM-type protein 1	20|26|23|24	93	23.25	4	0|0|0|0|12|19|0|0	6	0.95	0.01	vsGFP	0.66	Yes	No
NP	NP_NT	Q8TCN5	ZNF507	ZNF507	ZNF507	Zfp507	zinc finger protein 507	22847	HGNC:23783	ZN507_HUMAN Zinc finger protein 507	25|31|24|21	101	25.25	4	0|0|0|0|0|0|0|0	252.5	1	0	Both	0.25	Yes	Yes
NP	NP_CT	Q8TCN5	ZNF507	ZNF507	ZNF507	Zfp507	zinc finger protein 507	22847	HGNC:23783	ZN507_HUMAN Zinc finger protein 507	18|15|21|14	68	17	4	0|0|0|0|0|0|0|0	170	1	0	Both	0.66	Yes	Yes
VP24	VP24_NT	O00154	ACOT7	ACOT7	ACOT7	ACH1, ACT, BACH, CTE-II, LACH	acyl-CoA thioesterase 7	11332	HGNC:24157	BACH_HUMAN Cytosolic acyl coenzyme A thioester hydrolase	10|9|11|12	42	10.5	4	0|0|0|0|0|0|0|0	105	1	0	vsGFP	not tested	Yes	No
VP24	VP24_NT	A4FVC0	AGO2	AGO2	AGO2	CASC7, EIF2C2, LESKRES, LINC00980, PPD	argonaute RISC catalytic component 2	27161	HGNC:3263	A4FVC0_HUMAN EIF2C2 protein (Fragment)	13|13|13|12	51	12.75	4	0|0|0|0|0|0|0|0	127.5	1	0	vsGFP	not tested	Yes	No
VP24	VP24_CT	Q9P287	BCCIP	BCCIP	BCCIP	TOK-1, TOK1	BRCA2 and CDKN1A interacting protein	56647	HGNC:978	BCCIP_HUMAN BRCA2 and CDKN1A-interacting protein	43|29|35|35	142	35.5	4	0|0|0|0|6|0|6|12	11.83	0.99	0	Both	not tested	Yes	No
VP24	VP24_NT	P20290	BTF3	BTF3	BTF3	NACB; BTF3a; BTF3b; BETA-NAC	basic transcription factor 3	689	HGNC:1125	BTF3_HUMAN Transcription factor BTF3	5|8|7|6	26	6.5	4	0|0|0|0|2|1|0|0	17.33	1	0	vsGFP	not tested	Yes	No
VP24	VP24_NT	Q86Y37	CACUL1	CACUL1	CACUL1	C10orf46, CAC1	CDK2 associated cullin domain 1	143384	HGNC:23727	CACL1_HUMAN CDK2-associated and cullin domain-containing protein 1	8|8|8|5	29	7.25	4	0|0|0|0|0|0|0|0|0|0|0|0|0|0|0|0|0|0|0|0|0|0|0|0|0|0|0|0|0|0|0|0|0|0|0|0|0|0|0|0|0|0|0|0	72.5	1	0	Both	not tested	Yes	Yes
VP24	VP24_CT	Q86Y37	CACUL1	CACUL1	CACUL1	C10orf46, CAC1	CDK2 associated cullin domain 1	143384	HGNC:23727	CACL1_HUMAN CDK2-associated and cullin domain-containing protein 1	22|22|23|20	87	21.75	4	0|0|0|0|0|0|0|0|0|0|0|0|0|0|0|0|0|0|0|0|0|0|0|0|0|0|0|0|0|0|0|0|0|0|0|0|0|0|0|0|0|0|0|0	217.5	1	0	Both	not tested	Yes	Yes
VP24	VP24_CT	B3KTJ9	CCAR2	CCAR2	CCAR2	DBC-1, DBC1, KIAA1967, NET35, p30 DBC	cell cycle and apoptosis regulator 2	57805	HGNC:23360	B3KTJ9_HUMAN cDNA FLJ38393 fis, clone FEBRA2007212	48|41|46|63	198	49.5	4	0|0|0|0|21|21|13|12	5.91	0.96	0	Both	not tested	Yes	No
VP24	VP24_NT	A5YKK6	CNOT1	CNOT1	CNOT1	AD-005, CDC39, HPE12, NOT1, NOT1H	CCR4-NOT transcription complex subunit 1	23019	HGNC:7877	CNOT1_HUMAN CCR4-NOT transcription complex subunit 1	45|38|43|34	160	40	4	0|0|0|0|26|25|14|0	4.92	0.92	0.01	vsGFP	not tested	Yes	No
VP24	VP24_NT	P55060	CSE1L	CSE1L	CSE1L	CAS, CSE1, XPO2	chromosome segregation 1 like	1434	HGNC:2431	XPO2_HUMAN Exportin-2	494|445|503|424	1866	466.5	4	16|0|0|0|0|0|16|11|0|38|40|26|41|43|0|0|0|0|0|0|0|53|0|0|0|0|0|0|0|0|0|0|40|0|0|0|15|0|23|0|0|0|22|39	12.78	1	0	Both	not tested	Yes	Yes
VP24	VP24_CT	P55060	CSE1L	CSE1L	CSE1L	CAS, CSE1, XPO2	chromosome segregation 1 like	1434	HGNC:2431	XPO2_HUMAN Exportin-2	214|205|220|237	876	219	4	16|0|0|0|0|0|16|11|0|38|40|26|41|43|0|0|0|0|0|0|0|53|0|0|0|0|0|0|0|0|0|0|40|0|0|0|15|0|23|0|0|0|22|39	6	1	0	Both	not tested	Yes	Yes
VP24	VP24_NT	A0A024RCM3	DDX39B	DDX39B	DDX39B	BAT1, D6S81E, UAP56	DExD-box helicase 39B	7919	HGNC:13917	A0A024RCM3_HUMAN HCG2005638, isoform CRA_a	14|13|19|17	63	15.75	4	0|0|0|0|6|6|0|0	10.5	0.98	0	vsGFP	not tested	Yes	No
VP24	VP24_NT	B5BU01	EIF2S2	EIF2S2	EIF2S2	EIF2, EIF2B, EIF2beta, PPP1R67, eIF-2-beta	eukaryotic translation initiation factor 2 subunit beta	8894	HGNC:3266	B5BU01_HUMAN Eukaryotic translation initiation factor 2 beta	3|6|3|4	16	4	4	0|0|0|0|0|0|0|0	40	1	0	vsGFP	not tested	Yes	No
VP24	VP24_NT	I3L397	EIF5A	EIF5A	EIF5A	FABAS; EIF-5A; EIF5A1; eIF-4D; eIF5AI	eukaryotic translation initiation factor 5A	1984	HGNC:3300	I3L397_HUMAN Eukaryotic translation initiation factor 5A (Fragment)	17|13|18|19	67	16.75	4	0|0|0|0|0|0|0|0	167.5	1	0	vsGFP	not tested	Yes	Yes
VP24	VP24_CT	I3L397	EIF5A	EIF5A	EIF5A	FABAS; EIF-5A; EIF5A1; eIF-4D; eIF5AI	eukaryotic translation initiation factor 5A	1984	HGNC:3300	I3L397_HUMAN Eukaryotic translation initiation factor 5A (Fragment)	12|10|11|11	44	11	4	0|0|0|0|0|0|0|0	110	1	0	vsGFP	not tested	Yes	Yes
VP24	VP24_NT	A0A024RB16	ESYT1	ESYT1	ESYT1	FAM62A, MBC2	extended synaptotagmin 1	23344	HGNC:29534	A0A024RB16_HUMAN Family with sequence similarity 62 (C2 domain containing), member A, isoform CRA_a	56|50|53|50	209	52.25	4	0|0|0|0|0|0|45|39	4.98	0.94	0.01	vsGFP	not tested	Yes	No
VP24	VP24_CT	A0A0U1RRM1	GATAD2B	GATAD2B	GATAD2B	GANDS, MRD18, P66beta, p68	GATA zinc finger domain containing 2B	57459	HGNC:30778	A0A0U1RRM1_HUMAN Transcriptional repressor p66-beta	19|23|22|22	86	21.5	4	0|0|0|0|0|9|9|9	6.37	0.94	0.01	Both	not tested	Yes	No
VP24	VP24_CT	P52655	GTF2A1	GTF2A1	GTF2A1	TF2A1, TFIIA, TFIIA-42, TFIIAL	general transcription factor IIA subunit 1	2957	HGNC:4646	TF2AA_HUMAN Transcription initiation factor IIA subunit 1	15|17|13|14	59	14.75	4	0|0|0|0|0|0|0|0	147.5	1	0	Both	not tested	Yes	No
VP24	VP24_NT	B2R5V9	HDLBP	HDLBP	HDLBP	HBP, PRO2900, VGL	high density lipoprotein binding protein	3069	HGNC:4857	B2R5V9_HUMAN cDNA, FLJ92652, highly similar to Homo sapiens high density lipoprotein binding protein (vigilin)(HDLBP), mRNA	66|0|62|57	185	46.25	4	0|0|0|0|0|0|0|0|0|0|0|0|0|0|0|0|0|0|0|0|0|0|0|0|0|0|0|0|0|0|0|0|0|0|0|0|0|0|0|0|0|0|0|0	462.5	0.75	0.03	vsAll	not tested	Yes	No
VP24	VP24_NT	Q9Y2F5	ICE1	ICE1	ICE1	KIAA0947	interactor of little elongation complex ELL subunit 1	23379	HGNC:29154	ICE1_HUMAN Little elongation complex subunit 1	23|0|21|23	67	16.75	4	0|0|0|0|0|0|0|0|0|0|0|0|0|0|0|0|0|0|0|0|0|0|0|0|0|0|0|0|0|0|0|0|0|0|0|0|0|0|0|0|0|0|0|0	167.5	0.75	0.05	Both	not tested	Yes	Yes
VP24	VP24_CT	Q9Y2F5	ICE1	ICE1	ICE1	KIAA0947	interactor of little elongation complex ELL subunit 1	23379	HGNC:29154	ICE1_HUMAN Little elongation complex subunit 1	49|45|59|61	214	53.5	4	0|0|0|0|0|0|0|0|0|0|0|0|0|0|0|0|0|0|0|0|0|0|0|0|0|0|0|0|0|0|0|0|0|0|0|0|0|0|0|0|0|0|0|0	535	1	0	Both	not tested	Yes	Yes
VP24	VP24_CT	A0A024R5V9	ICE2	ICE2	ICE2	BRCC1, NARG2	interactor of little elongation complex ELL subunit 2	79664	HGNC:29885	A0A024R5V9_HUMAN NMDA receptor regulated 2, isoform CRA_b	22|16|18|22	78	19.5	4	0|0|0|0|0|0|0|0|0|0|0|0|0|0|0|0|0|0|0|0|0|0|0|0|0|0|0|0|0|0|0|0|0|0|0|0|0|0|0|0|0|0|0|0	195	1	0	Both	not tested	Yes	No
VP24	VP24_NT	F8W930	IGF2BP2	IGF2BP2	IGF2BP2	IMP-2, IMP2, VICKZ2	insulin like growth factor 2 mRNA binding protein 2	10644	HGNC:28867	F8W930_HUMAN Insulin-like growth factor 2 mRNA-binding protein 2	18|16|17|12	63	15.75	4	0|0|0|0|7|9|0|0	7.88	0.95	0.01	vsGFP	not tested	Yes	No
VP24	VP24_NT	F4ZW65	F4ZW65	ILF3	ILF3	CBTF, DRBF, DRBP76, MMP4, MPHOSPH4	interleukin enhancer binding factor 3	3609	HGNC:6038	F4ZW65_HUMAN NF90b	37|31|33|30	131	32.75	4	0|0|0|0|0|44|0|0	5.95	0.95	0.01	vsGFP	not tested	Yes	No
VP24	VP24_NT	Q96P70	IPO9	IPO9	IPO9	Imp9	importin 9	55705	HGNC:19425	IPO9_HUMAN Importin-9	6|5|6|4	21	5.25	4	0|0|0|0|0|0|0|0	52.5	1	0	vsGFP	not tested	Yes	No
VP24	VP24_NT	Q4KMX3	JPH1	JPH1	JPH1	CMT2K, JP-1, JP1	junctophilin 1	56704	HGNC:14201	Q4KMX3_HUMAN JPH1 protein (Fragment)	21|12|15|17	65	16.25	4	0|0|0|0|0|0|0|0|0|0|0|0|0|0|0|0|0|0|0|0|0|0|0|0|0|0|0|0|0|0|0|0|0|0|0|0|0|0|0|0|0|0|0|0	162.5	1	0	vsAll	not tested	Yes	No
VP24	VP24_NT	P52294	KPNA1	KPNA1	KPNA1	IPOA5, NPI-1, RCH2, SRP1	karyopherin subunit alpha 1	3836	HGNC:6394	IMA5_HUMAN Importin subunit alpha-5	52|41|55|0	148	37	4	0|0|0|0|0|0|0|0|0|0|0|0|0|0|0|0|0|0|0|0|0|0|0|0|0|0|0|0|0|0|0|0|0|0|0|0|0|0|0|0|0|0|0|0	370	0.75	0.03	Both	not tested	Yes	Yes
VP24	VP24_CT	P52294	KPNA1	KPNA1	KPNA1	IPOA5, NPI-1, RCH2, SRP1	karyopherin subunit alpha 1	3836	HGNC:6394	IMA5_HUMAN Importin subunit alpha-5	151|144|144|141	580	145	4	0|0|0|0|0|0|0|0|0|0|0|0|0|0|0|0|0|0|0|0|0|0|0|0|0|0|0|0|0|0|0|0|0|0|0|0|0|0|0|0|0|0|0|0	1450	1	0	Both	not tested	Yes	Yes
VP24	VP24_NT	Q6NVW7	KPNA2	KPNA2	KPNA2	IPOA1, PTAC58, QIP2, RCH1, SRP1-alpha	karyopherin subunit alpha 2	3838	HGNC:6395	Q6NVW7_HUMAN Importin subunit alpha	49|45|57|49	200	50	4	0|0|0|0|0|0|0|0|0|3|0|0|8|0|3|4|0|0|0|0|0|0|0|2|0|0|0|0|0|0|0|0|0|0|0|0|0|0|0|0|0|0|0|0	25	1	0	vsAll	not tested	Yes	No
VP24	VP24_CT	O15131	KPNA5	KPNA5	KPNA5	IPOA6, SRP6	karyopherin subunit alpha 5	3841	HGNC:6398	IMA6_HUMAN Importin subunit alpha-6	110|0|110|103	323	80.75	4	0|0|0|0|0|0|0|0|0|0|0|0|0|0|0|0|0|0|0|0|0|0|0|0|0|0|0|0|0|0|0|0|0|0|0|0|0|0|0|0|0|0|0|0	807.5	0.75	0.04	vsAll	not tested	Yes	No
VP24	VP24_NT	B4DWX3	KPNA6	KPNA6	KPNA6	IPOA7	karyopherin subunit alpha 6	23633	HGNC:6399	B4DWX3_HUMAN Importin subunit alpha	52|40|58|45	195	48.75	4	0|0|0|0|0|0|0|0|0|0|0|0|0|0|0|0|0|0|0|0|0|0|0|0|0|0|0|0|0|0|0|0|0|0|0|0|0|6|0|0|0|0|0|0	81.25	1	0	Both	not tested	Yes	Yes
VP24	VP24_CT	B4DWX3	KPNA6	KPNA6	KPNA6	IPOA7	karyopherin subunit alpha 6	23633	HGNC:6399	B4DWX3_HUMAN Importin subunit alpha	190|176|176|175	717	179.25	4	0|0|0|0|0|0|0|0|0|0|0|0|0|0|0|0|0|0|0|0|0|0|0|0|0|0|0|0|0|0|0|0|0|0|0|0|0|6|0|0|0|0|0|0	298.75	1	0	Both	not tested	Yes	Yes
VP24	VP24_NT	Q96GA3	LTV1	LTV1	LTV1	C6orf93, IPHAK, dJ468K18.4	LTV1 ribosome biogenesis factor	84946	HGNC:21173	LTV1_HUMAN Protein LTV1 homolog	9|5|8|9	31	7.75	4	0|0|0|0|0|0|0|0	77.5	1	0	vsGFP	not tested	Yes	No
VP24	VP24_NT	Q8IWC1	MAP7D3	MAP7D3	MAP7D3	MDP3	MAP7 domain containing 3	79649	HGNC:25742	MA7D3_HUMAN MAP7 domain-containing protein 3	25|14|21|23	83	20.75	4	0|0|0|0|0|0|0|0	207.5	1	0	vsGFP	not tested	Yes	No
VP24	VP24_NT	O60318	MCM3AP	MCM3AP	MCM3AP	GANP, MAP80, PNRIID, SAC3	minichromosome maintenance complex component 3 associated protein	8888	HGNC:6946	GANP_HUMAN Germinal-center associated nuclear protein	68|70|55|60	253	63.25	4	0|0|0|0|0|0|0|0|0|0|0|0|0|0|0|0|0|0|0|0|0|0|0|0|0|0|0|0|0|0|0|0|0|0|0|0|0|0|0|0|0|0|0|0	632.5	1	0	Both	not tested	Yes	Yes
VP24	VP24_CT	O60318	MCM3AP	MCM3AP	MCM3AP	GANP, MAP80, PNRIID, SAC3	minichromosome maintenance complex component 3 associated protein	8888	HGNC:6946	GANP_HUMAN Germinal-center associated nuclear protein	47|61|58|52	218	54.5	4	0|0|0|0|0|0|0|0|0|0|0|0|0|0|0|0|0|0|0|0|0|0|0|0|0|0|0|0|0|0|0|0|0|0|0|0|0|0|0|0|0|0|0|0	545	1	0	Both	not tested	Yes	Yes
VP24	VP24_CT	A0A024R534	MTA2	MTA2	MTA2	MTA1L1, PID	metastasis associated 1 family member 2	9219	HGNC:7411	A0A024R534_HUMAN Metastasis associated 1 family, member 2, isoform CRA_a	16|16|13|14	59	14.75	4	0|0|0|0|0|13|0|0	9.08	0.94	0.01	Both	not tested	Yes	No
VP24	VP24_CT	Q9BYG3	NIFK	NIFK	NIFK	MKI67IP, Nopp34	nucleolar protein interacting with the FHA domain of MKI67	84365	HGNC:17838	MK67I_HUMAN MKI67 FHA domain-interacting nucleolar phosphoprotein	30|35|32|37	134	33.5	4	0|0|0|0|0|5|0|0	53.6	1	0	Both	not tested	Yes	No
VP24	VP24_NT	A0A024R8B6	NUP214	NUP214	NUP214	CAIN, CAN, IIAE9	nucleoporin 214	8021	HGNC:8064	A0A024R8B6_HUMAN Nucleoporin 214kDa, isoform CRA_b	156|144|147|146	593	148.25	4	0|0|0|0|91|0|66|0	7.55	0.98	0	vsGFP	not tested	Yes	Yes
VP24	VP24_CT	A0A024R8B6	NUP214	NUP214	NUP214	CAIN, CAN, IIAE9	nucleoporin 214	8021	HGNC:8064	A0A024R8B6_HUMAN Nucleoporin 214kDa, isoform CRA_b	104|111|112|121	448	112	4	0|0|0|0|91|0|66|0	5.71	0.96	0	vsGFP	not tested	Yes	Yes
VP24	VP24_NT	A0A024QZF1	NUP62	NUP62	NUP62	IBSN, SNDI, p62	nucleoporin 62	23636	HGNC:8066	A0A024QZF1_HUMAN HCG19665, isoform CRA_a	14|15|10|14	53	13.25	4	0|0|0|0|4|5|0|4	8.15	0.97	0	Both	not tested	Yes	Yes
VP24	VP24_CT	A0A024QZF1	NUP62	NUP62	NUP62	IBSN, SNDI, p62	nucleoporin 62	23636	HGNC:8066	A0A024QZF1_HUMAN HCG19665, isoform CRA_a	19|15|14|12	60	15	4	0|0|0|0|4|5|0|4	9.23	0.98	0	Both	not tested	Yes	Yes
VP24	VP24_NT	A0A024RBB8	OSBPL8	OSBPL8	OSBPL8	MST120, MSTP120, ORP8, OSBP10	oxysterol binding protein like 8	114882	HGNC:16396	A0A024RBB8_HUMAN Oxysterol-binding protein	139|110|140|110	499	124.75	4	0|0|0|0|0|0|0|0|0|0|0|0|0|0|0|0|0|0|0|0|0|3|0|0|0|0|0|0|0|0|0|0|0|0|0|0|0|0|0|0|0|0|0|0	415.83	1	0	vsAll	not tested	Yes	No
VP24	VP24_NT	A0A024R9C1	PABPC1	PABPC1	PABPC1	PAB1, PABP, PABP1, PABPC2, PABPL1	poly(A) binding protein cytoplasmic 1	26986	HGNC:8554	A0A024R9C1_HUMAN Polyadenylate-binding protein	13|22|14|12	61	15.25	4	0|0|0|0|0|9|0|0	13.56	0.97	0	vsGFP	not tested	Yes	No
VP24	VP24_NT	O75925-2	PIAS1	PIAS1	PIAS1	DDXBP1, GBP, GU/RH-II, ZMIZ3	protein inhibitor of activated STAT 1	8554	HGNC:2752	PIAS1_HUMAN Isoform 2 of E3 SUMO-protein ligase PIAS1	9|19|7|11	46	11.5	4	0|0|0|0|0|0|0|0	115	1	0	vsGFP	not tested	Yes	Yes
VP24	VP24_CT	O75925-2	PIAS1	PIAS1	PIAS1	DDXBP1, GBP, GU/RH-II, ZMIZ3	protein inhibitor of activated STAT 1	8554	HGNC:2752	PIAS1_HUMAN Isoform 2 of E3 SUMO-protein ligase PIAS1	13|8|13|12	46	11.5	4	0|0|0|0|0|0|0|0	115	1	0	vsGFP	not tested	Yes	Yes
VP24	VP24_NT	A0A024R4C1	POLR3C	POLR3C	POLR3C	C82, RPC3, RPC62	RNA polymerase III subunit C	10623	HGNC:30076	A0A024R4C1_HUMAN Polymerase (RNA) III (DNA directed) polypeptide C (62kD), isoform CRA_b	18|19|11|15	63	15.75	4	0|0|0|0|0|0|0|0|0|0|0|0|0|0|0|0|0|0|0|0|0|0|0|0|0|0|0|0|0|0|0|0|0|0|0|0|0|0|0|0|0|0|0|0	157.5	1	0	Both	not tested	Yes	Yes
VP24	VP24_CT	A0A024R4C1	POLR3C	POLR3C	POLR3C	C82, RPC3, RPC62	RNA polymerase III subunit C	10623	HGNC:30076	A0A024R4C1_HUMAN Polymerase (RNA) III (DNA directed) polypeptide C (62kD), isoform CRA_b	21|26|25|23	95	23.75	4	0|0|0|0|0|0|0|0|0|0|0|0|0|0|0|0|0|0|0|0|0|0|0|0|0|0|0|0|0|0|0|0|0|0|0|0|0|0|0|0|0|0|0|0	237.5	1	0	Both	not tested	Yes	Yes
VP24	VP24_NT	Q96HA1	POM121	POM121	POM121	P145, POM121A	POM121 transmembrane nucleoporin	9883	HGNC:19702	P121A_HUMAN Nuclear envelope pore membrane protein POM 121	41|42|33|33	149	37.25	4	0|0|0|0|0|0|0|0|0|0|0|0|0|0|0|0|0|0|0|0|0|0|0|0|0|0|0|0|0|0|0|0|0|0|0|0|0|0|0|0|0|0|0|0	372.5	1	0	Both	not tested	Yes	Yes
VP24	VP24_CT	Q96HA1	POM121	POM121	POM121	P145, POM121A	POM121 transmembrane nucleoporin	9883	HGNC:19702	P121A_HUMAN Nuclear envelope pore membrane protein POM 121	43|47|0|37	127	31.75	4	0|0|0|0|0|0|0|0|0|0|0|0|0|0|0|0|0|0|0|0|0|0|0|0|0|0|0|0|0|0|0|0|0|0|0|0|0|0|0|0|0|0|0|0	317.5	0.75	0.04	Both	not tested	Yes	Yes
VP24	VP24_NT	A0A075B7F8	POM121C	POM121C	POM121C	POM121-2	POM121 transmembrane nucleoporin C	100101267	HGNC:34005	A0A075B7F8_HUMAN Nuclear envelope pore membrane protein POM 121C	43|44|34|31	152	38	4	0|0|0|0|0|0|0|0|0|0|0|0|0|0|0|0|0|0|0|0|0|0|0|0|0|0|0|0|0|0|0|0|0|0|0|0|0|0|0|0|0|0|0|0	380	1	0	Both	not tested	Yes	Yes
VP24	VP24_CT	A0A075B7F8	POM121C	POM121C	POM121C	POM121-2	POM121 transmembrane nucleoporin C	100101267	HGNC:34005	A0A075B7F8_HUMAN Nuclear envelope pore membrane protein POM 121C	49|53|45|43	190	47.5	4	0|0|0|0|0|0|0|0|0|0|0|0|0|0|0|0|0|0|0|0|0|0|0|0|0|0|0|0|0|0|0|0|0|0|0|0|0|0|0|0|0|0|0|0	475	1	0	Both	not tested	Yes	Yes
VP24	VP24_NT	Q53HC2	PRDX3	PRDX3	PRDX3	AOP-1, AOP1, HBC189, MER5, PPPCD	peroxiredoxin 3	10935	HGNC:9354	Q53HC2_HUMAN Peroxiredoxin 3 isoform a variant (Fragment)	8|10|6|9	33	8.25	4	0|0|0|0|2|3|2|0	9.43	0.98	0	vsGFP	not tested	Yes	No
VP24	VP24_CT	A0A024R6Z2	PRMT7	PRMT7	PRMT7	SBIDDS	protein arginine methyltransferase 7	54496	HGNC:25557	A0A024R6Z2_HUMAN Protein arginine methyltransferase 7, isoform CRA_b	12|11|16|15	54	13.5	4	0|0|0|0|0|0|0|0	135	1	0	vsGFP	not tested	Yes	No
VP24	VP24_CT	A8K3N4	PTPN2	PTPN2	PTPN2	PTN2, PTPT, TC-PTP, TC45, TC48	protein tyrosine phosphatase non-receptor type 2	5771	HGNC:9650	A8K3N4_HUMAN Tyrosine-protein phosphatase non-receptor type	18|13|17|17	65	16.25	4	0|0|0|0|0|9|0|0	14.44	0.98	0	Both	not tested	Yes	No
VP24	VP24_NT	Q6NZ55	RPL13	RPL13	RPL13	L13; BBC1; eL13; D16S44E; SEMDIST; D16S444E	ribosomal protein L13	6137	HGNC:10303	Q6NZ55_HUMAN 60S ribosomal protein L13	7|5|8|4	24	6	4	0|0|0|0|0|0|0|0	60	1	0	vsGFP	not tested	Yes	No
VP24	VP24_NT	M0QYS1	RPL13A	RPL13A	RPL13A	L13A, TSTA1, uL13	ribosomal protein L13a	23521	HGNC:10304	M0QYS1_HUMAN 60S ribosomal protein L13a (Fragment)	8|6|8|6	28	7	4	0|0|0|0|0|0|0|0	70	1	0	vsGFP	not tested	Yes	No
VP24	VP24_NT	A0A024R2Q4	RPL15	RPL15	RPL15	DBA12, EC45, L15, RPL10, RPLY10	ribosomal protein L15	6138	HGNC:10306	A0A024R2Q4_HUMAN Ribosomal protein L15	10|11|10|10	41	10.25	4	0|0|0|0|8|0|0|0	10.25	0.95	0.01	vsGFP	not tested	Yes	No
VP24	VP24_NT	J3KTE4	RPL19	RPL19	RPL19	L19, eL19	ribosomal protein L19	6143	HGNC:10312	J3KTE4_HUMAN Ribosomal protein L19	8|3|3|6	20	5	4	0|0|0|0|0|0|0|0	50	1	0	vsGFP	not tested	Yes	No
VP24	VP24_NT	A0A024R1Q8	RPL23	RPL23	RPL23	L23; uL14; rpL17	ribosomal protein L23	9349	HGNC:10316	A0A024R1Q8_HUMAN Ribosomal protein L23, isoform CRA_b	8|5|7|6	26	6.5	4	0|0|0|0|0|3|0|0	17.33	0.98	0	vsGFP	not tested	Yes	No
VP24	VP24_NT	A2RUM7	RPL5	RPL5	RPL5	L5, MSTP030, PPP1R135, uL18	ribosomal protein L5	6125	HGNC:10360	A2RUM7_HUMAN Ribosomal protein L5	19|10|22|13	64	16	4	0|0|0|0|0|0|0|0	160	1	0	vsGFP	not tested	Yes	No
VP24	VP24_NT	P62424	RPL7A	RPL7A	RPL7A	L7A, SURF3, TRUP, eL8	ribosomal protein L7a	6130	HGNC:10364	RL7A_HUMAN 60S ribosomal protein L7a	11|14|15|8	48	12	4	0|0|0|0|0|0|0|0	120	1	0	vsGFP	not tested	Yes	No
VP24	VP24_NT	P62280	RPS11	RPS11	RPS11	S11, uS17	ribosomal protein S11	6205	HGNC:10384	RS11_HUMAN 40S ribosomal protein S11	16|17|22|16	71	17.75	4	0|0|0|0|5|6|0|0	12.91	0.99	0	vsGFP	not tested	Yes	Yes
VP24	VP24_CT	P62280	RPS11	RPS11	RPS11	S11, uS17	ribosomal protein S11	6205	HGNC:10384	RS11_HUMAN 40S ribosomal protein S11	7|11|11|10	39	9.75	4	0|0|0|0|5|6|0|0	7.09	0.9	0.01	vsGFP	not tested	Yes	Yes
VP24	VP24_NT	B2R4W8	RPS15A	RPS15A	RPS15A	DBA20, S15a, uS8	ribosomal protein S15a	6210	HGNC:10389	B2R4W8_HUMAN HCG1994130, isoform CRA_a	15|6|13|13	47	11.75	4	0|0|0|0|0|8|0|4	7.83	0.91	0.01	vsGFP	not tested	Yes	No
VP24	VP24_NT	Q3KQT6	RPS2	RPS2	RPS2	LLREP3, S2, uS5	ribosomal protein S2	6187	HGNC:10404	Q3KQT6_HUMAN Ribosomal protein S2	5|5|5|4	19	4.75	4	0|0|0|0|0|0|0|0	47.5	1	0	vsGFP	not tested	Yes	No
VP24	VP24_NT	P62851	RPS25	RPS25	RPS25	S25, eS25	ribosomal protein S25	6230	HGNC:10413	RS25_HUMAN 40S ribosomal protein S25	5|4|4|4	17	4.25	4	0|0|0|0|0|0|0|0	42.5	1	0	vsGFP	not tested	Yes	No
VP24	VP24_NT	A2A3R6	RPS6	RPS6	RPS6	S6, eS6	ribosomal protein S6	6194	HGNC:10429	A2A3R6_HUMAN 40S ribosomal protein S6	9|16|13|10	48	12	4	0|0|0|0|5|7|0|0	8	0.94	0.01	vsGFP	not tested	Yes	No
VP24	VP24_NT	Q5JR94	RPS8	RPS8	RPS8	S8, eS8	ribosomal protein S8	6202	HGNC:10441	Q5JR94_HUMAN 40S ribosomal protein S8	13|16|14|9	52	13	4	0|0|0|0|0|2|4|0	17.33	0.99	0	vsGFP	not tested	Yes	No
VP24	VP24_NT	Q96EA4	SPDL1	SPDL1	SPDL1	CCDC99	spindle apparatus coiled-coil protein 1	54908	HGNC:26010	SPDLY_HUMAN Protein Spindly	7|7|11|10	35	8.75	4	0|0|0|0|0|0|0|0|0|0|0|0|0|0|0|0|0|0|0|0|0|0|0|0|0|0|0|0|0|0|0|0|0|0|0|0|0|0|0|0|0|0|0|0	87.5	1	0	vsAll	not tested	Yes	No
VP24	VP24_NT	O43815-2	STRN	STRN	STRN	PPP2R6A, SG2NA, STRN1	striatin	6801	HGNC:11424	STRN_HUMAN Isoform 2 of Striatin	14|21|14|16	65	16.25	4	0|0|0|0|0|0|0|14	9.29	0.96	0	vsGFP	not tested	Yes	No
VP24	VP24_CT	P21675	TAF1	TAF1	TAF1	BA2R, CCG1, CCGS, DYT3, DYT3/TAF1	TATA-box binding protein associated factor 1	6872	HGNC:11535	TAF1_HUMAN Transcription initiation factor TFIID subunit 1	60|69|64|89	282	70.5	4	0|0|0|0|0|0|0|0|0|0|0|0|0|0|0|0|0|0|0|0|0|0|0|0|0|0|0|0|0|0|0|0|0|0|0|0|0|0|0|0|0|0|0|0	705	1	0	Both	not tested	Yes	No
VP24	VP24_CT	O00268	TAF4	TAF4	TAF4	MRD73, TAF(II)130, TAF(II)135, TAF2C, TAF2C1	TATA-box binding protein associated factor 4	6874	HGNC:11537	TAF4_HUMAN Transcription initiation factor TFIID subunit 4	13|10|7|11	41	10.25	4	0|0|0|0|0|0|0|0|0|0|0|0|0|0|0|0|0|0|0|0|0|0|0|0|0|0|0|0|0|0|0|0|0|0|0|0|0|0|0|0|0|0|0|0	102.5	1	0	Both	not tested	Yes	No
VP24	VP24_NT	Q16594	TAF9	TAF9	TAF9	MGC:5067, STAF31/32, TAF2G, TAFII-31, TAFII-32	TATA-box binding protein associated factor 9	6880	HGNC:11542	TAF9_HUMAN Transcription initiation factor TFIID subunit 9	21|27|27|23	98	24.5	4	0|0|0|0|14|15|8|0	5.3	0.93	0.01	Both	not tested	Yes	Yes
VP24	VP24_CT	Q16594	TAF9	TAF9	TAF9	MGC:5067, STAF31/32, TAF2G, TAFII-31, TAFII-32	TATA-box binding protein associated factor 9	6880	HGNC:11542	TAF9_HUMAN Transcription initiation factor TFIID subunit 9	21|23|18|20	82	20.5	4	0|0|0|0|0|0|0|0|0|0|14|0|0|0|0|0|0|0|0|0|0|15|0|0|0|0|0|0|0|0|0|0|8|0|0|0|0|0|0|0|0|0|0|0	5.54	0.82	0.02	Both	not tested	Yes	Yes
VP24	VP24_NT	Q9HBM6	TAF9B	TAF9B	TAF9B	DN-7, DN7, TAF9L, TAFII31L, TFIID-31	TATA-box binding protein associated factor 9b	51616	HGNC:17306	TAF9B_HUMAN Transcription initiation factor TFIID subunit 9B	17|19|23|20	79	19.75	4	0|0|0|0|0|0|0|0|0|0|0|0|0|0|0|0|0|0|0|0|0|0|0|0|0|0|0|0|0|0|0|0|0|0|0|0|0|0|0|0|0|0|0|0	197.5	1	0	vsAll	not tested	Yes	No
VP24	VP24_CT	O14776	TCERG1	TCERG1	TCERG1	CA150, TAF2S, Urn1	transcription elongation regulator 1	10915	HGNC:15630	TCRG1_HUMAN Transcription elongation regulator 1	67|62|72|75	276	69	4	0|0|0|0|33|30|28|23	4.84	0.94	0.01	vsGFP	not tested	Yes	No
VP24	VP24_NT	P17987	TCP1	TCP1	TCP1	CCT-alpha, CCT1, CCTa, D6S230E, TCP-1-alpha	t-complex 1	6950	HGNC:11655	TCPA_HUMAN T-complex protein 1 subunit alpha	21|9|18|12	60	15	4	0|0|0|0|0|0|0|0|0|0|0|0|0|0|0|0|0|0|0|0|0|0|0|0|0|0|0|0|0|0|0|0|0|0|0|0|0|0|0|0|0|0|0|0	150	1	0	vsAll	not tested	Yes	No
VP24	VP24_NT	G5E9E7	TJP1	TJP1	TJP1	ZO-1	tight junction protein 1	7082	HGNC:11827	G5E9E7_HUMAN Tight junction protein 1 (Zona occludens 1), isoform CRA_e	120|120|124|121	485	121.25	4	0|0|0|0|66|0|63|70	4.87	0.96	0	vsGFP	not tested	Yes	No
VP24	VP24_NT	Q8WUH6	TMEM263	TMEM263	TMEM263	C12orf23	transmembrane protein 263	90488	HGNC:28281	TM263_HUMAN Transmembrane protein 263	19|24|16|14	73	18.25	4	0|0|0|0|0|0|0|0	182.5	1	0	vsGFP	not tested	Yes	Yes
VP24	VP24_CT	Q8WUH6	TMEM263	TMEM263	TMEM263	C12orf23	transmembrane protein 263	90488	HGNC:28281	TM263_HUMAN Transmembrane protein 263	21|16|15|15	67	16.75	4	0|0|0|0|0|0|0|0	167.5	1	0	vsGFP	not tested	Yes	Yes
VP24	VP24_NT	Q8NDV7	TNRC6A	TNRC6A	TNRC6A	CAGH26, FAME6, GW1, GW182, TNRC6	trinucleotide repeat containing adaptor 6A	27327	HGNC:11969	TNR6A_HUMAN Trinucleotide repeat-containing gene 6A protein	64|74|71|57	266	66.5	4	0|0|0|0|18|20|18|20	7	0.99	0	vsGFP	not tested	Yes	No
VP24	VP24_NT	P11388-4	TOP2A	TOP2A	TOP2A	TOP2, TOP2alpha, TOPIIA, TP2A	DNA topoisomerase II alpha	7153	HGNC:11989	TOP2A_HUMAN Isoform 4 of DNA topoisomerase 2-alpha	32|30|30|23	115	28.75	4	0|0|0|0|32|0|0|0	7.19	0.96	0.01	vsGFP	not tested	Yes	No
VP24	VP24_NT	P49411	TUFM	TUFM	TUFM	COXPD4, EF-TuMT, EFTU, P43	Tu translation elongation factor, mitochondrial	7284	HGNC:12420	EFTU_HUMAN Elongation factor Tu, mitochondrial	14|20|15|10	59	14.75	4	0|0|0|0|5|7|3|6	5.62	0.91	0.01	vsGFP	not tested	Yes	No
VP24	VP24_NT	Q93008	USP9X	USP9X	USP9X	DFFRX, FAF, FAF-X, FAM, MRX99	ubiquitin specific peptidase 9 X-linked	8239	HGNC:12632	USP9X_HUMAN Probable ubiquitin carboxyl-terminal hydrolase FAF-X	12|17|17|17	63	15.75	4	0|0|0|0|0|0|0|0|0|0|0|0|0|0|0|0|0|0|0|0|0|0|0|0|0|0|0|0|0|0|0|0|0|0|0|0|0|0|0|0|0|0|0|0	157.5	1	0	vsAll	not tested	Yes	No
VP24	VP24_NT	A0A024QZT0	VDAC2	VDAC2	VDAC2	POR	voltage dependent anion channel 2	7417	HGNC:12672	A0A024QZT0_HUMAN Voltage-dependent anion channel 2, isoform CRA_c	21|19|15|21	76	19	4	0|0|0|0|0|0|0|0	190	1	0	vsGFP	not tested	Yes	No
VP24	VP24_NT	Q9Y277	VDAC3	VDAC3	VDAC3	HD-VDAC3, VDAC-3	voltage dependent anion channel 3	7419	HGNC:12674	VDAC3_HUMAN Voltage-dependent anion-selective channel protein 3	4|4|7|3	18	4.5	4	0|0|0|0|0|0|0|0	45	1	0	vsGFP	not tested	Yes	No
VP24	VP24_NT	Q92558	WASF1	WASF1	WASF1	NEDALVS, SCAR1, WAVE, WAVE1	WASP family member 1	8936	HGNC:12732	WASF1_HUMAN Wiskott-Aldrich syndrome protein family member 1	14|14|11|10	49	12.25	4	0|0|0|0|0|0|0|0|0|0|0|0|0|0|0|0|0|0|0|0|0|0|0|0|0|0|0|0|0|0|0|0|0|0|0|0|0|0|0|0|0|0|0|0	122.5	1	0	vsAll	not tested	Yes	No
VP24	VP24_NT	Q9Y6W5	WASF2	WASF2	WASF2	IMD2, SCAR2, WASF4, WAVE2, dJ393P12.2	WASP family member 2	10163	HGNC:12733	WASF2_HUMAN Wiskott-Aldrich syndrome protein family member 2	42|35|44|37	158	39.5	4	0|0|0|0|0|0|0|0|0|0|0|0|0|0|0|0|0|0|0|0|0|0|0|0|0|0|0|0|0|0|0|0|0|0|0|0|0|0|0|0|0|0|0|0	395	1	0	vsAll	not tested	Yes	No
VP24	VP24_NT	Q9H6R7	WDCP	WDCP	WDCP	C2orf44, MMAP, PP384	WD repeat and coiled coil containing	80304	HGNC:26157	WDCP_HUMAN WD repeat and coiled-coil-containing protein	41|44|39|41	165	41.25	4	0|0|0|0|8|10|12|11	8.05	0.99	0	vsGFP	not tested	Yes	No
VP24	VP24_CT	Q9GZL7	WDR12	WDR12	WDR12	YTM1	WD repeat domain 12	55759	HGNC:14098	WDR12_HUMAN Ribosome biogenesis protein WDR12	30|31|27|25	113	28.25	4	0|0|0|0|0|0|0|0|0|0|0|0|0|0|0|0|0|0|0|0|0|0|0|0|0|0|0|0|0|0|0|0|0|0|0|0|0|0|0|0|0|0|0|0	282.5	1	0	Both	not tested	Yes	No
VP24	VP24_CT	A0A024R1N4	XRCC6	XRCC6	XRCC6	CTC75, CTCBF, G22P1, KU70, ML8	X-ray repair cross complementing 6	2547	HGNC:4055	A0A024R1N4_HUMAN X-ray repair complementing defective repair in Chinese hamster cells 6 (Ku autoantigen, 70kDa), isoform CRA_a	24|17|22|19	82	20.5	4	0|0|0|0|13|13|0|0	6.31	0.92	0.01	vsGFP	not tested	Yes	No
VP30	VP30_CT	A0A0C4DG21	ABI2	ABI2	ABI2	ABI-2, ABI2B, AIP-1, AIP1, AblBP3	abl interactor 2	10152	HGNC:24011	A0A0C4DG21_HUMAN Abl interactor 2	6|8|10|6	30	7.5	4	0|0|0|0|0|0|0|0	75	1	0	vsGFP	1.02	Yes	No
VP30	VP30_CT	A8MQ02	AFDN	AFDN	AFDN	AF6, MLL-AF6, MLLT4, l-afadin	afadin, adherens junction formation factor	4301	HGNC:7137	Protein AFDN	51|57|57|49	214	53.5	4	0|0|0|0|0|0|0|0|0|0|0|0|0|0|0|0|0|0|0|0|0|0|0|0|0|0|0|0|0|0|0|0|0|0|0|0|0|0|0|0|0|0|0|0	535	1	0	Both	1.02	Yes	No
VP30	VP30_NT	B9EK46	CGN	CGN	CGN		cingulin	57530	HGNC:17429	B9EK46_HUMAN Cingulin	136|118|119|86	459	114.75	4	0|0|0|0|23|27|0|20	13.11	1	0	vsGFP	18	No	Yes
VP30	VP30_CT	B9EK46	CGN	CGN	CGN		cingulin	57530	HGNC:17429	B9EK46_HUMAN Cingulin	43|56|55|42	196	49	4	0|0|0|0|23|27|0|20	5.6	0.92	0	vsGFP	1.02	Yes	Yes
VP30	VP30_NT	Q0VF96	CGNL1	CGNL1	CGNL1	JACOP, PCING	cingulin like 1	84952	HGNC:25931	CGNL1_HUMAN Cingulin-like protein 1	49|47|39|33	168	42	4	0|0|0|0|0|0|0|0	420	1	0	vsGFP	18	No	No
VP30	VP30_NT	I3L0M9	TCEB2	ELOB	ELOB	SIII, TCEB2	elongin B	6923	HGNC:11619	I3L0M9_HUMAN Transcription elongation factor B polypeptide 2 (Fragment)	3|3|3|2	11	2.75	4	0|0|0|0|0|0|0|0|0|0|0|0|0|0|0|0|0|0|0|0|0|0|0|0|0|0|0|0|0|0|0|0|0|0|0|0|0|0|0|0|0|0|0|1	27.5	0.97	0	vsAll	18	No	No
VP30	VP30_CT	A0A024R8A7	FUBP3	FUBP3	FUBP3	FBP3	far upstream element binding protein 3	8939	HGNC:4005	A0A024R8A7_HUMAN HCG31253, isoform CRA_a	22|26|27|15	90	22.5	4	0|0|0|0|6|8|0|0	12.86	0.97	0	vsGFP	1.02	Yes	No
VP30	VP30_CT	B3KX72	HNRNPU	HNRNPU	HNRNPU	DEE54, EIEE54, GRIP120, HNRNPU-AS1, HNRPU	heterogeneous nuclear ribonucleoprotein U	3192	HGNC:5048	B3KX72_HUMAN cDNA FLJ44920 fis, clone BRAMY3011501, highly similar to Heterogeneous nuclear ribonucleoprotein U	16|16|19|13	64	16	4	0|0|0|0|0|0|0|0	160	1	0	vsGFP	1.02	Yes	No
VP30	VP30_CT	B4DKT5	IGF2BP2	IGF2BP2	IGF2BP2	IMP-2, IMP2, VICKZ2	insulin like growth factor 2 mRNA binding protein 2	10644	HGNC:28867	B4DKT5_HUMAN cDNA FLJ53054, highly similar to Insulin-like growth factor 2 mRNA-binding protein 2	12|10|11|8	41	10.25	4	0|0|0|0|0|0|0|0	102.5	1	0	vsGFP	1.02	Yes	No
VP30	VP30_NT	Q9P266	KIAA1462	JCAD	JCAD	KIAA1462	junctional cadherin 5 associated	57608	HGNC:29283	JCAD_HUMAN Junctional protein associated with coronary artery disease	45|35|33|16	129	32.25	4	0|0|0|0|0|0|0|0	322.5	1	0	vsGFP	18	No	No
VP30	VP30_CT	Q71RC2	LARP4	LARP4	LARP4	PP13296	La ribonucleoprotein 4	113251	HGNC:24320	LARP4_HUMAN La-related protein 4	7|8|14|7	36	9	4	0|0|0|0|0|0|0|0	90	1	0	Both	1.02	Yes	No
VP30	VP30_CT	Q92615	LARP4B	LARP4B	LARP4B	KIAA0217, LARP5	La ribonucleoprotein 4B	23185	HGNC:28987	LAR4B_HUMAN La-related protein 4B	17|12|18|9	56	14	4	0|0|0|0|0|4|0|0	28	0.99	0	Both	1.02	Yes	No
VP30	VP30_CT	A0A024R9Y0	MAPT	MAPT	MAPT	DDPAC, FTDP-17, MAPTL, MSTD, MTBT1	microtubule associated protein tau	4137	HGNC:6893	A0A024R9Y0_HUMAN Microtubule-associated protein	6|9|10|7	32	8	4	0|0|0|0|0|0|0|0|0|0|0|0|0|0|0|0|0|0|0|0|0|0|0|0|0|0|0|0|0|0|0|0|0|0|0|0|0|0|0|0|0|0|0|0	80	1	0	Both	1.02	Yes	No
VP30	VP30_NT	A0A0A0MTP3	MPHOSPH9	MPHOSPH9	MPHOSPH9	MPP-9, MPP9	M-phase phosphoprotein 9	10198	HGNC:7215	A0A0A0MTP3_HUMAN M-phase phosphoprotein 9	17|11|17|9	54	13.5	4	0|0|0|0|0|0|0|0|0|0|0|0|0|0|0|0|0|0|0|0|0|0|0|0|0|0|0|0|0|0|0|0|0|0|0|0|0|0|0|0|0|0|0|0	135	1	0	vsAll	18	No	No
VP30	VP30_CT	A0A024R9C1	PABPC1	PABPC1	PABPC1	PAB1, PABP, PABP1, PABPC2, PABPL1	poly(A) binding protein cytoplasmic 1	26986	HGNC:8554	A0A024R9C1_HUMAN Polyadenylate-binding protein	48|59|55|47	209	52.25	4	0|0|0|0|0|9|0|0	46.44	1	0	Both	1.02	Yes	No
VP30	VP30_CT	B1ANR0	PABPC4	PABPC4	PABPC4	APP-1, APP1, PABP4, iPABP	poly(A) binding protein cytoplasmic 4	8761	HGNC:8557	B1ANR0_HUMAN Polyadenylate-binding protein	27|32|28|22	109	27.25	4	0|0|0|0|0|0|0|0	272.5	1	0	vsGFP	1.02	Yes	No
VP30	VP30_NT	Q86TB9-4	PATL1	PATL1	PATL1	Pat1b, hPat1b	PAT1 homolog 1, processing body mRNA decay factor	219988	HGNC:26721	PATL1_HUMAN Isoform 4 of Protein PAT1 homolog 1	0|10|16|12	38	9.5	4	0|0|0|0|0|0|0|0|0|0|0|0|0|0|0|0|0|0|0|0|0|0|0|0|0|0|0|0|0|0|0|0|0|0|0|0|0|0|0|0|0|0|0|0	95	0.75	0.04	vsAll	18	No	No
VP30	VP30_CT	A0A024RDE8	PDLIM5	PDLIM5	PDLIM5	ENH, ENH1, L9, LIM	PDZ and LIM domain 5	10611	HGNC:17468	A0A024RDE8_HUMAN PDZ and LIM domain 5, isoform CRA_c	10|9|8|6	33	8.25	4	0|0|0|0|10|0|0|0	6.6	0.84	0.01	vsGFP	1.02	Yes	No
VP30	VP30_NT	Q7Z6E9	RBBP6	RBBP6	RBBP6	MY038, P2P-R, PACT, RBQ-1, SNAMA	RB binding protein 6, ubiquitin ligase	5930	HGNC:9889	RBBP6_HUMAN E3 ubiquitin-protein ligase RBBP6	269|250|264|225	1008	252	4	12|0|0|0|0|26|20|19|22|0|29|0|6|14|18|0|0|0|0|0|0|0|0|0|0|0|0|0|0|0|0|0|18|0|0|0|0|0|0|0|0|0|0|26	12.35	1	0	Both	18	No	Yes
VP30	VP30_CT	Q7Z6E9	RBBP6	RBBP6	RBBP6	MY038, P2P-R, PACT, RBQ-1, SNAMA	RB binding protein 6, ubiquitin ligase	5930	HGNC:9889	RBBP6_HUMAN E3 ubiquitin-protein ligase RBBP6	128|124|128|98	478	119.5	4	12|0|0|0|0|26|20|19|22|0|29|0|6|14|18|0|0|0|0|0|0|0|0|0|0|0|0|0|0|0|0|0|18|0|0|0|0|0|0|0|0|0|0|26	5.86	1	0	Both	1.02	Yes	Yes
VP30	VP30_CT	A0A0S2Z499	RBMS1	RBMS1	RBMS1	C2orf12, HCC-4, MSSP, MSSP-1, MSSP-2	RNA binding motif single stranded interacting protein 1	5937	HGNC:9907	A0A0S2Z499_HUMAN RNA binding motif single stranded interacting protein 1 isoform 1 (Fragment)	5|7|7|7	26	6.5	4	0|0|0|0|0|0|0|0	65	1	0	Both	1.02	Yes	No
VP30	VP30_NT	C9JNW5	RPL24	RPL24	RPL24	L24; eL24; HEL-S-310	ribosomal protein L24	6152	HGNC:10325	C9JNW5_HUMAN 60S ribosomal protein L24	9|11|8|7	35	8.75	4	0|0|0|0|9|0|0|0	7.78	0.89	0.01	vsGFP	18	No	No
VP30	VP30_NT	A0A024R704	SRPK2	SRPK2	SRPK2	SFRSK2	SRSF protein kinase 2	6733	HGNC:11306	A0A024R704_HUMAN SFRS protein kinase 2, isoform CRA_b	15|14|17|12	58	14.5	4	0|0|0|0|0|0|0|0|0|0|0|0|0|0|0|0|0|0|0|0|0|0|0|0|0|0|0|0|0|0|0|0|0|0|0|0|0|0|0|0|0|0|0|0	145	1	0	vsAll	18	No	No
VP30	VP30_NT	G5E9E7	TJP1	TJP1	TJP1	ZO-1	tight junction protein 1	7082	HGNC:11827	G5E9E7_HUMAN Tight junction protein 1 (Zona occludens 1), isoform CRA_e	280|229|226|197	932	233	4	0|0|0|0|66|0|63|70	9.37	0.99	0	vsGFP	18	No	No
VP30	VP30_NT	A0A024R233	TJP2	TJP2	TJP2	C9DUPq21.11, DFNA51, DUP9q21.11, FHCA1, PFIC4	tight junction protein 2	9414	HGNC:11828	A0A024R233_HUMAN Tight junction protein 2 (Zona occludens 2), isoform CRA_a	77|79|79|82	317	79.25	4	0|0|0|0|55|0|0|28	7.64	0.97	0.01	vsGFP	18	No	No
VP30	VP30_NT	Q8WUH6	TMEM263	TMEM263	TMEM263	C12orf23	transmembrane protein 263	90488	HGNC:28281	TM263_HUMAN Transmembrane protein 263	18|12|17|14	61	15.25	4	0|0|0|0|0|0|0|0	152.5	1	0	vsGFP	18	No	No
VP30	VP30_NT	Q9UPQ9	TNRC6B	TNRC6B	TNRC6B	GDSBA	trinucleotide repeat containing adaptor 6B	23112	HGNC:29190	TNR6B_HUMAN Trinucleotide repeat-containing gene 6B protein	32|24|24|9	89	22.25	4	0|0|0|0|0|0|0|0	222.5	1	0	vsGFP	18	No	No
VP30	VP30_NT	B0YJC4	VIM	VIM	VIM		vimentin	7431	HGNC:12692	B0YJC4_HUMAN Vimentin	17|15|17|16	65	16.25	4	0|9|0|0|0|0|0|0	14.44	0.97	0	vsGFP	18	No	No
VP30	VP30_NT	Q8TF74	WIPF2	WIPF2	WIPF2	WICH, WIRE	WAS/WASL interacting protein family member 2	147179	HGNC:30923	WIPF2_HUMAN WAS/WASL-interacting protein family member 2	35|34|38|25	132	33	4	0|0|0|0|0|0|0|0	330	1	0	Both	18	No	Yes
VP30	VP30_CT	Q8TF74	WIPF2	WIPF2	WIPF2	WICH, WIRE	WAS/WASL interacting protein family member 2	147179	HGNC:30923	WIPF2_HUMAN WAS/WASL-interacting protein family member 2	15|19|20|12	66	16.5	4	0|0|0|0|0|0|0|0	165	1	0	Both	1.02	Yes	Yes
VP30	VP30_NT	Q9ULM3	YEATS2	YEATS2	YEATS2	FAME4	YEATS domain containing 2	55689	HGNC:25489	YETS2_HUMAN YEATS domain-containing protein 2	37|33|30|13	113	28.25	4	0|0|0|0|13|8|0|0	10.76	0.95	0.01	vsGFP	18	No	No
VP30	VP30_NT	G9K388	YWHAE/FAM22A	YWHAE/FAM22B						G9K388_HUMAN YWHAE/FAM22A fusion protein (Fragment)	110|143|106|210	569	142.25	4	0|0|0|0|91|0|0|0	12.51	0.99	0	vsGFP	18	No	No
VP35	VP35_NT	B7Z4H1	ABLIM1	ABLIM1	ABLIM1	ABLIM, LIMAB1, LIMATIN, abLIM-1	actin binding LIM protein 1	3983	HGNC:78	B7Z4H1_HUMAN cDNA FLJ58674, highly similar to Actin-binding LIM protein 1	11|11|13|11	46	11.5	4	0|0|0|0|0|0|0|0	115	1	0	vsGFP	0.64	Yes	No
VP35	VP35_NT	A0A024R458	HRB	AGFG1	AGFG1	HRB, RAB, RIP	ArfGAP with FG repeats 1	3267	HGNC:5175	A0A024R458_HUMAN HIV-1 Rev binding protein, isoform CRA_a	11|9|12|7	39	9.75	4	0|0|0|0|0|0|8|6	5.57	0.89	0.01	vsGFP	0.64	Yes	No
VP35	VP35_NT	A4FVC0	AGO2	AGO2	AGO2	CASC7, EIF2C2, LESKRES, LINC00980, PPD	argonaute RISC catalytic component 2	27161	HGNC:3263	A4FVC0_HUMAN EIF2C2 protein (Fragment)	19|20|11|14	64	16	4	0|0|0|0|0|0|0|0	160	1	0	vsGFP	0.64	Yes	No
VP35	VP35_NT	Q4VCS5	AMOT	AMOT	AMOT		angiomotin	154796	HGNC:17810	AMOT_HUMAN Angiomotin	23|20|22|20	85	21.25	4	0|0|0|0|0|0|0|0	212.5	1	0	vsGFP	0.64	Yes	Yes
VP35	VP35_CT	Q4VCS5	AMOT	AMOT	AMOT		angiomotin	154796	HGNC:17810	AMOT_HUMAN Angiomotin	28|26|9|21	84	21	4	0|0|0|0|0|0|0|0	210	1	0	vsGFP	0.09	No	Yes
VP35	VP35_NT	H0YH87	ATXN2	ATXN2	ATXN2	ATX2, SCA2, TNRC13	ataxin 2	6311	HGNC:10555	H0YH87_HUMAN Ataxin-2 (Fragment)	25|27|24|16	92	23	4	0|0|0|0|13|10|0|0	8	0.97	0	vsGFP	0.64	Yes	No
VP35	VP35_NT	Q9P287-2	BCCIP	BCCIP	BCCIP	TOK-1, TOK1	BRCA2 and CDKN1A interacting protein	56647	HGNC:978	BCCIP_HUMAN Isoform 2 of BRCA2 and CDKN1A-interacting protein	14|23|19|17	73	18.25	4	0|0|0|0|0|0|0|0	182.5	1	0	vsGFP	0.64	Yes	No
VP35	VP35_NT	P51587	BRCA2	BRCA2	BRCA2	BRCC2, BROVCA2, FACD, FAD, FAD1	BRCA2 DNA repair associated	675	HGNC:1101	BRCA2_HUMAN Breast cancer type 2 susceptibility protein	56|46|59|31	192	48	4	0|0|0|0|0|0|0|0	480	1	0	vsGFP	0.64	Yes	No
VP35	VP35_CT	Q96M89	CCDC138	CCDC138	CCDC138		coiled-coil domain containing 138	165055	HGNC:26531	CC138_HUMAN Coiled-coil domain-containing protein 138	27|16|0|23	66	16.5	4	0|0|0|0|0|0|0|0|0|0|0|0|0|0|0|0|0|0|0|0|0|0|0|0|0|0|0|0|0|0|0|0|0|0|0|0|0|0|0|0|0|0|0|0	165	0.75	0	vsAll	0.09	No	No
VP35	VP35_NT	A6NKD9	CCDC85C	CCDC85C	CCDC85C		coiled-coil domain containing 85C	317762	HGNC:35459	CC85C_HUMAN Coiled-coil domain-containing protein 85C	7|6|8|10	31	7.75	4	0|0|0|0|6|5|0|4	4.13	0.79	0.01	vsGFP	0.64	Yes	No
VP35	VP35_NT	B3KSV4	B3KSV4	CEP192	CEP192	PPP1R62	centrosomal protein 192	55125	HGNC:25515	B3KSV4_HUMAN cDNA FLJ37129 fis, clone BRACE2022990	18|15|17|15	65	16.25	4	0|0|0|0|0|0|0|0	162.5	1	0	vsGFP	0.64	Yes	Yes
VP35	VP35_CT	Q8TEP8-3	CEP192	CEP192	CEP192	PPP1R62	centrosomal protein 192	55125	HGNC:25515	CE192_HUMAN Isoform 3 of Centrosomal protein of 192 kDa	80|99|74|76	329	82.25	4	0|0|0|0|28|30|16|28	6.45	0.98	0	vsGFP	0.09	No	Yes
VP35	VP35_NT	D3DR37	CEP55	CEP55	CEP55	C10orf3, CT111, MARCH, URCC6	centrosomal protein 55	55165	HGNC:1161	D3DR37_HUMAN Centrosomal protein 55kDa, isoform CRA_a	13|18|12|16	59	14.75	4	0|0|0|0|0|10|0|0	11.8	0.98	0	vsGFP	0.64	Yes	No
VP35	VP35_NT	Q6P2H3	CEP85	CEP85	CEP85	CCDC21	centrosomal protein 85	64793	HGNC:25309	CEP85_HUMAN Centrosomal protein of 85 kDa	13|14|13|13	53	13.25	4	0|0|0|0|0|0|0|0	132.5	1	0	vsGFP	0.64	Yes	No
VP35	VP35_NT	B9EK46	CGN	CGN	CGN		cingulin	57530	HGNC:17429	B9EK46_HUMAN Cingulin	69|95|100|61	325	81.25	4	0|0|0|0|23|27|0|20	9.29	0.99	0	vsGFP	0.64	Yes	No
VP35	VP35_NT	Q0VF96	CGNL1	CGNL1	CGNL1	JACOP, PCING	cingulin like 1	84952	HGNC:25931	CGNL1_HUMAN Cingulin-like protein 1	22|25|21|21	89	22.25	4	0|0|0|0|0|0|0|0	222.5	1	0	vsGFP	0.64	Yes	No
VP35	VP35_NT	Q9H9A5	CNOT10	CNOT10	CNOT10		CCR4-NOT transcription complex subunit 10	25904	HGNC:23817	CNO10_HUMAN CCR4-NOT transcription complex subunit 10	0|9|8|6	23	5.75	4	0|0|0|0|0|0|0|0|0|0|0|0|0|0|0|0|0|0|0|0|0|0|0|0|0|0|0|0|0|0|0|0|0|0|0|0|0|0|0|0|0|0|0|0	57.5	0.75	0.04	vsAll	0.64	Yes	No
VP35	VP35_NT	Q9UKZ1	CNOT11	CNOT11	CNOT11	C2orf29, C40	CCR4-NOT transcription complex subunit 11	55571	HGNC:25217	CNO11_HUMAN CCR4-NOT transcription complex subunit 11	19|18|22|20	79	19.75	4	0|0|0|0|0|0|0|0	197.5	1	0	Both	0.64	Yes	No
VP35	VP35_NT	A0A024R6T1	CYLD	CYLD	CYLD	BRSS, CDMT, CYLD1, CYLDI, EAC	CYLD lysine 63 deubiquitinase	1540	HGNC:2584	A0A024R6T1_HUMAN Cylindromatosis (Turban tumor syndrome), isoform CRA_a	60|49|60|53	222	55.5	4	0|0|0|0|0|0|0|0	555	1	0	vsGFP	0.64	Yes	No
VP35	VP35_NT	A0A0S2Z5K3	DCP1A	DCP1A	DCP1A	HSA275986, Nbla00360, SMAD4IP1, SMIF	decapping mRNA 1A	55802	HGNC:18714	A0A0S2Z5K3_HUMAN DCP1 decapping enzyme-like protein A isoform 3 (Fragment)	60|0|69|60	189	47.25	4	0|0|0|0|0|0|0|0|0|0|8|0|0|0|0|0|0|0|0|0|0|10|0|9|0|13|7|0|0|0|0|0|5|0|0|0|0|0|0|0|0|0|0|6	8.15	0.75	0.02	vsAll	0.64	Yes	No
VP35	VP35_NT	Q8IZD4	DCP1B	DCP1B	DCP1B	DCP1	decapping mRNA 1B	196513	HGNC:24451	DCP1B_HUMAN mRNA-decapping enzyme 1B	68|59|75|57	259	64.75	4	0|0|0|0|0|0|0|0|0|0|0|0|0|4|0|0|0|0|0|0|0|2|0|0|0|0|0|0|0|0|0|0|0|5|0|0|0|0|0|0|0|0|0|0	58.86	1	0	Both	0.64	Yes	No
VP35	VP35_NT	Q8IU60	DCP2	DCP2	DCP2	NUDT20	decapping mRNA 2	167227	HGNC:24452	DCP2_HUMAN m7GpppN-mRNA hydrolase	28|29|32|28	117	29.25	4	0|0|0|0|0|0|0|0|0|0|0|0|0|0|0|0|0|0|0|0|0|0|0|0|0|0|0|0|0|0|0|0|0|0|0|0|0|0|0|0|0|0|0|0	292.5	1	0	Both	0.64	Yes	No
VP35	VP35_NT	P26196	DDX6	DDX6	DDX6	HLR2, IDDILF, P54, RCK, Rck/p54	DEAD-box helicase 6	1656	HGNC:2747	DDX6_HUMAN Probable ATP-dependent RNA helicase DDX6	40|40|48|34	162	40.5	4	0|0|0|0|0|0|0|0|0|0|0|0|0|0|0|0|0|0|0|0|0|0|0|0|0|0|0|0|0|0|0|0|0|4|0|0|0|0|0|0|0|0|0|0	101.25	1	0	Both	0.64	Yes	No
VP35	VP35_NT	P15924	DSP	DSP	DSP	DP; DCWHKTA	desmoplakin	1832	HGNC:3052	DESP_HUMAN Desmoplakin	96|98|102|77	373	93.25	4	0|0|0|0|43|36|44|0	6.07	0.98	0	vsGFP	0.64	Yes	No
VP35	VP35_NT	Q6FGH9	DYNLL1	DYNLL1	DYNLL1	DLC1, DLC8, DNCL1, DNCLC1, LC8	dynein light chain LC8-type 1	8655	HGNC:15476	Q6FGH9_HUMAN DNCL1 protein	35|37|38|27	137	34.25	4	0|0|0|0|0|0|0|0|0|0|0|0|0|0|0|0|0|0|0|0|0|0|0|0|0|0|0|0|1|2|0|0|0|2|0|5|0|0|0|0|0|0|0|0	34.25	1	0	Both	0.64	Yes	No
VP35	VP35_NT	Q96FJ2	DYNLL2	DYNLL2	DYNLL2	DNCL1B, Dlc2, RSPH22	dynein light chain LC8-type 2	140735	HGNC:24596	DYL2_HUMAN Dynein light chain 2, cytoplasmic	24|22|25|21	92	23	4	0|0|0|0|0|0|0|0|0|0|0|0|0|0|0|0|0|0|0|0|0|0|0|0|0|0|0|0|0|0|0|0|0|0|0|0|0|0|0|0|0|0|0|0	230	1	0	Both	0.64	Yes	No
VP35	VP35_NT	Q96F86	EDC3	EDC3	EDC3	LSM16, MRT50, YJDC, YJEFN2, hYjeF_N2-15q23	enhancer of mRNA decapping 3	80153	HGNC:26114	EDC3_HUMAN Enhancer of mRNA-decapping protein 3	67|59|69|62	257	64.25	4	0|0|0|0|0|0|3|0|0|0|0|0|0|0|0|0|0|0|0|0|0|0|0|0|7|7|0|0|0|0|6|10|0|8|5|0|0|0|0|0|0|0|0|0	13.97	1	0	Both	0.64	Yes	Yes
VP35	VP35_CT	Q96F86	EDC3	EDC3	EDC3	LSM16, MRT50, YJDC, YJEFN2, hYjeF_N2-15q23	enhancer of mRNA decapping 3	80153	HGNC:26114	EDC3_HUMAN Enhancer of mRNA-decapping protein 3	14|25|13|17	69	17.25	4	0|0|0|0|0|0|0|0	172.5	1	0	Both	0.09	No	Yes
VP35	VP35_NT	Q6P2E9	EDC4	EDC4	EDC4	GE1, Ge-1, HEDL5, HEDLS, RCD-8	enhancer of mRNA decapping 4	23644	HGNC:17157	EDC4_HUMAN Enhancer of mRNA-decapping protein 4	551|611|590|521	2273	568.25	4	57|0|0|0|0|31|39|41|32|62|106|68|62|58|78|64|64|58|17|28|23|99|21|62|58|59|58|5|0|0|0|55|91|56|68|64|0|0|0|0|52|45|58|107	7.02	1	0	Both	0.64	Yes	No
VP35	VP35_NT	A0A024R1K0	EIF4ENIF1	EIF4ENIF1	EIF4ENIF1	4E-T, Clast4	eukaryotic translation initiation factor 4E nuclear import factor 1	56478	HGNC:16687	A0A024R1K0_HUMAN Eukaryotic translation initiation factor 4E nuclear import factor 1, isoform CRA_a	46|30|50|42	168	42	4	0|0|0|0|0|0|0|0|0|0|0|0|0|0|0|0|0|0|0|0|0|0|0|0|0|0|0|0|0|0|0|0|0|0|0|0|0|0|0|0|0|0|0|0	420	1	0	Both	0.64	Yes	No
VP35	VP35_NT	A0A024R7G6	EPS15L1	EPS15L1	EPS15L1	EPS15R	epidermal growth factor receptor pathway substrate 15 like 1	58513	HGNC:24634	A0A024R7G6_HUMAN Epidermal growth factor receptor pathway substrate 15-like 1, isoform CRA_a	11|9|17|5	42	10.5	4	0|0|0|0|0|0|0|0	105	1	0	vsGFP	0.64	Yes	No
VP35	VP35_NT	A0A1B0GVL4	FAM193A	FAM193A	FAM193A	C4orf8, RES4-22	family with sequence similarity 193 member A	8603	HGNC:16822	A0A1B0GVL4_HUMAN Protein FAM193A	11|10|13|13	47	11.75	4	0|0|0|0|0|0|0|0|0|0|0|0|0|0|0|0|0|0|0|0|0|0|0|0|0|0|0|0|0|0|0|0|0|0|0|0|0|0|0|0|0|0|0|0	117.5	1	0	Both	0.64	Yes	No
VP35	VP35_NT	Q96PV7	FAM193B	FAM193B		IRIZIO	family with sequence similarity 193 member B	54540	HGNC:25524	F193B_HUMAN Protein FAM193B	5|9|7|0	21	5.25	4	0|0|0|0|0|0|0|0|0|0|0|0|0|0|0|0|0|0|0|0|0|0|0|0|0|0|0|0|0|0|0|0|0|0|0|0|0|0|0|0|0|0|0|0	52.5	0.75	0.05	vsAll	0.64	Yes	No
VP35	VP35_NT	A0A024R8A7	FUBP3	FUBP3	FUBP3	FBP3	far upstream element binding protein 3	8939	HGNC:4005	A0A024R8A7_HUMAN HCG31253, isoform CRA_a	25|15|27|11	78	19.5	4	0|0|0|0|6|8|0|0	11.14	0.97	0	vsGFP	0.64	Yes	No
VP35	VP35_NT	O95995	GAS8	GAS8	GAS8	CILD33, DRC4, GAS11	growth arrest specific 8	2622	HGNC:4166	GAS8_HUMAN Growth arrest-specific protein 8	28|24|29|29	110	27.5	4	0|0|0|0|0|0|0|0|0|0|0|0|0|0|0|0|0|0|0|0|0|0|0|0|0|0|0|0|0|0|0|0|0|0|0|0|0|0|0|0|0|0|0|0	275	1	0	Both	0.64	Yes	No
VP35	VP35_NT	O75420	GIGYF1	GIGYF1	GIGYF1	GYF1, PERQ1	GRB10 interacting GYF protein 1	64599	HGNC:9126	PERQ1_HUMAN PERQ amino acid-rich with GYF domain-containing protein 1	12|10|17|9	48	12	4	0|0|0|0|0|0|0|0|0|0|0|0|0|0|0|0|0|0|0|0|0|0|0|0|0|0|0|0|0|0|0|0|0|0|0|0|0|0|0|0|0|0|0|0	120	1	0	Both	0.64	Yes	No
VP35	VP35_NT	B3KQ71	B3KQ71	GOLPH3	GOLPH3	GOPP1, GPP34, MIDAS, Vps74	golgi phosphoprotein 3	64083	HGNC:15452	B3KQ71_HUMAN cDNA FLJ32982 fis, clone THYMU1000002, highly similar to Golgi phosphoprotein 3	6|6|5|6	23	5.75	4	0|0|0|0|4|0|0|4	5.75	0.87	0.01	vsGFP	0.64	Yes	No
VP35	VP35_NT	D4PHA4	GPBP1	GPBP1	GPBP1	GPBP, SSH6, VASCULIN	GC-rich promoter binding protein 1	65056	HGNC:29520	D4PHA4_HUMAN GC-rich promoter binding protein 1, isoform CRA_c	6|8|8|0	22	5.5	4	0|0|0|0|0|0|0|0|0|0|0|0|0|0|0|0|0|0|0|0|0|0|0|0|0|0|0|0|0|0|0|0|0|0|0|0|0|0|0|0|0|0|0|0	55	0.75	0.04	vsAll	0.64	Yes	No
VP35	VP35_NT	Q9NZI8	IGF2BP1	IGF2BP1	IGF2BP1	CRD-BP, CRDBP, IMP-1, IMP1, VICKZ1	insulin like growth factor 2 mRNA binding protein 1	10642	HGNC:28866	IF2B1_HUMAN Insulin-like growth factor 2 mRNA-binding protein 1	63|59|71|72	265	66.25	4	0|0|0|0|32|37|23|27	4.45	0.92	0.01	vsGFP	0.64	Yes	No
VP35	VP35_NT	F8W930	IGF2BP2	IGF2BP2	IGF2BP2	IMP-2, IMP2, VICKZ2	insulin like growth factor 2 mRNA binding protein 2	10644	HGNC:28867	F8W930_HUMAN Insulin-like growth factor 2 mRNA-binding protein 2	44|37|44|47	172	43	4	0|0|0|0|7|9|0|0	21.5	1	0	Both	0.64	Yes	No
VP35	VP35_NT	O00425	IGF2BP3	IGF2BP3	IGF2BP3	CT98, IMP-3, IMP3, KOC, KOC1	insulin like growth factor 2 mRNA binding protein 3	10643	HGNC:28868	IF2B3_HUMAN Insulin-like growth factor 2 mRNA-binding protein 3	18|18|20|12	68	17	4	0|0|0|0|0|0|0|0|0|0|0|0|0|0|0|0|0|0|0|0|0|0|0|0|0|0|0|0|0|0|3|0|0|0|0|0|0|0|0|0|0|0|0|0	56.67	1	0	Both	0.64	Yes	No
VP35	VP35_NT	Q9P266	JCAD	JCAD	JCAD	KIAA1462	junctional cadherin 5 associated	57608	HGNC:29283	JCAD_HUMAN Junctional protein associated with coronary artery disease	44|44|49|40	177	44.25	4	0|0|0|0|0|0|0|0	442.5	1	0	vsGFP	0.64	Yes	Yes
VP35	VP35_CT	Q9P266	KIAA1462	JCAD	JCAD	KIAA1462	junctional cadherin 5 associated	57608	HGNC:29283	JCAD_HUMAN Junctional protein associated with coronary artery disease	12|13|9|22	56	14	4	0|0|0|0|0|0|0|0	140	1	0	vsGFP	0.09	No	Yes
VP35	VP35_NT	A0A024R7Q7	KIAA1191	KIAA1191	KIAA1191	p33MONOX, p60MONOX	KIAA1191	57179	HGNC:29209	A0A024R7Q7_HUMAN KIAA1191, isoform CRA_a	7|12|11|5	35	8.75	4	0|0|0|0|0|0|0|0	87.5	1	0	vsGFP	0.64	Yes	No
VP35	VP35_NT	Q9BY89	KIAA1671	KIAA1671	KIAA1671		KIAA1671	85379	HGNC:29345	K1671_HUMAN Uncharacterized protein KIAA1671	143|130|153|115	541	135.25	4	0|0|0|0|36|37|24|26	8.8	1	0	vsGFP	0.64	Yes	No
VP35	VP35_NT	Q15058	KIF14	KIF14	KIF14	MCPH20, MKS12	kinesin family member 14	9928	HGNC:19181	KIF14_HUMAN Kinesin-like protein KIF14	127|127|125|99	478	119.5	4	0|0|0|0|35|40|34|0	8.77	0.99	0	vsGFP	0.64	Yes	No
VP35	VP35_NT	O95835	LATS1	LATS1	LATS1	WARTS, wts	large tumor suppressor kinase 1	9113	HGNC:6514	LATS1_HUMAN Serine/threonine-protein kinase LATS1	20|22|22|18	82	20.5	4	0|0|0|0|0|0|0|0	205	1	0	vsGFP	0.64	Yes	No
VP35	VP35_NT	A0A087WZF1	LPP	LPP	LPP		LIM domain containing preferred translocation partner in lipoma	4026	HGNC:6679	A0A087WZF1_HUMAN Lipoma-preferred partner	22|23|25|25	95	23.75	4	0|0|0|0|12|13|9|0	5.59	0.95	0.01	vsGFP	0.64	Yes	No
VP35	VP35_NT	Q8ND56	LSM14A	LSM14A	LSM14A	C19orf13, FAM61A, RAP55, RAP55A	LSM14A mRNA processing body assembly factor	26065	HGNC:24489	LS14A_HUMAN Protein LSM14 homolog A	21|21|27|26	95	23.75	4	0|0|0|0|0|0|0|0	237.5	1	0	Both	0.64	Yes	No
VP35	VP35_NT	Q9BX40	LSM14B	LSM14B	LSM14B	C20orf40, FAM61B, FT005, LSM13, RAP55B	LSM family member 14B	149986	HGNC:15887	LS14B_HUMAN Protein LSM14 homolog B	18|15|19|17	69	17.25	4	0|0|0|0|0|6|0|0	23	1	0	Both	0.64	Yes	No
VP35	VP35_CT	Q96GA3	LTV1	LTV1	LTV1	C6orf93, IPHAK, dJ468K18.4	LTV1 ribosome biogenesis factor	84946	HGNC:21173	LTV1_HUMAN Protein LTV1 homolog	18|27|15|29	89	22.25	4	0|0|0|0|0|0|0|0	222.5	1	0	vsGFP	0.09	No	No
VP35	VP35_NT	Q9Y4F3	KIAA0430	MARF1	MARF1	KIAA0430, LKAP, LMKB, PPP1R34	meiosis regulator and mRNA stability factor 1	9665	HGNC:29562	MARF1_HUMAN Meiosis arrest female protein 1	67|59|68|47	241	60.25	4	0|0|0|0|0|0|0|0	602.5	1	0	Both	0.64	Yes	No
VP35	VP35_NT	A2RUB1	MEIOC	MEIOC	MEIOC	C17orf104	meiosis specific with coiled-coil domain	284071	HGNC:26670	MEIOC_HUMAN Meiosis-specific coiled-coil domain-containing protein MEIOC	25|19|29|23	96	24	4	0|0|0|0|0|0|0|0|0|0|0|0|0|0|0|0|0|0|0|0|0|0|0|0|0|0|0|0|0|0|0|0|0|0|0|0|0|0|0|0|0|0|0|0	240	1	0	Both	0.64	Yes	No
VP35	VP35_NT	B4DEI6	MIB2	MIB2	MIB2	ZZANK1, ZZZ5	MIB E3 ubiquitin protein ligase 2	142678	HGNC:30577	B4DEI6_HUMAN cDNA FLJ60232, highly similar to Ubiquitin ligase protein MIB2 (EC 6.3.2.-)	15|6|13|0	34	8.5	4	0|0|0|0|0|0|0|0|0|0|0|0|0|0|0|0|0|0|0|0|0|0|0|0|0|0|0|0|0|0|0|0|0|0|0|0|0|0|0|0|0|0|0|0	85	0.75	0.03	vsAll	0.64	Yes	No
VP35	VP35_NT	Q99550	MPHOSPH9	MPHOSPH9	MPHOSPH9	MPP-9, MPP9	M-phase phosphoprotein 9	10198	HGNC:7215	MPP9_HUMAN M-phase phosphoprotein 9	81|81|97|88	347	86.75	4	0|0|0|0|0|0|0|0	867.5	1	0	vsGFP	0.64	Yes	No
VP35	VP35_NT	Q12986	NFX1	NFX1	NFX1	NFX2, TEG-42, Tex42	nuclear transcription factor, X-box binding 1	4799	HGNC:7803	NFX1_HUMAN Transcriptional repressor NF-X1	7|17|13|16	53	13.25	4	0|0|0|0|0|0|0|0	132.5	1	0	vsGFP	0.64	Yes	No
VP35	VP35_NT	Q86TB9	PATL1	PATL1	PATL1	Pat1b, hPat1b	PAT1 homolog 1, processing body mRNA decay factor	219988	HGNC:26721	PATL1_HUMAN Protein PAT1 homolog 1	61|62|71|63	257	64.25	4	0|0|0|0|0|0|0|0	642.5	1	0	Both	0.64	Yes	No
VP35	VP35_NT	A0A024RDE8	PDLIM5	PDLIM5	PDLIM5	ENH, ENH1, L9, LIM	PDZ and LIM domain 5	10611	HGNC:17468	A0A024RDE8_HUMAN PDZ and LIM domain 5, isoform CRA_c	23|21|28|18	90	22.5	4	0|0|0|0|10|0|0|0	18	0.99	0	vsGFP	0.64	Yes	No
VP35	VP35_NT	Q9NR12	PDLIM7	PDLIM7	PDLIM7	LMP1, LMP3	PDZ and LIM domain 7	9260	HGNC:22958	PDLI7_HUMAN PDZ and LIM domain protein 7	6|5|7|5	23	5.75	4	0|0|0|0|0|0|0|0|0|0|0|0|0|0|0|0|0|0|0|0|0|0|0|0|0|0|0|0|0|0|0|0|0|0|0|0|0|0|0|0|0|0|0|0	57.5	1	0	Both	0.64	Yes	No
VP35	VP35_NT	Q53HC2	PRDX3	PRDX3	PRDX3	AOP-1, AOP1, HBC189, MER5, PPPCD	peroxiredoxin 3	10935	HGNC:9354	Q53HC2_HUMAN Peroxiredoxin 3 isoform a variant (Fragment)	5|8|4|6	23	5.75	4	0|0|0|0|2|3|2|0	6.57	0.91	0.01	vsGFP	0.64	Yes	No
VP35	VP35_NT	A0A024R6Z2	PRMT7	PRMT7	PRMT7	SBIDDS	protein arginine methyltransferase 7	54496	HGNC:25557	A0A024R6Z2_HUMAN Protein arginine methyltransferase 7, isoform CRA_b	3|5|4|7	19	4.75	4	0|0|0|0|0|0|0|0	47.5	1	0	vsGFP	0.64	Yes	No
VP35	VP35_NT	P48634	PRRC2A	PRRC2A	PRRC2A	BAT2, D6S51, D6S51E, G2	proline rich coiled-coil 2A	7916	HGNC:13918	PRC2A_HUMAN Protein PRRC2A	68|74|83|76	301	75.25	4	0|0|0|0|32|38|0|35	5.73	0.97	0	vsGFP	0.64	Yes	No
VP35	VP35_NT	Q5JSZ5	PRRC2B	PRRC2B	PRRC2B	BAT2L, BAT2L1, KIAA0515, LQFBS-1	proline rich coiled-coil 2B	84726	HGNC:28121	PRC2B_HUMAN Protein PRRC2B	33|31|38|32	134	33.5	4	0|0|0|0|18|9|0|0	9.93	0.98	0	vsGFP	0.64	Yes	No
VP35	VP35_NT	Q5TC82	RC3H1	RC3H1	RC3H1	FHL6, IMDSHY, RNF198, ROQUIN	ring finger and CCCH-type domains 1	149041	HGNC:29434	RC3H1_HUMAN Roquin-1	22|25|21|17	85	21.25	4	0|0|0|0|0|0|0|0	212.5	1	0	Both	0.64	Yes	No
VP35	VP35_NT	A0A024R899	RC3H2	RC3H2	RC3H2	MNAB, RNF164	ring finger and CCCH-type domains 2	54542	HGNC:21461	A0A024R899_HUMAN Membrane associated DNA binding protein, isoform CRA_a	15|20|25|14	74	18.5	4	0|0|0|0|0|0|0|0|0|0|0|0|0|0|0|0|0|0|0|0|0|0|0|0|0|0|0|0|0|0|0|0|0|0|0|0|0|0|0|0|0|0|0|0	185	1	0	Both	0.64	Yes	No
VP35	VP35_NT	A0A024R3D4	RNF214	RNF214	RNF214		ring finger protein 214	257160	HGNC:25335	A0A024R3D4_HUMAN Uncharacterized protein	11|11|9|5	36	9	4	0|0|0|0|0|0|0|0|0|0|0|0|0|0|0|0|0|0|0|0|0|0|0|0|0|0|0|0|0|0|0|0|0|0|0|0|0|0|0|0|0|0|0|0	90	1	0	Both	0.64	Yes	No
VP35	VP35_NT	B2R4W8	RPS15A	RPS15A	RPS15A	DBA20, S15a, uS8	ribosomal protein S15a	6210	HGNC:10389	B2R4W8_HUMAN HCG1994130, isoform CRA_a	9|12|10|10	41	10.25	4	0|0|0|0|0|8|0|4	6.83	0.93	0.01	vsGFP	0.64	Yes	No
VP35	VP35_NT	B4E205	SEC24A	SEC24A	SEC24A		SEC24 homolog A, COPII coat complex component	10802	HGNC:10703	B4E205_HUMAN cDNA FLJ61651, highly similar to Protein transport protein Sec24A	7|11|8|7	33	8.25	4	0|0|0|0|0|5|0|7	5.5	0.89	0.01	vsGFP	0.64	Yes	No
VP35	VP35_NT	B2RWP0	SIPA1L3	SIPA1L3	SIPA1L3	CTRCT45, SPAL3, SPAR3	signal induced proliferation associated 1 like 3	23094	HGNC:23801	B2RWP0_HUMAN Signal-induced proliferation-associated 1 like 3	27|40|41|26	134	33.5	4	0|0|0|0|0|0|0|0	335	1	0	vsGFP	0.64	Yes	No
VP35	VP35_NT	B2RDK5	SMAP1	SMAP1	SMAP1	SMAP-1	small ArfGAP 1	60682	HGNC:19651	B2RDK5_HUMAN cDNA, FLJ96655, highly similar to Homo sapiens stromal membrane-associated protein 1 (SMAP1), mRNA	5|5|8|7	25	6.25	4	0|0|0|0|0|5|4|0	5.56	0.87	0.01	vsGFP	0.64	Yes	No
VP35	VP35_NT	Q92540	SMG7	SMG7	SMG7	C1orf16, EST1C, SGA56M	SMG7 nonsense mediated mRNA decay factor	9887	HGNC:16792	SMG7_HUMAN Protein SMG7	53|49|56|46	204	51	4	0|0|0|0|0|0|0|0|0|0|14|10|0|0|0|13|0|0|0|0|0|0|0|11|0|0|0|0|11|15|11|20|0|19|21|22|0|0|0|0|0|0|0|0	3.25	1	0	Both	0.64	Yes	No
VP35	VP35_NT	B3KN08	SPATA2	SPATA2	SPATA2	PD1, PPP1R145, tamo	spermatogenesis associated 2	9825	HGNC:14681	B3KN08_HUMAN cDNA FLJ13167 fis, clone NT2RP3003726, highly similar to Spermatogenesis-associated protein 2	6|5|9|9	29	7.25	4	0|0|0|0|0|0|0|0	72.5	1	0	Both	0.64	Yes	No
VP35	VP35_NT	A8K622	STAU1	STAU1	STAU1	PPP1R150, STAU	staufen double-stranded RNA binding protein 1	6780	HGNC:11370	A8K622_HUMAN cDNA FLJ75871, highly similar to Homo sapiens staufen, RNA binding protein (STAU), transcript variant T3, mRNA	62|67|79|68	276	69	4	0|0|0|0|34|33|0|0	8.24	0.98	0	vsGFP	0.64	Yes	No
VP35	VP35_NT	Q9NYJ8	TAB2	TAB2	TAB2	CHTD2, MAP3K7IP2, TAB-2	TGF-beta activated kinase 1 (MAP3K7) binding protein 2	23118	HGNC:17075	TAB2_HUMAN TGF-beta-activated kinase 1 and MAP3K7-binding protein 2	28|27|28|25	108	27	4	0|0|0|0|13|0|0|0	16.62	0.99	0	vsGFP	0.64	Yes	No
VP35	VP35_CT	X6RJP6	TAGLN2	TAGLN2	TAGLN2	HA1756	transgelin 2	8407	HGNC:11554	X6RJP6_HUMAN Transgelin-2 (Fragment)	25|14|16|20	75	18.75	4	0|0|0|16|0|0|0|0	9.38	0.94	0.01	vsGFP	0.09	No	No
VP35	VP35_NT	G5E9E7	TJP1	TJP1	TJP1	ZO-1	tight junction protein 1	7082	HGNC:11827	G5E9E7_HUMAN Tight junction protein 1 (Zona occludens 1), isoform CRA_e	320|292|351|271	1234	308.5	4	0|0|0|0|66|0|63|70	12.4	1	0	vsGFP	0.64	Yes	Yes
VP35	VP35_CT	G5E9E7	TJP1	TJP1	TJP1	ZO-1	tight junction protein 1	7082	HGNC:11827	G5E9E7_HUMAN Tight junction protein 1 (Zona occludens 1), isoform CRA_e	157|191|142|157	647	161.75	4	0|0|0|0|66|0|63|70	6.5	0.98	0	vsGFP	0.09	No	Yes
VP35	VP35_NT	A0A024R233	TJP2	TJP2	TJP2	C9DUPq21.11, DFNA51, DUP9q21.11, FHCA1, PFIC4	tight junction protein 2	9414	HGNC:11828	A0A024R233_HUMAN Tight junction protein 2 (Zona occludens 2), isoform CRA_a	60|48|70|38	216	54	4	0|0|0|0|55|0|0|28	5.2	0.9	0.01	vsGFP	0.64	Yes	Yes
VP35	VP35_CT	A0A024R233	TJP2	TJP2	TJP2	C9DUPq21.11, DFNA51, DUP9q21.11, FHCA1, PFIC4	tight junction protein 2	9414	HGNC:11828	A0A024R233_HUMAN Tight junction protein 2 (Zona occludens 2), isoform CRA_a	52|59|60|63	234	58.5	4	0|0|0|0|55|0|0|28	5.64	0.94	0.01	vsGFP	0.09	No	Yes
VP35	VP35_NT	Q8NDV7-6	TNRC6A	TNRC6A	TNRC6A	CAGH26, FAME6, GW1, GW182, TNRC6	trinucleotide repeat containing adaptor 6A	27327	HGNC:11969	TNR6A_HUMAN Isoform 6 of Trinucleotide repeat-containing gene 6A protein	161|165|166|138	630	157.5	4	0|0|0|0|0|0|0|0	1575	1	0	Both	0.64	Yes	No
VP35	VP35_NT	A0A1B0GU24	TNRC6C	TNRC6C	TNRC6C		trinucleotide repeat containing adaptor 6C	57690	HGNC:29318	A0A1B0GU24_HUMAN Trinucleotide repeat-containing gene 6C protein	64|53|73|58	248	62	4	0|0|0|0|0|0|0|0	620	1	0	vsGFP	0.64	Yes	No
VP35	VP35_NT	P33981	TTK	TTK	TTK	CT96, ESK, MPH1, MPS1, MPS1L1	TTK protein kinase	7272	HGNC:12401	TTK_HUMAN Dual specificity protein kinase TTK	18|18|23|24	83	20.75	4	0|0|0|0|7|0|0|0	23.71	1	0	vsGFP	0.64	Yes	No
VP35	VP35_NT	P49411	TUFM	TUFM	TUFM	COXPD4, EF-TuMT, EFTU, P43	Tu translation elongation factor, mitochondrial	7284	HGNC:12420	EFTU_HUMAN Elongation factor Tu, mitochondrial	15|21|16|11	63	15.75	4	0|0|0|0|5|7|3|6	6	0.95	0	vsGFP	0.64	Yes	No
VP35	VP35_NT	Q9NUQ3	TXLNG	TXLNG	TXLNG	CXorf15, ELRG, FIAT, LSR5, TXLNGX	taxilin gamma	55787	HGNC:18578	TXLNG_HUMAN Gamma-taxilin	5|15|11|15	46	11.5	4	0|0|0|0|0|0|0|0	115	1	0	vsGFP	0.64	Yes	No
VP35	VP35_NT	Q5T6F2	UBAP2	UBAP2	UBAP2	UBAP-2	ubiquitin associated protein 2	55833	HGNC:14185	UBAP2_HUMAN Ubiquitin-associated protein 2	39|33|39|33	144	36	4	0|0|0|0|0|0|0|7	41.14	1	0	vsGFP	0.64	Yes	No
VP35	VP35_NT	A0A024R7L5	UPF1	UPF1	UPF1	HUPF1, NORF1, RENT1, UTF, pNORF1	UPF1 RNA helicase and ATPase	5976	HGNC:9962	A0A024R7L5_HUMAN UPF1 regulator of nonsense transcripts homolog (Yeast), isoform CRA_b	27|16|36|20	99	24.75	4	0|0|0|0|0|8|0|0	24.75	0.99	0	vsGFP	0.64	Yes	No
VP35	VP35_NT	Q70EL1	USP54	USP54	USP54	C10orf29, bA137L10.3, bA137L10.4	ubiquitin specific peptidase 54	159195	HGNC:23513	UBP54_HUMAN Inactive ubiquitin carboxyl-terminal hydrolase 54	15|23|17|17	72	18	4	0|0|0|0|0|0|0|0	180	1	0	vsGFP	0.64	Yes	No
VP35	VP35_NT	A0A096LPC5	FAM21C	WASHC2C	WASHC2C	FAM21A, FAM21C, VPEF	WASH complex subunit 2C	253725	HGNC:23414	A0A096LPC5_HUMAN WASH complex subunit FAM21C	118|122|136|101	477	119.25	4	0|0|0|0|0|0|0|0	1192.5	1	0	vsGFP	0.64	Yes	No
VP35	VP35_NT	Q8IZH2-2	XRN1	XRN1	XRN1	SEP1	5'-3' exoribonuclease 1	54464	HGNC:30654	XRN1_HUMAN Isoform 2 of 5~-3~ exoribonuclease 1	218|220|234|205	877	219.25	4	0|0|0|0|0|46|0|0	38.13	1	0	Both	0.64	Yes	No
VP35	VP35_NT	Q9H6S0	YTHDC2	YTHDC2	YTHDC2	CAHL, hYTHDC2	YTH N6-methyladenosine RNA binding protein C2	64848	HGNC:24721	YTDC2_HUMAN Probable ATP-dependent RNA helicase YTHDC2	40|40|56|32	168	42	4	0|0|0|0|0|16|0|0	21	1	0	vsGFP	0.64	Yes	No
VP35	VP35_NT	B4DT65	YTHDF1	YTHDF1	YTHDF1	C20orf21, DF1	YTH N6-methyladenosine RNA binding protein F1	54915	HGNC:15867	B4DT65_HUMAN cDNA FLJ58619, highly similar to YTH domain protein 1	13|16|14|10	53	13.25	4	0|0|0|0|0|0|0|0	132.5	1	0	Both	0.64	Yes	No
VP35	VP35_NT	B5BU99	YTHDF2	YTHDF2	YTHDF2	CAHL, DF2, HGRG8, NY-REN-2	YTH N6-methyladenosine RNA binding protein F2	51441	HGNC:31675	B5BU99_HUMAN High glucose-regulated protein 8	21|16|26|17	80	20	4	0|0|0|0|9|8|0|0	9.41	0.98	0	vsGFP	0.64	Yes	No
VP35	VP35_NT	A0A024R7W5	YTHDF3	YTHDF3	YTHDF3	DF3	YTH N6-methyladenosine RNA binding protein F3	253943	HGNC:26465	A0A024R7W5_HUMAN YTH domain family, member 3, isoform CRA_a	18|22|22|18	80	20	4	0|0|0|0|0|21|0|0	7.62	0.96	0	vsGFP	0.64	Yes	No
VP35	VP35_NT	Q7Z2W4	ZC3HAV1	ZC3HAV1	ZC3HAV1	ARTD13, FLB6421, PARP13, ZAP, ZC3H2	zinc finger CCCH-type containing, antiviral 1	56829	HGNC:23721	ZCCHV_HUMAN Zinc finger CCCH-type antiviral protein 1	158|154|165|150	627	156.75	4	0|0|0|0|53|54|53|64	5.6	0.99	0	vsGFP	0.64	Yes	No
VP35	VP35_NT	Q5SVZ6	ZMYM1	ZMYM1	ZMYM1	MYM	zinc finger MYM-type containing 1	79830	HGNC:26253	ZMYM1_HUMAN Zinc finger MYM-type protein 1	41|48|51|53	193	48.25	4	0|0|0|0|0|0|0|0	482.5	1	0	Both	0.64	Yes	No
VP35	VP35_NT	Q86UK7	ZNF598	ZNF598	ZNF598	HEL2	zinc finger protein 598, E3 ubiquitin ligase	90850	HGNC:28079	ZN598_HUMAN Zinc finger protein 598	8|17|16|18	59	14.75	4	0|0|0|0|3|8|0|0	10.73	0.97	0	vsGFP	0.64	Yes	No
VP40	VP40_NT	Q9BTE6-3	AARSD1	AARSD1	AARSD1	AlaXp	alanyl-tRNA synthetase domain containing 1	80755	HGNC:28417	AASD1_HUMAN Isoform 3 of Alanyl-tRNA editing protein Aarsd1	22|22|21|19	84	21	4	0|0|0|0|0|0|0|0	210	1	0	vsGFP	not tested	Yes	No
VP40	VP40_NT	J3KN01	AFDN	AFDN	AFDN	AF6, MLL-AF6, MLLT4, l-afadin	afadin, adherens junction formation factor	4301	HGNC:7137	J3KN01_HUMAN Protein AFDN	97|96|97|107	397	99.25	4	0|0|0|0|81|82|0|0	4.87	0.95	0.01	vsGFP	not tested	Yes	No
VP40	VP40_NT	Q9P287-2	BCCIP	BCCIP	BCCIP	TOK-1, TOK1	BRCA2 and CDKN1A interacting protein	56647	HGNC:978	BCCIP_HUMAN Isoform 2 of BRCA2 and CDKN1A-interacting protein	29|26|28|21	104	26	4	0|0|0|0|0|0|0|0	260	1	0	vsGFP	not tested	Yes	No
VP40	VP40_NT	B3KX11	CCT3	CCT3	CCT3	CCT-gamma, CCTG, PIG48, TCP-1-gamma, TRIC5	chaperonin containing TCP1 subunit 3	7203	HGNC:1616	B3KX11_HUMAN T-complex protein 1 subunit gamma	13|12|10|8	43	10.75	4	0|0|0|0|0|0|0|0	107.5	1	0	vsGFP	not tested	Yes	No
VP40	VP40_NT	Q14126	DSG2	DSG2	DSG2	CDHF5, HDGC	desmoglein 2	1829	HGNC:3049	DSG2_HUMAN Desmoglein-2	71|60|66|66	263	65.75	4	0|0|0|0|0|0|0|0|0|0|16|0|0|0|0|0|0|0|3|0|0|14|0|0|0|0|0|0|0|0|0|0|12|0|0|0|0|0|0|0|0|0|0|14	11.14	1	0	Both	not tested	Yes	No
VP40	VP40_CT	I3L397	EIF5A	EIF5A	EIF5A	FABAS; EIF-5A; EIF5A1; eIF-4D; eIF5AI	eukaryotic translation initiation factor 5A	1984	HGNC:3300	I3L397_HUMAN Eukaryotic translation initiation factor 5A (Fragment)	10|6|14|18	48	12	4	0|0|0|0|0|0|0|0	120	1	0	vsGFP	not tested	No	No
VP40	VP40_NT	P11171	EPB41	EPB41	EPB41	4.1R, EL1, HE	erythrocyte membrane protein band 4.1	2035	HGNC:3377	41_HUMAN Protein 4.1	30|28|27|16	101	25.25	4	0|0|0|0|0|0|13|0	15.54	0.98	0	Both	not tested	Yes	No
VP40	VP40_NT	A8MVW0	FAM171A2	FAM171A2	FAM171A2		family with sequence similarity 171 member A2	284069	HGNC:30480	F1712_HUMAN Protein FAM171A2	9|10|14|10	43	10.75	4	0|0|0|0|0|0|0|0	107.5	1	0	vsGFP	not tested	Yes	No
VP40	VP40_NT	P49327	FASN	FASN	FASN	FAS, OA-519, SDR27X1	fatty acid synthase	2194	HGNC:3594	FAS_HUMAN Fatty acid synthase	210|182|199|206	797	199.25	4	0|0|0|0|135|0|0|0	11.81	0.99	0	vsGFP	not tested	Yes	No
VP40	VP40_NT	A0A0A0MRC4	GPSM1	GPSM1	GPSM1	AGS3	G protein signaling modulator 1	26086	HGNC:17858	A0A0A0MRC4_HUMAN G-protein-signaling modulator 1 (Fragment)	30|27|25|0	82	20.5	4	0|0|0|0|0|0|0|0|0|0|0|0|0|0|0|0|0|0|0|0|0|0|0|0|0|0|0|0|0|0|0|0|0|0|0|0|0|0|0|0|0|0|0|0	205	0.75	0.03	Both	not tested	Yes	Yes
VP40	VP40_CT	A0A0A0MRC4	GPSM1	GPSM1	GPSM1	AGS3	G protein signaling modulator 1	26086	HGNC:17858	A0A0A0MRC4_HUMAN G-protein-signaling modulator 1 (Fragment)	28|0|35|28	91	22.75	4	0|0|0|0|0|0|0|0|0|0|0|0|0|0|0|0|0|0|0|0|0|0|0|0|0|0|0|0|0|0|0|0|0|0|0|0|0|0|0|0|0|0|0|0	227.5	0.75	0	Both	not tested	No	Yes
VP40	VP40_NT	O95373	IPO7	IPO7	IPO7	Imp7, RANBP7	importin 7	10527	HGNC:9852	IPO7_HUMAN Importin-7	12|10|13|14	49	12.25	4	0|0|0|0|0|9|0|0	10.89	0.96	0	vsGFP	not tested	Yes	No
VP40	VP40_NT	J3KT51	HN1	JPT1	JPT1	ARM2, HN1, HN1A	Jupiter microtubule associated homolog 1	51155	HGNC:14569	J3KT51_HUMAN Hematological and neurological-expressed 1 protein	6|10|5|11	32	8	4	0|0|0|0|0|0|0|0	80	1	0	vsGFP	not tested	Yes	No
VP40	VP40_NT	A0A024R1X8	JUP	JUP	JUP	CTNNG, DP3, DPIII, PDGB, PG	junction plakoglobin	3728	HGNC:6207	A0A024R1X8_HUMAN Junction plakoglobin, isoform CRA_a	24|19|22|37	102	25.5	4	0|0|0|0|0|9|6|0	13.6	0.99	0	vsGFP	not tested	Yes	No
VP40	VP40_NT	B2RAK1	LNPEP	LNPEP	LNPEP	CAP, IRAP, P-LAP, PLAP	leucyl and cystinyl aminopeptidase	4012	HGNC:6656	B2RAK1_HUMAN cDNA, FLJ94965, highly similar to Homo sapiens leucyl/cystinyl aminopeptidase (LNPEP), mRNA	12|14|13|19	58	14.5	4	0|0|0|0|0|0|0|0|0|0|0|0|0|0|0|0|0|0|0|0|0|0|0|0|0|0|0|0|0|0|0|0|0|0|0|0|0|0|0|0|0|0|0|0	145	1	0	Both	not tested	Yes	No
VP40	VP40_NT	Q5T3J3	LRIF1	LRIF1	LRIF1	C1orf103, FSHD3, HBiX1, RIF1	ligand dependent nuclear receptor interacting factor 1	55791	HGNC:30299	LRIF1_HUMAN Ligand-dependent nuclear receptor-interacting factor 1	9|9|4|8	30	7.5	4	0|0|0|0|0|6|0|0	10	0.92	0.01	vsGFP	not tested	Yes	No
VP40	VP40_NT	O94822	LTN1	LTN1	LTN1	C21orf10, C21orf98, RNF160, ZNF294	listerin E3 ubiquitin protein ligase 1	26046	HGNC:13082	LTN1_HUMAN E3 ubiquitin-protein ligase listerin	46|31|0|37	114	28.5	4	0|0|0|0|0|0|0|0|0|0|0|0|0|0|0|0|0|0|0|0|0|0|0|0|0|0|0|0|0|0|0|0|0|0|0|0|0|0|0|0|0|0|0|0	285	0.75	0.03	vsAll	not tested	Yes	No
VP40	VP40_NT	B7ZM73	MON2	MON2	MON2		MON2 homolog, regulator of endosome-to-Golgi trafficking	23041	HGNC:29177	B7ZM73_HUMAN MON2 protein	9|11|13|11	44	11	4	0|0|0|0|0|0|0|0|0|0|0|0|0|0|0|0|0|0|0|0|0|0|0|0|0|0|0|0|0|0|0|0|0|0|0|0|0|0|0|0|0|0|0|0	110	1	0	Both	not tested	Yes	No
VP40	VP40_NT	Q92692	NECTIN2	NECTIN2	NECTIN2	CD112, HVEB, PRR2, PVRL2, PVRR2	nectin cell adhesion molecule 2	5819	HGNC:9707	NECT2_HUMAN Nectin-2	23|20|31|26	100	25	4	0|0|0|0|0|7|0|0	28.57	1	0	Both	not tested	Yes	No
VP40	VP40_NT	Q04721	NOTCH2	NOTCH2	NOTCH2	AGS2, HJCYS, hN2	notch receptor 2	4853	HGNC:7882	NOTC2_HUMAN Neurogenic locus notch homolog protein 2	52|48|49|168	317	79.25	4	0|0|0|0|0|0|0|0|0|0|0|0|0|0|0|0|0|0|0|0|0|0|0|0|0|0|0|0|0|0|0|0|0|0|0|0|0|0|0|0|0|0|0|0	792.5	1	0	Both	not tested	Yes	No
VP40	VP40_NT	Q14690	PDCD11	PDCD11	PDCD11	ALG-4, ALG4, NFBP, RRP5	programmed cell death 11	22984	HGNC:13408	RRP5_HUMAN Protein RRP5 homolog	15|16|13|13	57	14.25	4	0|0|0|0|0|0|0|0|0|0|0|0|0|0|0|0|0|0|0|0|0|0|0|0|0|0|0|0|0|0|0|0|0|0|0|0|0|0|0|0|0|0|0|0	142.5	1	0	Both	not tested	Yes	No
VP40	VP40_NT	A0A024RDE8	PDLIM5	PDLIM5	PDLIM5	ENH, ENH1, L9, LIM	PDZ and LIM domain 5	10611	HGNC:17468	A0A024RDE8_HUMAN PDZ and LIM domain 5, isoform CRA_c	13|10|9|16	48	12	4	0|0|0|0|10|0|0|0	9.6	0.94	0.01	vsGFP	not tested	Yes	No
VP40	VP40_CT	O75925-2	PIAS1	PIAS1	PIAS1	DDXBP1, GBP, GU/RH-II, ZMIZ3	protein inhibitor of activated STAT 1	8554	HGNC:2752	PIAS1_HUMAN Isoform 2 of E3 SUMO-protein ligase PIAS1	11|5|17|15	48	12	4	0|0|0|0|0|0|0|0	120	1	0	vsGFP	not tested	No	No
VP40	VP40_NT	O75688	PPM1B	PPM1B	PPM1B	PP2C-beta, PP2C-beta-X, PP2CB, PP2CBETA, PPC2BETAX	protein phosphatase, Mg2+/Mn2+ dependent 1B	5495	HGNC:9276	PPM1B_HUMAN Protein phosphatase 1B	24|27|26|27	104	26	4	0|0|0|0|0|0|0|0|0|0|0|0|0|0|0|0|0|0|0|0|0|0|0|0|0|0|0|0|0|0|0|0|0|0|0|0|0|0|0|0|0|0|0|0	260	1	0	Both	not tested	Yes	No
VP40	VP40_NT	E9PKF6	PPP6R3	PPP6R3	PPP6R3	C11orf23, PP6R3, SAP190, SAPL, SAPLa	protein phosphatase 6 regulatory subunit 3	55291	HGNC:1173	E9PKF6_HUMAN Serine/threonine-protein phosphatase 6 regulatory subunit 3	21|21|24|0	66	16.5	4	0|0|0|0|0|0|0|0|0|0|0|0|0|0|0|0|0|0|0|0|0|0|0|0|0|0|0|0|0|0|0|0|0|0|0|0|0|0|0|0|0|0|0|0	165	0.75	0.05	vsAll	not tested	Yes	No
VP40	VP40_NT	A0A024R6Z2	PRMT7	PRMT7	PRMT7	SBIDDS	protein arginine methyltransferase 7	54496	HGNC:25557	A0A024R6Z2_HUMAN Protein arginine methyltransferase 7, isoform CRA_b	5|9|12|9	35	8.75	4	0|0|0|0|0|0|0|0	87.5	1	0	vsGFP	not tested	Yes	No
VP40	VP40_NT	A8K6H6	PTPN14	PTPN14	PTPN14	CATLPH, PEZ, PTP36, PTPD2	protein tyrosine phosphatase non-receptor type 14	5784	HGNC:9647	A8K6H6_HUMAN cDNA FLJ76875, highly similar to Homo sapiens protein tyrosine phosphatase, non-receptor type 14 (PTPN14), mRNA	11|12|12|10	45	11.25	4	0|0|0|0|0|0|0|0|0|0|0|0|0|0|0|0|0|0|0|0|0|0|0|0|0|0|0|0|0|0|0|0|0|0|0|0|0|0|0|0|0|0|0|0	112.5	1	0	Both	not tested	Yes	No
VP40	VP40_NT	Q6WKZ4	RAB11FIP1	RAB11FIP1	RAB11FIP1	NOEL1A, RCP, rab11-FIP1	RAB11 family interacting protein 1	80223	HGNC:30265	RFIP1_HUMAN Rab11 family-interacting protein 1	19|10|13|11	53	13.25	4	0|0|0|0|0|0|0|0|0|0|0|0|0|0|0|0|0|0|0|0|0|0|0|0|0|0|0|0|0|0|0|0|8|0|0|0|0|0|0|0|0|0|0|13	6.31	0.79	0.02	vsAll	not tested	Yes	No
VP40	VP40_NT	Q9UJF2-2	RASAL2	RASAL2	RASAL2	NGAP	RAS protein activator like 2	9462	HGNC:9874	NGAP_HUMAN Isoform 2 of Ras GTPase-activating protein nGAP	22|17|17|11	67	16.75	4	0|0|0|0|0|0|0|0	167.5	1	0	Both	not tested	Yes	No
VP40	VP40_NT	P62424	RPL7A	RPL7A	RPL7A	L7A, SURF3, TRUP, eL8	ribosomal protein L7a	6130	HGNC:10364	RL7A_HUMAN 60S ribosomal protein L7a	20|20|20|18	78	19.5	4	0|0|0|0|0|0|0|0	195	1	0	vsGFP	not tested	Yes	No
VP40	VP40_NT	P62280	RPS11	RPS11	RPS11	S11, uS17	ribosomal protein S11	6205	HGNC:10384	RS11_HUMAN 40S ribosomal protein S11	14|7|14|9	44	11	4	0|0|0|0|5|6|0|0	8	0.92	0.01	vsGFP	not tested	Yes	No
VP40	VP40_NT	B2R4W8	RPS15A	RPS15A	RPS15A	DBA20, S15a, uS8	ribosomal protein S15a	6210	HGNC:10389	B2R4W8_HUMAN HCG1994130, isoform CRA_a	13|10|12|9	44	11	4	0|0|0|0|0|8|0|4	7.33	0.92	0.01	vsGFP	not tested	Yes	No
VP40	VP40_NT	F1T0I1	SEC16A	SEC16A	SEC16A	KIAA0310, SEC16L, p250	SEC16 homolog A, endoplasmic reticulum export factor	9919	HGNC:29006	F1T0I1_HUMAN Protein transport protein Sec16A	84|83|76|59	302	75.5	4	0|0|0|0|0|44|0|0	13.73	0.99	0	vsGFP	not tested	Yes	Yes
VP40	VP40_CT	F1T0I1	SEC16A	SEC16A	SEC16A	KIAA0310, SEC16L, p250	SEC16 homolog A, endoplasmic reticulum export factor	9919	HGNC:29006	F1T0I1_HUMAN Protein transport protein Sec16A	61|42|40|46	189	47.25	4	0|0|0|0|0|44|0|0	8.59	0.94	0	vsGFP	not tested	No	Yes
VP40	VP40_NT	A0A024R895	SET	SET	SET	2PP2A, I2PP2A, IGAAD, IPP2A2, MRD58	SET nuclear proto-oncogene	6418	HGNC:10760	A0A024R895_HUMAN SET translocation (Myeloid leukemia-associated), isoform CRA_b	9|8|7|5	29	7.25	4	0|0|0|0|0|0|4|0	14.5	0.96	0	Both	not tested	Yes	No
VP40	VP40_NT	A0A024R0W3	SLC38A2	SLC38A2	SLC38A2	ATA2, PRO1068, SAT2, SNAT2	solute carrier family 38 member 2	54407	HGNC:13448	A0A024R0W3_HUMAN Solute carrier family 38, member 2, isoform CRA_b	4|4|4|3	15	3.75	4	0|0|0|0|0|0|0|0	37.5	1	0	Both	not tested	Yes	No
VP40	VP40_NT	Q8TEV9	SMCR8	SMCR8	SMCR8	DENND8A	SMCR8-C9orf72 complex subunit	140775	HGNC:17921	SMCR8_HUMAN Smith-Magenis syndrome chromosomal region candidate gene 8 protein	35|34|30|36	135	33.75	4	0|0|0|0|0|0|0|0|0|0|0|0|0|0|0|0|0|0|0|0|0|0|0|0|0|0|0|0|0|0|0|0|0|0|0|0|0|0|0|0|0|0|0|0	337.5	1	0	Both	not tested	Yes	Yes
VP40	VP40_CT	Q8TEV9	SMCR8	SMCR8	SMCR8	DENND8A	SMCR8-C9orf72 complex subunit	140775	HGNC:17921	SMCR8_HUMAN Smith-Magenis syndrome chromosomal region candidate gene 8 protein	15|15|21|18	69	17.25	4	0|0|0|0|0|0|0|0|0|0|0|0|0|0|0|0|0|0|0|0|0|0|0|0|0|0|0|0|0|0|0|0|0|0|0|0|0|0|0|0|0|0|0|0	172.5	1	0	Both	not tested	No	Yes
VP40	VP40_NT	Q99523-2	SORT1	SORT1	SORT1	Gp95, LDLCQ6, NT3, NTR3	sortilin 1	6272	HGNC:11186	SORT_HUMAN Isoform 2 of Sortilin	8|6|9|8	31	7.75	4	0|0|0|0|0|0|0|0|0|0|0|0|0|0|0|0|0|0|0|0|0|0|0|0|0|0|0|0|0|0|0|0|0|0|0|0|0|0|0|0|0|0|0|0	77.5	1	0	Both	not tested	Yes	No
VP40	VP40_NT	Q8TC07	TBC1D15	TBC1D15	TBC1D15	RAB7-GAP	TBC1 domain family member 15	64786	HGNC:25694	TBC15_HUMAN TBC1 domain family member 15	15|15|12|13	55	13.75	4	0|0|0|0|9|0|0|0	12.22	0.97	0	Both	not tested	Yes	No
VP40	VP40_NT	G5E9E7	TJP1	TJP1	TJP1	ZO-1	tight junction protein 1	7082	HGNC:11827	G5E9E7_HUMAN Tight junction protein 1 (Zona occludens 1), isoform CRA_e	161|147|161|168	637	159.25	4	0|0|0|0|66|0|63|70	6.4	0.98	0	vsGFP	not tested	Yes	No
VP40	VP40_NT	A0A024R233	TJP2	TJP2	TJP2	C9DUPq21.11, DFNA51, DUP9q21.11, FHCA1, PFIC4	tight junction protein 2	9414	HGNC:11828	A0A024R233_HUMAN Tight junction protein 2 (Zona occludens 2), isoform CRA_a	55|43|56|71	225	56.25	4	0|0|0|0|55|0|0|28	5.42	0.93	0.01	vsGFP	not tested	Yes	No
VP40	VP40_NT	Q9UPQ9	TNRC6B	TNRC6B	TNRC6B	GDSBA	trinucleotide repeat containing adaptor 6B	23112	HGNC:29190	TNR6B_HUMAN Trinucleotide repeat-containing gene 6B protein	38|31|36|41	146	36.5	4	0|0|0|0|0|0|0|0	365	1	0	vsGFP	not tested	Yes	No
VP40	VP40_NT	A0A0D9SG79	UBAP1	UBAP1	UBAP1	NAG20, SPG80, UAP, UBAP, UBAP-1	ubiquitin associated protein 1	51271	HGNC:12461	A0A0D9SG79_HUMAN Ubiquitin-associated protein 1 (Fragment)	4|3|3|6	16	4	4	0|0|0|0|0|0|0|0	40	1	0	Both	not tested	Yes	No
VP40	VP40_NT	X6RAB3	USP6NL	USP6NL	USP6NL	RNTRE, TRE2NL, USP6NL-IT1	USP6 N-terminal like	9712	HGNC:16858	X6RAB3_HUMAN USP6 N-terminal-like protein	23|24|25|29	101	25.25	4	0|0|0|0|0|0|0|0|0|0|0|0|0|0|0|0|0|0|0|0|0|0|0|0|0|0|0|0|0|0|0|0|0|0|0|0|0|0|0|0|0|0|0|0	252.5	1	0	Both	not tested	Yes	No
VP40	VP40_NT	A0A096LPC5	FAM21C	WASHC2C	WASHC2C	VPEF; FAM21A; FAM21C	WASH complex subunit 2C	253725	HGNC:23414	A0A096LPC5_HUMAN WASH complex subunit FAM21C	83|88|81|89	341	85.25	4	0|0|0|0|0|0|0|0	852.5	1	0	vsGFP	not tested	Yes	No
