# Supplementary material for: A protein-proximity screen reveals Ebola virus co-opts the mRNA decapping complex through the scaffold protein EDC4
Source: Nat Commun. 2025 Sep 26;16:8485. doi: 10.1038/s41467-025-63392-4 (PMC12475165; doi:10.1038/s41467-025-63392-4)
Supplement: Supplementary file 4 — Supplementary Data 2 [file 41467_2025_63392_MOESM4_ESM.xlsx]

## Sheet: Supplementary data Table 2
Human protein	Binding partner(s) from BioID screen	Data set	PMID	DOI	Assay
AFDN	VP30, VP40	Flint et al., 2019, genome-wide CRISPR knockout screen with wildtype Ebola	30655525	DOI: 10.1038/s41467-018-08135-4	cell survival
NOTCH2	VP40	Martin et al., 2018, genome-wide siRNA screen with Ebola trVLPs	30081931	DOI: 10.1186/s13073-018-0570-1	luciferase reporter activity
RNF214	VP35	Martin et al., 2018, genome-wide siRNA screen with Ebola trVLPs	30081931	DOI: 10.1186/s13073-018-0570-1	luciferase reporter activity
IGF2BP1	VP35	Martin et al., 2018, genome-wide siRNA screen with Ebola trVLPs	30081931	DOI: 10.1186/s13073-018-0570-1	luciferase reporter activity
ELOB	VP30	Martin et al., 2018, genome-wide siRNA screen with Ebola trVLPs	30081931	DOI: 10.1186/s13073-018-0570-1	luciferase reporter activity
CKAP5	NP	Martin et al., 2018, genome-wide siRNA screen with Ebola trVLPs	30081931	DOI: 10.1186/s13073-018-0570-1	luciferase reporter activity
C1orf198	NP	Martin et al., 2018, genome-wide siRNA screen with Ebola trVLPs	30081931	DOI: 10.1186/s13073-018-0570-1	luciferase reporter activity
