# Supplementary material for: A protein-proximity screen reveals Ebola virus co-opts the mRNA decapping complex through the scaffold protein EDC4
Source: Nat Commun. 2025 Sep 26;16:8485. doi: 10.1038/s41467-025-63392-4 (PMC12475165; doi:10.1038/s41467-025-63392-4)
Supplement: Supplementary file 5 — Supplementary Data 3 [file 41467_2025_63392_MOESM5_ESM.xlsx]

## Sheet: Supplementary data Table 3
Human protein	Binding partner(s) from BioID screen	Data set	PMID	DOI
HSPA8	L	mass spectrometry of purified ebola virions	20702783	doi: 10.1074/mcp.M110.003418
RPL5	NP, VP24	mass spectrometry of purified ebola virions	20702783	doi: 10.1074/mcp.M110.003418
RPS6	NP, VP24	mass spectrometry of purified ebola virions	20702783	doi: 10.1074/mcp.M110.003418
TAGLN2	VP35	mass spectrometry of purified ebola virions	20702783	doi: 10.1074/mcp.M110.003418
VIM	VP30	mass spectrometry of purified ebola virions	20702783	doi: 10.1074/mcp.M110.003418
