# Supplementary material for: A protein-proximity screen reveals Ebola virus co-opts the mRNA decapping complex through the scaffold protein EDC4
Source: Nat Commun. 2025 Sep 26;16:8485. doi: 10.1038/s41467-025-63392-4 (PMC12475165; doi:10.1038/s41467-025-63392-4)
Supplement: Supplementary file 6 — Supplementary Data 4 [file 41467_2025_63392_MOESM6_ESM.xlsx]

## Sheet: Supplementary data Table 4
EBOV protein	Human protein	Data set	PMID	DOI
* Comparison to Fang et al., 2022, L-VP35 split-TurboID used data from Supplemental Table S1 and the hit criteria specified in the text (adjusted p < 0.05 and log2(fold change) > 1)
L	HSPA8	Fang et al., 2022, L-VP35 split-TurboID*	35320713	DOI: 10.1016/j.celrep.2022.110544
NP	ACOT7	Fang et al., 2022, L-VP35 split-TurboID*	35320713	DOI: 10.1016/j.celrep.2022.110544
NP	AHNAK	Fang et al., 2022, L-VP35 split-TurboID*	35320713	DOI: 10.1016/j.celrep.2022.110544
NP	AP1G1	Chen et al., 2019, NP co-AP/MS	31516086	DOI: 10.1080/22221751.2019.1662736
NP	CCP110	Fang et al., 2022, L-VP35 split-TurboID*	35320713	DOI: 10.1016/j.celrep.2022.110544
NP	CD2AP	Fang et al., 2022, L-VP35 split-TurboID*	35320713	DOI: 10.1016/j.celrep.2022.110544
NP	CEP350	Fang et al., 2022, L-VP35 split-TurboID*	35320713	DOI: 10.1016/j.celrep.2022.110544
NP	CEP85	Fang et al., 2022, L-VP35 split-TurboID*	35320713	DOI: 10.1016/j.celrep.2022.110544
NP	CKAP5	Fang et al., 2022, L-VP35 split-TurboID*	35320713	DOI: 10.1016/j.celrep.2022.110544
NP	CKB	Fang et al., 2022, L-VP35 split-TurboID*	35320713	DOI: 10.1016/j.celrep.2022.110544
NP	CNOT1	Fang et al., 2022, L-VP35 split-TurboID*	35320713	DOI: 10.1016/j.celrep.2022.110544
NP	COPB1	Fang et al., 2022, L-VP35 split-TurboID*	35320713	DOI: 10.1016/j.celrep.2022.110544
NP	DDX39B	Fang et al., 2022, L-VP35 split-TurboID*	35320713	DOI: 10.1016/j.celrep.2022.110544
NP	EGLN1	Garcia-Dorival et al., 2016, NP co-AP/MS	27786485	DOI: 10.1021/acs.jproteome.6b00337
NP	FLNA	Fang et al., 2022, L-VP35 split-TurboID*	35320713	DOI: 10.1016/j.celrep.2022.110544
NP	HBS1L	Fang et al., 2022, L-VP35 split-TurboID*	35320713	DOI: 10.1016/j.celrep.2022.110544
NP	KIF14	Chen et al., 2019, NP co-AP/MS	31516086	DOI: 10.1080/22221751.2019.1662736
NP	LUZP1	Chen et al., 2019, NP co-AP/MS	31516086	DOI: 10.1080/22221751.2019.1662736
NP	PIK3C2A	Fang et al., 2022, L-VP35 split-TurboID*	35320713	DOI: 10.1016/j.celrep.2022.110544
NP	PPP2R2A	Kruse et al., 2018, NP co-IP	29290611	DOI: 10.1016/j.molcel.2017.11.034
NP	PPP2R5C	Kruse et al., 2018, NP co-IP	29290611	DOI: 10.1016/j.molcel.2017.11.034
NP	PPP2R5D	Kruse et al., 2018, NP co-IP	29290611	DOI: 10.1016/j.molcel.2017.11.034
NP	PRRC2B	Fang et al., 2022, L-VP35 split-TurboID*	35320713	DOI: 10.1016/j.celrep.2022.110544
NP	RPL13A	Fang et al., 2022, L-VP35 split-TurboID*	35320713	DOI: 10.1016/j.celrep.2022.110544
NP	RPL17	Fang et al., 2022, L-VP35 split-TurboID*	35320713	DOI: 10.1016/j.celrep.2022.110544
NP	RPL18A	Fang et al., 2022, L-VP35 split-TurboID*	35320713	DOI: 10.1016/j.celrep.2022.110544
NP	RPL23	Fang et al., 2022, L-VP35 split-TurboID*	35320713	DOI: 10.1016/j.celrep.2022.110544
NP	RPL4	Fang et al., 2022, L-VP35 split-TurboID*	35320713	DOI: 10.1016/j.celrep.2022.110544
NP	RPL5	Fang et al., 2022, L-VP35 split-TurboID*	35320713	DOI: 10.1016/j.celrep.2022.110544
NP	RPL9	Fang et al., 2022, L-VP35 split-TurboID*	35320713	DOI: 10.1016/j.celrep.2022.110544
NP	RPS11	Fang et al., 2022, L-VP35 split-TurboID*	35320713	DOI: 10.1016/j.celrep.2022.110544
NP	RPS14	Fang et al., 2022, L-VP35 split-TurboID*	35320713	DOI: 10.1016/j.celrep.2022.110544
NP	RPS2	Fang et al., 2022, L-VP35 split-TurboID*; Garcia-Dorival et al., 2016, NP co-AP/MS	35320713; 27786485	DOI: 10.1016/j.celrep.2022.110544; DOI: 10.1021/acs.jproteome.6b00337
NP	RPS6	Fang et al., 2022, L-VP35 split-TurboID*	35320713	DOI: 10.1016/j.celrep.2022.110544
NP	RPS8	Fang et al., 2022, L-VP35 split-TurboID*	35320713	DOI: 10.1016/j.celrep.2022.110544
NP	TJP1	Fang et al., 2022, L-VP35 split-TurboID*	35320713	DOI: 10.1016/j.celrep.2022.110544
NP	TNRC6B	Fang et al., 2022, L-VP35 split-TurboID*	35320713	DOI: 10.1016/j.celrep.2022.110544
NP	TUBGCP3	Fang et al., 2022, L-VP35 split-TurboID*	35320713	DOI: 10.1016/j.celrep.2022.110544
NP	TUFM	Fang et al., 2022, L-VP35 split-TurboID*; Garcia-Dorival et al., 2016, NP co-AP/MS	35320713; 27786485	DOI: 10.1016/j.celrep.2022.110544; DOI: 10.1021/acs.jproteome.6b00337
NP	UPF1	Fang et al., 2022, L-VP35 split-TurboID*	35320713	DOI: 10.1016/j.celrep.2022.110544
NP	VARS1	Fang et al., 2022, L-VP35 split-TurboID*	35320713	DOI: 10.1016/j.celrep.2022.110544
NP	ZC3H7A	Fang et al., 2022, L-VP35 split-TurboID*	35320713	DOI: 10.1016/j.celrep.2022.110544
VP24	CCAR2	Garcia-Dorival et al., 2014, VP24 co-AP/MS	25158218	DOI: 10.1021/pr500556d
VP24	KPNA1	Garcia-Dorival et al., 2014, VP24 co-AP/MS; Batra et al., 2018, EBOV co-AP/MS; Pichlmair et al., 2012, viral protein co-AP/MS	25158218; 30550789; 22810585	DOI: 10.1021/pr500556d; DOI: 10.1016/j.cell.2018.08.044; DOI: 10.1038/nature11289
VP24	KPNA5	Batra et al., 2018, EBOV co-AP/MS; Pichlmair et al., 2012, viral protein co-AP/MS	30550789; 22810585	DOI: 10.1016/j.cell.2018.08.044; DOI: 10.1038/nature11289
VP24	KPNA6	Batra et al., 2018, EBOV co-AP/MS; Garcia-Dorival et al., 2014, VP24 co-AP/MS; Pichlmair et al., 2012, viral protein co-AP/MS	30550789; 25158218; 22810585	DOI: 10.1016/j.cell.2018.08.044; DOI: 10.1021/pr500556d; DOI: 10.1038/nature11289
VP24	POM121	Pichlmair et al., 2012, viral protein co-AP/MS	22810585	DOI: 10.1038/nature11289
VP24	POM121C	Pichlmair et al., 2012, viral protein co-AP/MS	22810585	DOI: 10.1038/nature11289
VP24	TCERG1	Batra et al., 2018, EBOV co-AP/MS	30550789	DOI: 10.1016/j.cell.2018.08.044
VP24	TCP1	Garcia-Dorival et al., 2014, VP24 co-AP/MS	25158218	DOI: 10.1021/pr500556d
VP24	TUFM	Garcia-Dorival et al., 2014, VP24 co-AP/MS	25158218	DOI: 10.1021/pr500556d
VP24	USP9X	Batra et al., 2018, EBOV co-AP/MS; Pichlmair et al., 2012, viral protein co-AP/MS	30550789; 22810585	DOI: 10.1016/j.cell.2018.08.044; DOI: 10.1038/nature11289
VP24	VDAC2	Garcia-Dorival et al., 2014, VP24 co-AP/MS	25158218	DOI: 10.1021/pr500556d
VP24	WASF2	Batra et al., 2018, EBOV co-AP/MS	30550789	DOI: 10.1016/j.cell.2018.08.044
VP30	RBBP6	Batra et al., 2018, EBOV co-AP/MS	30550789	DOI: 10.1016/j.cell.2018.08.044
VP30	SRPK2	Takamatsu et al., 2020, VP30 co-AP/MS	32098814	DOI: 10.1128/mBio.02565-19
VP35	AMOT	Fang et al., 2022, L-VP35 split-TurboID*	35320713	DOI: 10.1016/j.celrep.2022.110544
VP35	CEP85	Fang et al., 2022, L-VP35 split-TurboID*	35320713	DOI: 10.1016/j.celrep.2022.110544
VP35	DCP1A	Fang et al., 2022, L-VP35 split-TurboID*	35320713	DOI: 10.1016/j.celrep.2022.110544
VP35	DYNLL1	Batra et al., 2018, EBOV co-AP/MS; Pichlmair et al., 2012, viral protein co-AP/MS; Fang et al., 2022, L-VP35 split-TurboID*	30550789; 22810585; 35320713	DOI: 10.1016/j.cell.2018.08.044; DOI: 10.1016/j.celrep.2022.110544
VP35	DYNLL2	Batra et al., 2018, EBOV co-AP/MS; Pichlmair et al., 2012, viral protein co-AP/MS	30550789; 22810585	DOI: 10.1016/j.cell.2018.08.044; DOI: 10.1038/nature11289
VP35	EDC3	Fang et al., 2022, L-VP35 split-TurboID*	35320713	DOI: 10.1016/j.celrep.2022.110544
VP35	EDC4	Batra et al., 2018, EBOV co-AP/MS; Pichlmair et al., 2012, viral protein co-AP/MS; Fang et al., 2022, L-VP35 split-TurboID*	30550789; 22810585; 35320713	DOI: 10.1016/j.cell.2018.08.044; DOI: 10.1016/j.celrep.2022.110544
VP35	EIF4ENIF1	Fang et al., 2022, L-VP35 split-TurboID*	35320713	DOI: 10.1016/j.celrep.2022.110544
VP35	GAS8	Batra et al., 2018, EBOV co-AP/MS	30550789	DOI: 10.1016/j.cell.2018.08.044
VP35	LTV1	Batra et al., 2018, EBOV co-AP/MS; Fang et al., 2022, L-VP35 split-TurboID*	30550789; 35320713	DOI: 10.1016/j.cell.2018.08.044; DOI: 10.1016/j.celrep.2022.110544
VP35	MIB2	Pichlmair et al., 2012, viral protein co-AP/MS	22810585	DOI: 10.1038/nature11289
VP35	PRRC2B	Fang et al., 2022, L-VP35 split-TurboID*	35320713	DOI: 10.1016/j.celrep.2022.110544
VP35	STAU1	Batra et al., 2018, EBOV co-AP/MS	30550789	DOI: 10.1016/j.cell.2018.08.044
VP35	TAGLN2	Fang et al., 2022, L-VP35 split-TurboID*	35320713	DOI: 10.1016/j.celrep.2022.110544
VP35	TJP1	Fang et al., 2022, L-VP35 split-TurboID*	35320713	DOI: 10.1016/j.celrep.2022.110544
VP35	TNRC6A	Fang et al., 2022, L-VP35 split-TurboID*	35320713	DOI: 10.1016/j.celrep.2022.110544
VP35	TUFM	Fang et al., 2022, L-VP35 split-TurboID*	35320713	DOI: 10.1016/j.celrep.2022.110544
VP35	UPF1	Fang et al., 2022, L-VP35 split-TurboID*	35320713	DOI: 10.1016/j.celrep.2022.110544
VP35	WASHC2C	Fang et al., 2022, L-VP35 split-TurboID*	35320713	DOI: 10.1016/j.celrep.2022.110544
VP35	XRN1	Fang et al., 2022, L-VP35 split-TurboID*	35320713	DOI: 10.1016/j.celrep.2022.110544
VP35	YTHDC2	Batra et al., 2018, EBOV co-AP/MS	30550789	DOI: 10.1016/j.cell.2018.08.044
VP35	YTHDF2	Fang et al., 2022, L-VP35 split-TurboID*	35320713	DOI: 10.1016/j.celrep.2022.110544
VP35	ZC3HAV1	Batra et al., 2018, EBOV co-AP/MS; Fang et al., 2022, L-VP35 split-TurboID*	30550789; 35320713	DOI: 10.1016/j.cell.2018.08.044; DOI: 10.1016/j.celrep.2022.110544
VP40	FASN	Fan et al., 2020, VP40 BioID	32327259	DOI: 10.1016/j.bbrc.2020.04.041
VP40	RPL7A	Fan et al., 2020, VP40 BioID	32327259	DOI: 10.1016/j.bbrc.2020.04.041
