# Supplementary material for: A protein-proximity screen reveals Ebola virus co-opts the mRNA decapping complex through the scaffold protein EDC4
Source: Nat Commun. 2025 Sep 26;16:8485. doi: 10.1038/s41467-025-63392-4 (PMC12475165; doi:10.1038/s41467-025-63392-4)
Supplement: Supplementary file 7 — Supplementary Data 5 [file 41467_2025_63392_MOESM7_ESM.xlsx]

## Sheet: Extended data table 5
HIPPIE Gene Name	Highest Saint Score from vsAll or vsGFP control
AARSD1	1
ABI2	1
ACOT7	1
AFDN	1
AGO2	1
BCCIP	1
BRCA2	1
BTF3	1
CCDC85C	0.98
CEP192	1
CEP55	0.98
CEP85	1
CGN	1
CGNL1	1
CNOT1	0.99
CYLD	1
DDX39B	0.99
DSP	0.98
EPS15L1	1
FUBP3	0.97
HNRNPU	1
IGF2BP2	1
JCAD	1
KIAA1191	1
KIAA1671	1
KIF14	1
LATS1	1
LPP	0.98
LRIF1	0.99
MAP7D3	1
MARF1	1
MPHOSPH9	1
NFX1	1
PABPC1	1
PDLIM5	1
PRDX3	0.98
PRMT7	1
PRRC2B	0.98
RPL13	1
RPL13A	1
RPL23	1
RPL5	1
RPL7A	1
RPS11	0.99
RPS15A	0.98
RPS2	1
RPS6	0.94
RPS8	0.99
SIPA1L3	1
SMAP1	0.87
SMG7	1
TAB2	1
TJP1	1
TJP2	0.99
TMEM263	1
TNRC6A	1
TNRC6B	1
TNRC6C	1
TTK	1
TUFM	0.97
TXLNG	1
UBAP2	1
UPF1	0.99
USP54	1
VDAC3	1
WASHC2C	1
WDCP	1
YTHDC2	1
ZMYM1	1
2024-09-09	1
AARS	0.83
ABL2	1
ABLIM1	1
AGFG1	0.89
AHNAK	1
AHNAK2	1
AMOT	1
AP1G1	1
ARF3	0.96
ARHGAP29	1
ARHGEF16	1
ATP6V1A	0.99
ATXN2	0.97
BACH1	0.99
C16orf70	1
C1orf198	1
C6orf132	1
CACUL1	1
CAMSAP2	1
CAMSAP3	0.96
CAPZB	1
CC2D1A	0.98
CCAR2	0.96
CCT3	1
CD2AP	0.98
CEP170B	0.75
CEP350	0.75
CEP85L	1
CKAP5	0.98
CKB	1
CLTC	1
CNOT10	0.75
CNOT11	1
COBL	1
COPB1	0.92
CPNE5	0.95
CSE1L	1
CSPP1	1
DCP1A	0.75
DCP1B	1
DCP2	1
DDX6	1
DIP2B	1
DNM2	0.99
DSG2	1
DYNLL1	1
DYNLL2	1
DZIP3	1
ECPAS	0.98
EDC3	1
EDC4	1
EGLN1	0.99
EIF2S2	1
EIF4ENIF1	1
EIF5A	1
ELAVL1	0.96
ENTR1	1
EPB41	0.98
ESYT1	0.94
FAM117B	0.93
FAM171A2	1
FAM193A	1
FAM83G	1
FASN	0.99
FLNA	1
FXR1	0.94
GAS8	1
GATAD2B	0.94
GEN1	1
GIGYF1	1
GIT1	1
GNE	1
GOLPH3	0.87
GPBP1	0.75
GPSM1	0.75
GTF2A1	1
HACD3	0.93
HAUS8	1
HBS1L	0.86
HDLBP	0.75
HLCS	0.96
HNRNPAB	0.97
HSPD1	0.99
IBTK	0.96
ICE1	1
ICE2	1
IFT74	0.99
IGF2BP1	0.92
IGF2BP3	1
ILF3	0.95
INPPL1	1
IPO7	0.96
IPO9	1
JPH1	1
JPT1	1
JUP	0.99
KATNB1	0.99
KIAA1217	1
KNL1	1
KPNA1	1
KPNA2	1
KPNA5	0.75
KPNA6	1
LARP4	1
LARP4B	0.99
LASP1	0.96
LMO7	1
LNPEP	1
LSM14A	1
LSM14B	1
LTN1	0.75
LTV1	1
LUZP1	0.99
MAP3K7	1
MAPT	1
MCM3AP	1
MEIOC	1
MIB2	0.75
MIF	1
MINDY4	1
MIS18BP1	1
MON2	1
MSN	1
MTA2	0.94
MTHFD1	1
MTMR6	0.93
MTUS1	0.75
NAV1	1
NBN	0.98
NCKAP5L	1
NCOA6	1
NECTIN2	1
NEDD1	1
NFRKB	1
NIFK	1
NMT1	1
NOTCH2	1
NPAT	0.75
NUP214	0.98
NUP62	0.98
OCRL	0.95
OSBPL8	1
PABPC4	1
PALLD	0.88
PATL1	1
PCMT1	0.91
PDCD11	1
PDLIM7	1
PEAK1	1
PIAS1	1
PIK3C2A	1
PLEKHG1	1
POC5	1
POLR3C	1
POLR3D	1
POM121	1
POM121C	1
PPM1A	0.97
PPM1B	1
PPP1R2B	0.89
PPP2R2A	1
PPP2R5C	1
PPP2R5D	1
PPP6R3	0.75
PRRC2A	0.97
PTPN14	1
PTPN2	0.98
RAB11FIP1	0.79
RACK1	1
RASAL2	1
RBBP4	1
RBBP6	1
RBBP7	1
RBMS1	1
RC3H1	1
RC3H2	1
RNF214	1
RNF219	0.99
RPL12	0.99
RPL15	0.95
RPL17	1
RPL18A	1
RPL19	1
RPL4	1
RPL6	1
RPL9	1
RPS10	1
RPS12	1
RPS14	1
RPS20	1
RPS23	0.94
RPS25	1
RPS27	1
RPS27A	0.97
RPS28	1
RPS4X	1
SCYL2	0.98
SEC16A	0.99
SEC24A	0.89
SECISBP2	0.75
SET	0.96
SH3PXD2B	1
SIPA1L1	0.75
SIPA1L2	1
SKA1	1
SKA3	1
SLC38A2	1
SMCR8	1
SMG9	0.83
SNAP29	1
SND1	1
SNX3	0.94
SORT1	1
SOS1	1
SPATA2	1
SPDL1	1
SRSF3	0.99
STAU1	0.98
STRN	0.96
SUMO1	1
SVIL	0.75
SYNJ2	1
TAB1	1
TAB3	1
TAF1	1
TAF4	1
TAF9	0.93
TAF9B	1
TANC1	1
TBC1D15	0.97
TCERG1	0.94
TCP1	1
TECR	1
TNFRSF1B	0.92
TOP2A	0.96
TP53	1
TPT1	1
TRIM25	1
TRIP6	1
TRPS1	1
TTF2	1
TUBGCP2	1
TUBGCP3	1
TUBGCP4	1
TUFT1	1
UBAP1	1
UBN2	1
USP53	1
USP6NL	1
USP9X	1
VARS	0.82
VDAC2	1
WASF1	1
WASF2	1
WDR12	1
WIPF2	1
XRCC6	0.92
XRN1	1
YTHDF1	1
YTHDF2	0.98
YTHDF3	0.96
ZC3H7A	1
ZC3HAV1	0.99
ZNF507	1
ZNF598	0.97
