# Supplementary material for: A protein-proximity screen reveals Ebola virus co-opts the mRNA decapping complex through the scaffold protein EDC4
Source: Nat Commun. 2025 Sep 26;16:8485. doi: 10.1038/s41467-025-63392-4 (PMC12475165; doi:10.1038/s41467-025-63392-4)
Supplement: Supplementary file 8 — Supplementary Data 6 [file 41467_2025_63392_MOESM8_ESM.csv]

interaction	name	shared interaction	shared name	source	target	weight	confidence
interacts with	YTHDF1 (interacts with) YTHDF3	interacts with	YTHDF1 (interacts with) YTHDF3	YTHDF1	YTHDF3	1.149425	0.870000218
interacts with	VDAC2 (interacts with) VDAC3	interacts with	VDAC2 (interacts with) VDAC3	VDAC2	VDAC3	1.149425	0.870000218
interacts with	UPF1 (interacts with) XRN1	interacts with	UPF1 (interacts with) XRN1	UPF1	XRN1	1.123596	0.889999608
interacts with	TUBGCP2 (interacts with) TUBGCP3	interacts with	TUBGCP2 (interacts with) TUBGCP3	TUBGCP2	TUBGCP3	1.041667	0.959999693
interacts with	TRIM25 (interacts with) USP53	interacts with	TRIM25 (interacts with) USP53	TRIM25	USP53	1.587302	0.629999836
interacts with	TRIM25 (interacts with) UBAP1	interacts with	TRIM25 (interacts with) UBAP1	TRIM25	UBAP1	1.587302	0.629999836
interacts with	TRIM25 (interacts with) ZC3HAV1	interacts with	TRIM25 (interacts with) ZC3HAV1	TRIM25	ZC3HAV1	1.136364	0.879999718
interacts with	TPT1 (interacts with) XRCC6	interacts with	TPT1 (interacts with) XRCC6	TPT1	XRCC6	1.162791	0.859999776
interacts with	TP53 (interacts with) TPT1	interacts with	TP53 (interacts with) TPT1	TP53	TPT1	1.123596	0.889999608
interacts with	TNRC6A (interacts with) USP54	interacts with	TNRC6A (interacts with) USP54	TNRC6A	USP54	1.587302	0.629999836
interacts with	TJP1 (interacts with) ZNF507	interacts with	TJP1 (interacts with) ZNF507	TJP1	ZNF507	1.587302	0.629999836
interacts with	TJP1 (interacts with) TJP2	interacts with	TJP1 (interacts with) TJP2	TJP1	TJP2	1.030928	0.969999845
interacts with	TECR (interacts with) TP53	interacts with	TECR (interacts with) TP53	TECR	TP53	1.587302	0.629999836
interacts with	TCERG1 (interacts with) WIPF2	interacts with	TCERG1 (interacts with) WIPF2	TCERG1	WIPF2	1.470588	0.680000109
interacts with	TAF1 (interacts with) TAF9B	interacts with	TAF1 (interacts with) TAF9B	TAF1	TAF9B	1.204819	0.830000191
interacts with	TAF1 (interacts with) TAF9	interacts with	TAF1 (interacts with) TAF9	TAF1	TAF9	1.176471	0.849999703
interacts with	TAF1 (interacts with) TP53	interacts with	TAF1 (interacts with) TP53	TAF1	TP53	1.190476	0.840000134
interacts with	TAF1 (interacts with) TAF4	interacts with	TAF1 (interacts with) TAF4	TAF1	TAF4	1.111111	0.90000009
interacts with	SUMO1 (interacts with) TRPS1	interacts with	SUMO1 (interacts with) TRPS1	SUMO1	TRPS1	1.204819	0.830000191
interacts with	SUMO1 (interacts with) TOP2A	interacts with	SUMO1 (interacts with) TOP2A	SUMO1	TOP2A	1.041667	0.959999693
interacts with	SUMO1 (interacts with) TP53	interacts with	SUMO1 (interacts with) TP53	SUMO1	TP53	1.123596	0.889999608
interacts with	STAU1 (interacts with) UPF1	interacts with	STAU1 (interacts with) UPF1	STAU1	UPF1	1.111111	0.90000009
interacts with	SORT1 (interacts with) UPF1	interacts with	SORT1 (interacts with) UPF1	SORT1	UPF1	1.388889	0.719999942
interacts with	SMG9 (interacts with) ZC3H7A	interacts with	SMG9 (interacts with) ZC3H7A	SMG9	ZC3H7A	1.369863	0.730000007
interacts with	SMG7 (interacts with) UPF1	interacts with	SMG7 (interacts with) UPF1	SMG7	UPF1	1.136364	0.879999718
interacts with	SLC38A2 (interacts with) TP53	interacts with	SLC38A2 (interacts with) TP53	SLC38A2	TP53	1.587302	0.629999836
interacts with	SKA1 (interacts with) SNAP29	interacts with	SKA1 (interacts with) SNAP29	SKA1	SNAP29	1.204819	0.830000191
interacts with	SKA1 (interacts with) ZMYM1	interacts with	SKA1 (interacts with) ZMYM1	SKA1	ZMYM1	1.388889	0.719999942
interacts with	SKA1 (interacts with) SKA3	interacts with	SKA1 (interacts with) SKA3	SKA1	SKA3	1.136364	0.879999718
interacts with	SH3PXD2B (interacts with) SORT1	interacts with	SH3PXD2B (interacts with) SORT1	SH3PXD2B	SORT1	1.388889	0.719999942
interacts with	SET (interacts with) XRCC6	interacts with	SET (interacts with) XRCC6	SET	XRCC6	1.136364	0.879999718
interacts with	SEC16A (interacts with) SEC24A	interacts with	SEC16A (interacts with) SEC24A	SEC16A	SEC24A	1.219512	0.820000131
interacts with	SEC16A (interacts with) SMG7	interacts with	SEC16A (interacts with) SMG7	SEC16A	SMG7	1.162791	0.859999776
interacts with	RPS6 (interacts with) ZC3HAV1	interacts with	RPS6 (interacts with) ZC3HAV1	RPS6	ZC3HAV1	1.149425	0.870000218
interacts with	RPS6 (interacts with) STAU1	interacts with	RPS6 (interacts with) STAU1	RPS6	STAU1	1.123596	0.889999608
interacts with	RPS6 (interacts with) RPS8	interacts with	RPS6 (interacts with) RPS8	RPS6	RPS8	1.06383	0.939999812
interacts with	RPS23 (interacts with) RPS6	interacts with	RPS23 (interacts with) RPS6	RPS23	RPS6	1.06383	0.939999812
interacts with	RPS20 (interacts with) RPS28	interacts with	RPS20 (interacts with) RPS28	RPS20	RPS28	1.136364	0.879999718
interacts with	RPS20 (interacts with) TUFM	interacts with	RPS20 (interacts with) TUFM	RPS20	TUFM	1.369863	0.730000007
interacts with	RPS20 (interacts with) RPS6	interacts with	RPS20 (interacts with) RPS6	RPS20	RPS6	1.06383	0.939999812
interacts with	RPS2 (interacts with) RPS27A	interacts with	RPS2 (interacts with) RPS27A	RPS2	RPS27A	1.149425	0.870000218
interacts with	RPS2 (interacts with) RPS4X	interacts with	RPS2 (interacts with) RPS4X	RPS2	RPS4X	1.052632	0.94999962
interacts with	RPS2 (interacts with) RPS20	interacts with	RPS2 (interacts with) RPS20	RPS2	RPS20	1.041667	0.959999693
interacts with	RPS15A (interacts with) RPS20	interacts with	RPS15A (interacts with) RPS20	RPS15A	RPS20	1.086957	0.919999595
interacts with	RPS14 (interacts with) RPS2	interacts with	RPS14 (interacts with) RPS2	RPS14	RPS2	1.086957	0.919999595
interacts with	RPS12 (interacts with) RPS6	interacts with	RPS12 (interacts with) RPS6	RPS12	RPS6	1.086957	0.919999595
interacts with	RPS12 (interacts with) RPS25	interacts with	RPS12 (interacts with) RPS25	RPS12	RPS25	1.136364	0.879999718
interacts with	RPS11 (interacts with) RPS4X	interacts with	RPS11 (interacts with) RPS4X	RPS11	RPS4X	1.052632	0.94999962
interacts with	RPS10 (interacts with) RPS12	interacts with	RPS10 (interacts with) RPS12	RPS10	RPS12	1.123596	0.889999608
interacts with	RPL9 (interacts with) SRSF3	interacts with	RPL9 (interacts with) SRSF3	RPL9	SRSF3	1.219512	0.820000131
interacts with	RPL7A (interacts with) TTK	interacts with	RPL7A (interacts with) TTK	RPL7A	TTK	1.388889	0.719999942
interacts with	RPL7A (interacts with) RPS8	interacts with	RPL7A (interacts with) RPS8	RPL7A	RPS8	1.123596	0.889999608
interacts with	RPL6 (interacts with) RPS6	interacts with	RPL6 (interacts with) RPS6	RPL6	RPS6	1.149425	0.870000218
interacts with	RPL4 (interacts with) RPL5	interacts with	RPL4 (interacts with) RPL5	RPL4	RPL5	1.041667	0.959999693
interacts with	RPL4 (interacts with) RPS6	interacts with	RPL4 (interacts with) RPS6	RPL4	RPS6	1.123596	0.889999608
interacts with	RPL23 (interacts with) SPDL1	interacts with	RPL23 (interacts with) SPDL1	RPL23	SPDL1	1.587302	0.629999836
interacts with	RPL23 (interacts with) TNFRSF1B	interacts with	RPL23 (interacts with) TNFRSF1B	RPL23	TNFRSF1B	1.388889	0.719999942
interacts with	RPL23 (interacts with) RPL5	interacts with	RPL23 (interacts with) RPL5	RPL23	RPL5	1.020408	0.980000157
interacts with	RPL19 (interacts with) RPS6	interacts with	RPL19 (interacts with) RPS6	RPL19	RPS6	1.06383	0.939999812
interacts with	RPL18A (interacts with) YTHDC2	interacts with	RPL18A (interacts with) YTHDC2	RPL18A	YTHDC2	1.219512	0.820000131
interacts with	RPL18A (interacts with) RPL4	interacts with	RPL18A (interacts with) RPL4	RPL18A	RPL4	1.111111	0.90000009
interacts with	RPL17 (interacts with) RPL5	interacts with	RPL17 (interacts with) RPL5	RPL17	RPL5	1.123596	0.889999608
interacts with	RPL15 (interacts with) RPL7A	interacts with	RPL15 (interacts with) RPL7A	RPL15	RPL7A	1.123596	0.889999608
interacts with	RPL13A (interacts with) RPL9	interacts with	RPL13A (interacts with) RPL9	RPL13A	RPL9	1.136364	0.879999718
interacts with	RPL13A (interacts with) RPL5	interacts with	RPL13A (interacts with) RPL5	RPL13A	RPL5	1.098901	0.910000082
interacts with	RPL13 (interacts with) RPL18A	interacts with	RPL13 (interacts with) RPL18A	RPL13	RPL18A	1.149425	0.870000218
interacts with	RPL12 (interacts with) RPL4	interacts with	RPL12 (interacts with) RPL4	RPL12	RPL4	1.204819	0.830000191
interacts with	RC3H1 (interacts with) YTHDF2	interacts with	RC3H1 (interacts with) YTHDF2	RC3H1	YTHDF2	1.219512	0.820000131
interacts with	RC3H1 (interacts with) RC3H2	interacts with	RC3H1 (interacts with) RC3H2	RC3H1	RC3H2	1.204819	0.830000191
interacts with	RC3H1 (interacts with) UPF1	interacts with	RC3H1 (interacts with) UPF1	RC3H1	UPF1	1.204819	0.830000191
interacts with	RBMS1 (interacts with) RC3H1	interacts with	RBMS1 (interacts with) RC3H1	RBMS1	RC3H1	1.219512	0.820000131
interacts with	RBBP6 (interacts with) TP53	interacts with	RBBP6 (interacts with) TP53	RBBP6	TP53	1.333333	0.750000188
interacts with	RBBP4 (interacts with) UBN2	interacts with	RBBP4 (interacts with) UBN2	RBBP4	UBN2	1.587302	0.629999836
interacts with	RACK1 (interacts with) RPS20	interacts with	RACK1 (interacts with) RPS20	RACK1	RPS20	1.123596	0.889999608
interacts with	PRRC2B (interacts with) YTHDF3	interacts with	PRRC2B (interacts with) YTHDF3	PRRC2B	YTHDF3	1.219512	0.820000131
interacts with	PRRC2B (interacts with) SEC16A	interacts with	PRRC2B (interacts with) SEC16A	PRRC2B	SEC16A	1.162791	0.859999776
interacts with	PRRC2A (interacts with) RC3H1	interacts with	PRRC2A (interacts with) RC3H1	PRRC2A	RC3H1	1.219512	0.820000131
interacts with	PPP2R5D (interacts with) RPS27	interacts with	PPP2R5D (interacts with) RPS27	PPP2R5D	RPS27	1.219512	0.820000131
interacts with	PPP2R5C (interacts with) TP53	interacts with	PPP2R5C (interacts with) TP53	PPP2R5C	TP53	1.136364	0.879999718
interacts with	PPP2R2A (interacts with) RPS11	interacts with	PPP2R2A (interacts with) RPS11	PPP2R2A	RPS11	1.333333	0.750000188
interacts with	PPM1A (interacts with) PPM1B	interacts with	PPM1A (interacts with) PPM1B	PPM1A	PPM1B	1.204819	0.830000191
interacts with	POM121 (interacts with) TRIP6	interacts with	POM121 (interacts with) TRIP6	POM121	TRIP6	1.351351	0.740000192
interacts with	POLR3C (interacts with) POLR3D	interacts with	POLR3C (interacts with) POLR3D	POLR3C	POLR3D	1.123596	0.889999608
interacts with	PIAS1 (interacts with) TP53	interacts with	PIAS1 (interacts with) TP53	PIAS1	TP53	1.111111	0.90000009
interacts with	PDLIM7 (interacts with) PTPN14	interacts with	PDLIM7 (interacts with) PTPN14	PDLIM7	PTPN14	1.204819	0.830000191
interacts with	PDLIM7 (interacts with) TRIP6	interacts with	PDLIM7 (interacts with) TRIP6	PDLIM7	TRIP6	1.204819	0.830000191
interacts with	PDLIM5 (interacts with) PDLIM7	interacts with	PDLIM5 (interacts with) PDLIM7	PDLIM5	PDLIM7	1.219512	0.820000131
interacts with	PDCD11 (interacts with) RPS6	interacts with	PDCD11 (interacts with) RPS6	PDCD11	RPS6	1.204819	0.830000191
interacts with	PALLD (interacts with) PDLIM7	interacts with	PALLD (interacts with) PDLIM7	PALLD	PDLIM7	1.219512	0.820000131
interacts with	PALLD (interacts with) SKA3	interacts with	PALLD (interacts with) SKA3	PALLD	SKA3	1.388889	0.719999942
interacts with	PABPC1 (interacts with) TNRC6C	interacts with	PABPC1 (interacts with) TNRC6C	PABPC1	TNRC6C	1.111111	0.90000009
interacts with	PABPC1 (interacts with) UPF1	interacts with	PABPC1 (interacts with) UPF1	PABPC1	UPF1	1.111111	0.90000009
interacts with	PABPC1 (interacts with) TNRC6A	interacts with	PABPC1 (interacts with) TNRC6A	PABPC1	TNRC6A	1.111111	0.90000009
interacts with	OSBPL8 (interacts with) TCERG1	interacts with	OSBPL8 (interacts with) TCERG1	OSBPL8	TCERG1	1.388889	0.719999942
interacts with	NUP214 (interacts with) NUP62	interacts with	NUP214 (interacts with) NUP62	NUP214	NUP62	1.176471	0.849999703
interacts with	NPAT (interacts with) RBBP7	interacts with	NPAT (interacts with) RBBP7	NPAT	RBBP7	1.204819	0.830000191
interacts with	NMT1 (interacts with) TP53	interacts with	NMT1 (interacts with) TP53	NMT1	TP53	1.369863	0.730000007
interacts with	NIFK (interacts with) WDR12	interacts with	NIFK (interacts with) WDR12	NIFK	WDR12	1.219512	0.820000131
interacts with	NIFK (interacts with) RPS6	interacts with	NIFK (interacts with) RPS6	NIFK	RPS6	1.149425	0.870000218
interacts with	NFX1 (interacts with) PABPC1	interacts with	NFX1 (interacts with) PABPC1	NFX1	PABPC1	1.176471	0.849999703
interacts with	NEDD1 (interacts with) TUBGCP4	interacts with	NEDD1 (interacts with) TUBGCP4	NEDD1	TUBGCP4	1.204819	0.830000191
interacts with	NEDD1 (interacts with) TUBGCP3	interacts with	NEDD1 (interacts with) TUBGCP3	NEDD1	TUBGCP3	1.204819	0.830000191
interacts with	NCOA6 (interacts with) XRCC6	interacts with	NCOA6 (interacts with) XRCC6	NCOA6	XRCC6	1.176471	0.849999703
interacts with	NCKAP5L (interacts with) STRN	interacts with	NCKAP5L (interacts with) STRN	NCKAP5L	STRN	1.587302	0.629999836
interacts with	NBN (interacts with) TP53	interacts with	NBN (interacts with) TP53	NBN	TP53	1.369863	0.730000007
interacts with	MTA2 (interacts with) RBBP4	interacts with	MTA2 (interacts with) RBBP4	MTA2	RBBP4	1.030928	0.969999845
interacts with	MTA2 (interacts with) RBBP7	interacts with	MTA2 (interacts with) RBBP7	MTA2	RBBP7	1.111111	0.90000009
interacts with	MTA2 (interacts with) TP53	interacts with	MTA2 (interacts with) TP53	MTA2	TP53	1.123596	0.889999608
interacts with	MSN (interacts with) TP53	interacts with	MSN (interacts with) TP53	MSN	TP53	1.587302	0.629999836
interacts with	MPHOSPH9 (interacts with) TNRC6A	interacts with	MPHOSPH9 (interacts with) TNRC6A	MPHOSPH9	TNRC6A	1.587302	0.629999836
interacts with	MON2 (interacts with) TNFRSF1B	interacts with	MON2 (interacts with) TNFRSF1B	MON2	TNFRSF1B	1.388889	0.719999942
interacts with	MINDY4 (interacts with) TP53	interacts with	MINDY4 (interacts with) TP53	MINDY4	TP53	1.587302	0.629999836
interacts with	MIF (interacts with) TP53	interacts with	MIF (interacts with) TP53	MIF	TP53	1.333333	0.750000188
interacts with	MAPT (interacts with) MTHFD1	interacts with	MAPT (interacts with) MTHFD1	MAPT	MTHFD1	1.388889	0.719999942
interacts with	MAPT (interacts with) STAU1	interacts with	MAPT (interacts with) STAU1	MAPT	STAU1	1.149425	0.870000218
interacts with	MAP7D3 (interacts with) RPS10	interacts with	MAP7D3 (interacts with) RPS10	MAP7D3	RPS10	1.388889	0.719999942
interacts with	MAP3K7 (interacts with) TAB3	interacts with	MAP3K7 (interacts with) TAB3	MAP3K7	TAB3	1.111111	0.90000009
interacts with	MAP3K7 (interacts with) TAB1	interacts with	MAP3K7 (interacts with) TAB1	MAP3K7	TAB1	1.010101	0.99000001
interacts with	MAP3K7 (interacts with) PPM1B	interacts with	MAP3K7 (interacts with) PPM1B	MAP3K7	PPM1B	1.176471	0.849999703
interacts with	MAP3K7 (interacts with) TAB2	interacts with	MAP3K7 (interacts with) TAB2	MAP3K7	TAB2	1.030928	0.969999845
interacts with	LTV1 (interacts with) RPS6	interacts with	LTV1 (interacts with) RPS6	LTV1	RPS6	1.204819	0.830000191
interacts with	LTN1 (interacts with) NPAT	interacts with	LTN1 (interacts with) NPAT	LTN1	NPAT	1.388889	0.719999942
interacts with	LPP (interacts with) PDLIM7	interacts with	LPP (interacts with) PDLIM7	LPP	PDLIM7	1.219512	0.820000131
interacts with	LNPEP (interacts with) TMEM263	interacts with	LNPEP (interacts with) TMEM263	LNPEP	TMEM263	1.388889	0.719999942
interacts with	LNPEP (interacts with) PRDX3	interacts with	LNPEP (interacts with) PRDX3	LNPEP	PRDX3	1.388889	0.719999942
interacts with	LMO7 (interacts with) RPS25	interacts with	LMO7 (interacts with) RPS25	LMO7	RPS25	1.388889	0.719999942
interacts with	LASP1 (interacts with) TJP2	interacts with	LASP1 (interacts with) TJP2	LASP1	TJP2	1.149425	0.870000218
interacts with	LARP4B (interacts with) RACK1	interacts with	LARP4B (interacts with) RACK1	LARP4B	RACK1	1.123596	0.889999608
interacts with	LARP4 (interacts with) RACK1	interacts with	LARP4 (interacts with) RACK1	LARP4	RACK1	1.204819	0.830000191
interacts with	LARP4 (interacts with) ZC3H7A	interacts with	LARP4 (interacts with) ZC3H7A	LARP4	ZC3H7A	1.219512	0.820000131
interacts with	KPNA6 (interacts with) PTPN2	interacts with	KPNA6 (interacts with) PTPN2	KPNA6	PTPN2	1.204819	0.830000191
interacts with	KPNA5 (interacts with) PTPN2	interacts with	KPNA5 (interacts with) PTPN2	KPNA5	PTPN2	1.369863	0.730000007
interacts with	KPNA2 (interacts with) MTA2	interacts with	KPNA2 (interacts with) MTA2	KPNA2	MTA2	1.162791	0.859999776
interacts with	KPNA1 (interacts with) POLR3C	interacts with	KPNA1 (interacts with) POLR3C	KPNA1	POLR3C	1.219512	0.820000131
interacts with	KPNA1 (interacts with) PTPN2	interacts with	KPNA1 (interacts with) PTPN2	KPNA1	PTPN2	1.204819	0.830000191
interacts with	KPNA1 (interacts with) MTA2	interacts with	KPNA1 (interacts with) MTA2	KPNA1	MTA2	1.219512	0.820000131
interacts with	KPNA1 (interacts with) NUP62	interacts with	KPNA1 (interacts with) NUP62	KPNA1	NUP62	1.333333	0.750000188
interacts with	KNL1 (interacts with) TTK	interacts with	KNL1 (interacts with) TTK	KNL1	TTK	1.428571	0.70000021
interacts with	KIF14 (interacts with) USP6NL	interacts with	KIF14 (interacts with) USP6NL	KIF14	USP6NL	1.587302	0.629999836
interacts with	KIF14 (interacts with) SVIL	interacts with	KIF14 (interacts with) SVIL	KIF14	SVIL	1.219512	0.820000131
interacts with	KIF14 (interacts with) TJP2	interacts with	KIF14 (interacts with) TJP2	KIF14	TJP2	1.204819	0.830000191
interacts with	KIAA1671 (interacts with) TJP2	interacts with	KIAA1671 (interacts with) TJP2	KIAA1671	TJP2	1.369863	0.730000007
interacts with	KIAA1191 (interacts with) SORT1	interacts with	KIAA1191 (interacts with) SORT1	KIAA1191	SORT1	1.388889	0.719999942
interacts with	KATNB1 (interacts with) XRN1	interacts with	KATNB1 (interacts with) XRN1	KATNB1	XRN1	1.587302	0.629999836
interacts with	JUP (interacts with) XRCC6	interacts with	JUP (interacts with) XRCC6	JUP	XRCC6	1.219512	0.820000131
interacts with	JPT1 (interacts with) KPNA2	interacts with	JPT1 (interacts with) KPNA2	JPT1	KPNA2	1.587302	0.629999836
interacts with	JPH1 (interacts with) TRIM25	interacts with	JPH1 (interacts with) TRIM25	JPH1	TRIM25	1.587302	0.629999836
interacts with	IPO9 (interacts with) TUFM	interacts with	IPO9 (interacts with) TUFM	IPO9	TUFM	1.388889	0.719999942
interacts with	IPO7 (interacts with) NFRKB	interacts with	IPO7 (interacts with) NFRKB	IPO7	NFRKB	1.388889	0.719999942
interacts with	IPO7 (interacts with) RPS6	interacts with	IPO7 (interacts with) RPS6	IPO7	RPS6	1.282051	0.780000172
interacts with	INPPL1 (interacts with) PPM1A	interacts with	INPPL1 (interacts with) PPM1A	INPPL1	PPM1A	1.204819	0.830000191
interacts with	ILF3 (interacts with) XRCC6	interacts with	ILF3 (interacts with) XRCC6	ILF3	XRCC6	1.149425	0.870000218
interacts with	IGF2BP1 (interacts with) IGF2BP3	interacts with	IGF2BP1 (interacts with) IGF2BP3	IGF2BP1	IGF2BP3	1.123596	0.889999608
interacts with	IGF2BP1 (interacts with) IGF2BP2	interacts with	IGF2BP1 (interacts with) IGF2BP2	IGF2BP1	IGF2BP2	1.149425	0.870000218
interacts with	ICE1 (interacts with) ICE2	interacts with	ICE1 (interacts with) ICE2	ICE1	ICE2	1.388889	0.719999942
interacts with	ICE1 (interacts with) PRMT7	interacts with	ICE1 (interacts with) PRMT7	ICE1	PRMT7	1.388889	0.719999942
interacts with	IBTK (interacts with) ZC3H7A	interacts with	IBTK (interacts with) ZC3H7A	IBTK	ZC3H7A	1.369863	0.730000007
interacts with	HSPD1 (interacts with) PRDX3	interacts with	HSPD1 (interacts with) PRDX3	HSPD1	PRDX3	1.219512	0.820000131
interacts with	HNRNPU (interacts with) SND1	interacts with	HNRNPU (interacts with) SND1	HNRNPU	SND1	1.149425	0.870000218
interacts with	HNRNPU (interacts with) RPS27	interacts with	HNRNPU (interacts with) RPS27	HNRNPU	RPS27	1.162791	0.859999776
interacts with	HNRNPU (interacts with) TCERG1	interacts with	HNRNPU (interacts with) TCERG1	HNRNPU	TCERG1	1.470588	0.680000109
interacts with	HNRNPU (interacts with) RPS6	interacts with	HNRNPU (interacts with) RPS6	HNRNPU	RPS6	1.149425	0.870000218
interacts with	HNRNPAB (interacts with) STAU1	interacts with	HNRNPAB (interacts with) STAU1	HNRNPAB	STAU1	1.369863	0.730000007
interacts with	HDLBP (interacts with) ZNF598	interacts with	HDLBP (interacts with) ZNF598	HDLBP	ZNF598	1.219512	0.820000131
interacts with	HBS1L (interacts with) RPS20	interacts with	HBS1L (interacts with) RPS20	HBS1L	RPS20	1.219512	0.820000131
interacts with	HAUS8 (interacts with) POC5	interacts with	HAUS8 (interacts with) POC5	HAUS8	POC5	1.587302	0.629999836
interacts with	HACD3 (interacts with) STAU1	interacts with	HACD3 (interacts with) STAU1	HACD3	STAU1	1.369863	0.730000007
interacts with	GTF2A1 (interacts with) TAF4	interacts with	GTF2A1 (interacts with) TAF4	GTF2A1	TAF4	1.204819	0.830000191
interacts with	GPSM1 (interacts with) PPP6R3	interacts with	GPSM1 (interacts with) PPP6R3	GPSM1	PPP6R3	1.351351	0.740000192
interacts with	GPSM1 (interacts with) USP9X	interacts with	GPSM1 (interacts with) USP9X	GPSM1	USP9X	1.470588	0.680000109
interacts with	GPBP1 (interacts with) SORT1	interacts with	GPBP1 (interacts with) SORT1	GPBP1	SORT1	1.388889	0.719999942
interacts with	GOLPH3 (interacts with) XRCC6	interacts with	GOLPH3 (interacts with) XRCC6	GOLPH3	XRCC6	1.470588	0.680000109
interacts with	GNE (interacts with) SUMO1	interacts with	GNE (interacts with) SUMO1	GNE	SUMO1	1.587302	0.629999836
interacts with	GIT1 (interacts with) LRIF1	interacts with	GIT1 (interacts with) LRIF1	GIT1	LRIF1	1.470588	0.680000109
interacts with	GIGYF1 (interacts with) RNF214	interacts with	GIGYF1 (interacts with) RNF214	GIGYF1	RNF214	1.219512	0.820000131
interacts with	GIGYF1 (interacts with) RASAL2	interacts with	GIGYF1 (interacts with) RASAL2	GIGYF1	RASAL2	1.587302	0.629999836
interacts with	GIGYF1 (interacts with) ZNF598	interacts with	GIGYF1 (interacts with) ZNF598	GIGYF1	ZNF598	1.351351	0.740000192
interacts with	GEN1 (interacts with) KIF14	interacts with	GEN1 (interacts with) KIF14	GEN1	KIF14	1.587302	0.629999836
interacts with	GATAD2B (interacts with) MTA2	interacts with	GATAD2B (interacts with) MTA2	GATAD2B	MTA2	1.111111	0.90000009
interacts with	GAS8 (interacts with) LASP1	interacts with	GAS8 (interacts with) LASP1	GAS8	LASP1	1.587302	0.629999836
interacts with	FXR1 (interacts with) UBAP2	interacts with	FXR1 (interacts with) UBAP2	FXR1	UBAP2	1.219512	0.820000131
interacts with	FXR1 (interacts with) KIF14	interacts with	FXR1 (interacts with) KIF14	FXR1	KIF14	1.219512	0.820000131
interacts with	FUBP3 (interacts with) RC3H1	interacts with	FUBP3 (interacts with) RC3H1	FUBP3	RC3H1	1.219512	0.820000131
interacts with	FLNA (interacts with) SVIL	interacts with	FLNA (interacts with) SVIL	FLNA	SVIL	1.162791	0.859999776
interacts with	FASN (interacts with) SYNJ2	interacts with	FASN (interacts with) SYNJ2	FASN	SYNJ2	1.587302	0.629999836
interacts with	FAM193A (interacts with) STAU1	interacts with	FAM193A (interacts with) STAU1	FAM193A	STAU1	1.587302	0.629999836
interacts with	ESYT1 (interacts with) TP53	interacts with	ESYT1 (interacts with) TP53	ESYT1	TP53	1.587302	0.629999836
interacts with	EPB41 (interacts with) VARS	interacts with	EPB41 (interacts with) VARS	EPB41	VARS	1.315789	0.760000274
interacts with	EPB41 (interacts with) KPNA2	interacts with	EPB41 (interacts with) KPNA2	EPB41	KPNA2	1.176471	0.849999703
interacts with	ENTR1 (interacts with) KIF14	interacts with	ENTR1 (interacts with) KIF14	ENTR1	KIF14	1.219512	0.820000131
interacts with	ENTR1 (interacts with) GIT1	interacts with	ENTR1 (interacts with) GIT1	ENTR1	GIT1	1.136364	0.879999718
interacts with	ELAVL1 (interacts with) TUFT1	interacts with	ELAVL1 (interacts with) TUFT1	ELAVL1	TUFT1	1.587302	0.629999836
interacts with	ELAVL1 (interacts with) MIS18BP1	interacts with	ELAVL1 (interacts with) MIS18BP1	ELAVL1	MIS18BP1	1.587302	0.629999836
interacts with	EIF5A (interacts with) RPL5	interacts with	EIF5A (interacts with) RPL5	EIF5A	RPL5	1.123596	0.889999608
interacts with	EIF4ENIF1 (interacts with) POM121C	interacts with	EIF4ENIF1 (interacts with) POM121C	EIF4ENIF1	POM121C	1.587302	0.629999836
interacts with	EIF4ENIF1 (interacts with) LSM14A	interacts with	EIF4ENIF1 (interacts with) LSM14A	EIF4ENIF1	LSM14A	1.123596	0.889999608
interacts with	EIF2S2 (interacts with) PRMT7	interacts with	EIF2S2 (interacts with) PRMT7	EIF2S2	PRMT7	1.204819	0.830000191
interacts with	EIF2S2 (interacts with) TP53	interacts with	EIF2S2 (interacts with) TP53	EIF2S2	TP53	1.204819	0.830000191
interacts with	ECPAS (interacts with) RPS23	interacts with	ECPAS (interacts with) RPS23	ECPAS	RPS23	1.388889	0.719999942
interacts with	DZIP3 (interacts with) TNRC6A	interacts with	DZIP3 (interacts with) TNRC6A	DZIP3	TNRC6A	1.587302	0.629999836
interacts with	DYNLL2 (interacts with) JCAD	interacts with	DYNLL2 (interacts with) JCAD	DYNLL2	JCAD	1.587302	0.629999836
interacts with	DYNLL1 (interacts with) SNX3	interacts with	DYNLL1 (interacts with) SNX3	DYNLL1	SNX3	1.587302	0.629999836
interacts with	DYNLL1 (interacts with) FAM171A2	interacts with	DYNLL1 (interacts with) FAM171A2	DYNLL1	FAM171A2	1.587302	0.629999836
interacts with	DYNLL1 (interacts with) FAM117B	interacts with	DYNLL1 (interacts with) FAM117B	DYNLL1	FAM117B	1.123596	0.889999608
interacts with	DYNLL1 (interacts with) RACK1	interacts with	DYNLL1 (interacts with) RACK1	DYNLL1	RACK1	1.123596	0.889999608
interacts with	DYNLL1 (interacts with) DYNLL2	interacts with	DYNLL1 (interacts with) DYNLL2	DYNLL1	DYNLL2	1.123596	0.889999608
interacts with	DSP (interacts with) JUP	interacts with	DSP (interacts with) JUP	DSP	JUP	1.123596	0.889999608
interacts with	DSG2 (interacts with) JUP	interacts with	DSG2 (interacts with) JUP	DSG2	JUP	1.111111	0.90000009
interacts with	DNM2 (interacts with) TBC1D15	interacts with	DNM2 (interacts with) TBC1D15	DNM2	TBC1D15	1.219512	0.820000131
interacts with	DNM2 (interacts with) XRCC6	interacts with	DNM2 (interacts with) XRCC6	DNM2	XRCC6	1.388889	0.719999942
interacts with	DIP2B (interacts with) TRIM25	interacts with	DIP2B (interacts with) TRIM25	DIP2B	TRIM25	1.587302	0.629999836
interacts with	DDX6 (interacts with) SIPA1L2	interacts with	DDX6 (interacts with) SIPA1L2	DDX6	SIPA1L2	1.149425	0.870000218
interacts with	DDX6 (interacts with) LSM14B	interacts with	DDX6 (interacts with) LSM14B	DDX6	LSM14B	1.149425	0.870000218
interacts with	DDX6 (interacts with) GIGYF1	interacts with	DDX6 (interacts with) GIGYF1	DDX6	GIGYF1	1.149425	0.870000218
interacts with	DDX6 (interacts with) LSM14A	interacts with	DDX6 (interacts with) LSM14A	DDX6	LSM14A	1.123596	0.889999608
interacts with	DDX6 (interacts with) EDC3	interacts with	DDX6 (interacts with) EDC3	DDX6	EDC3	1.111111	0.90000009
interacts with	DDX6 (interacts with) PATL1	interacts with	DDX6 (interacts with) PATL1	DDX6	PATL1	1.123596	0.889999608
interacts with	DDX39B (interacts with) SUMO1	interacts with	DDX39B (interacts with) SUMO1	DDX39B	SUMO1	1.369863	0.730000007
interacts with	DCP1B (interacts with) EDC3	interacts with	DCP1B (interacts with) EDC3	DCP1B	EDC3	1.123596	0.889999608
interacts with	DCP1A (interacts with) EDC4	interacts with	DCP1A (interacts with) EDC4	DCP1A	EDC4	1.111111	0.90000009
interacts with	DCP1A (interacts with) DCP2	interacts with	DCP1A (interacts with) DCP2	DCP1A	DCP2	1.111111	0.90000009
interacts with	DCP1A (interacts with) MARF1	interacts with	DCP1A (interacts with) MARF1	DCP1A	MARF1	1.162791	0.859999776
interacts with	DCP1A (interacts with) EDC3	interacts with	DCP1A (interacts with) EDC3	DCP1A	EDC3	1.111111	0.90000009
interacts with	CYLD (interacts with) SPATA2	interacts with	CYLD (interacts with) SPATA2	CYLD	SPATA2	1.123596	0.889999608
interacts with	CYLD (interacts with) MIB2	interacts with	CYLD (interacts with) MIB2	CYLD	MIB2	1.162791	0.859999776
interacts with	CYLD (interacts with) FASN	interacts with	CYLD (interacts with) FASN	CYLD	FASN	1.204819	0.830000191
interacts with	CYLD (interacts with) MAP3K7	interacts with	CYLD (interacts with) MAP3K7	CYLD	MAP3K7	1.176471	0.849999703
interacts with	CSPP1 (interacts with) PATL1	interacts with	CSPP1 (interacts with) PATL1	CSPP1	PATL1	1.587302	0.629999836
interacts with	CSE1L (interacts with) KPNA2	interacts with	CSE1L (interacts with) KPNA2	CSE1L	KPNA2	1.086957	0.919999595
interacts with	CPNE5 (interacts with) MTA2	interacts with	CPNE5 (interacts with) MTA2	CPNE5	MTA2	1.219512	0.820000131
interacts with	COPB1 (interacts with) TNFRSF1B	interacts with	COPB1 (interacts with) TNFRSF1B	COPB1	TNFRSF1B	1.388889	0.719999942
interacts with	COBL (interacts with) PDLIM7	interacts with	COBL (interacts with) PDLIM7	COBL	PDLIM7	1.388889	0.719999942
interacts with	CNOT10 (interacts with) CNOT11	interacts with	CNOT10 (interacts with) CNOT11	CNOT10	CNOT11	1.123596	0.889999608
interacts with	CNOT1 (interacts with) RNF219	interacts with	CNOT1 (interacts with) RNF219	CNOT1	RNF219	1.149425	0.870000218
interacts with	CNOT1 (interacts with) CNOT11	interacts with	CNOT1 (interacts with) CNOT11	CNOT1	CNOT11	1.111111	0.90000009
interacts with	CNOT1 (interacts with) TNRC6A	interacts with	CNOT1 (interacts with) TNRC6A	CNOT1	TNRC6A	1.111111	0.90000009
interacts with	CLTC (interacts with) SCYL2	interacts with	CLTC (interacts with) SCYL2	CLTC	SCYL2	1.190476	0.840000134
interacts with	CLTC (interacts with) MTUS1	interacts with	CLTC (interacts with) MTUS1	CLTC	MTUS1	1.388889	0.719999942
interacts with	CLTC (interacts with) OCRL	interacts with	CLTC (interacts with) OCRL	CLTC	OCRL	1.111111	0.90000009
interacts with	CLTC (interacts with) MARF1	interacts with	CLTC (interacts with) MARF1	CLTC	MARF1	1.162791	0.859999776
interacts with	CLTC (interacts with) MAP3K7	interacts with	CLTC (interacts with) MAP3K7	CLTC	MAP3K7	1.204819	0.830000191
interacts with	CKB (interacts with) CSE1L	interacts with	CKB (interacts with) CSE1L	CKB	CSE1L	1.388889	0.719999942
interacts with	CKAP5 (interacts with) TOP2A	interacts with	CKAP5 (interacts with) TOP2A	CKAP5	TOP2A	1.388889	0.719999942
interacts with	CGNL1 (interacts with) TP53	interacts with	CGNL1 (interacts with) TP53	CGNL1	TP53	1.587302	0.629999836
interacts with	CGN (interacts with) TJP1	interacts with	CGN (interacts with) TJP1	CGN	TJP1	1.111111	0.90000009
interacts with	CEP85L (interacts with) NUP62	interacts with	CEP85L (interacts with) NUP62	CEP85L	NUP62	1.587302	0.629999836
interacts with	CEP55 (interacts with) POM121	interacts with	CEP55 (interacts with) POM121	CEP55	POM121	1.369863	0.730000007
interacts with	CEP350 (interacts with) CYLD	interacts with	CEP350 (interacts with) CYLD	CEP350	CYLD	1.333333	0.750000188
interacts with	CEP192 (interacts with) CEP85	interacts with	CEP192 (interacts with) CEP85	CEP192	CEP85	1.204819	0.830000191
interacts with	CEP192 (interacts with) CYLD	interacts with	CEP192 (interacts with) CYLD	CEP192	CYLD	1.123596	0.889999608
interacts with	CD2AP (interacts with) SOS1	interacts with	CD2AP (interacts with) SOS1	CD2AP	SOS1	1.25	0.8
interacts with	CCT3 (interacts with) NEDD1	interacts with	CCT3 (interacts with) NEDD1	CCT3	NEDD1	1.204819	0.830000191
interacts with	CCT3 (interacts with) STRN	interacts with	CCT3 (interacts with) STRN	CCT3	STRN	1.149425	0.870000218
interacts with	CCT3 (interacts with) TP53	interacts with	CCT3 (interacts with) TP53	CCT3	TP53	1.204819	0.830000191
interacts with	CCT3 (interacts with) TCP1	interacts with	CCT3 (interacts with) TCP1	CCT3	TCP1	1.041667	0.959999693
interacts with	CCDC85C (interacts with) SKA3	interacts with	CCDC85C (interacts with) SKA3	CCDC85C	SKA3	1.219512	0.820000131
interacts with	CCAR2 (interacts with) PPP2R2A	interacts with	CCAR2 (interacts with) PPP2R2A	CCAR2	PPP2R2A	1.333333	0.750000188
interacts with	CCAR2 (interacts with) HSPD1	interacts with	CCAR2 (interacts with) HSPD1	CCAR2	HSPD1	1.219512	0.820000131
interacts with	CC2D1A (interacts with) ZC3H7A	interacts with	CC2D1A (interacts with) ZC3H7A	CC2D1A	ZC3H7A	1.369863	0.730000007
interacts with	CAPZB (interacts with) CD2AP	interacts with	CAPZB (interacts with) CD2AP	CAPZB	CD2AP	1.351351	0.740000192
interacts with	CAPZB (interacts with) WASHC2C	interacts with	CAPZB (interacts with) WASHC2C	CAPZB	WASHC2C	1.369863	0.730000007
interacts with	CAPZB (interacts with) CNOT1	interacts with	CAPZB (interacts with) CNOT1	CAPZB	CNOT1	1.219512	0.820000131
interacts with	CAMSAP2 (interacts with) CAMSAP3	interacts with	CAMSAP2 (interacts with) CAMSAP3	CAMSAP2	CAMSAP3	1.333333	0.750000188
interacts with	C1orf198 (interacts with) ELAVL1	interacts with	C1orf198 (interacts with) ELAVL1	C1orf198	ELAVL1	1.587302	0.629999836
interacts with	C16orf70 (interacts with) OCRL	interacts with	C16orf70 (interacts with) OCRL	C16orf70	OCRL	1.204819	0.830000191
interacts with	BTF3 (interacts with) EGLN1	interacts with	BTF3 (interacts with) EGLN1	BTF3	EGLN1	1.587302	0.629999836
interacts with	BTF3 (interacts with) TXLNG	interacts with	BTF3 (interacts with) TXLNG	BTF3	TXLNG	1.369863	0.730000007
interacts with	BTF3 (interacts with) RPS2	interacts with	BTF3 (interacts with) RPS2	BTF3	RPS2	1.428571	0.70000021
interacts with	BRCA2 (interacts with) TTF2	interacts with	BRCA2 (interacts with) TTF2	BRCA2	TTF2	1.587302	0.629999836
interacts with	BRCA2 (interacts with) MTMR6	interacts with	BRCA2 (interacts with) MTMR6	BRCA2	MTMR6	1.587302	0.629999836
interacts with	BRCA2 (interacts with) TP53	interacts with	BRCA2 (interacts with) TP53	BRCA2	TP53	1.111111	0.90000009
interacts with	BCCIP (interacts with) RPL23	interacts with	BCCIP (interacts with) RPL23	BCCIP	RPL23	1.041667	0.959999693
interacts with	BCCIP (interacts with) BRCA2	interacts with	BCCIP (interacts with) BRCA2	BCCIP	BRCA2	1.123596	0.889999608
interacts with	BACH1 (interacts with) TP53	interacts with	BACH1 (interacts with) TP53	BACH1	TP53	1.265823	0.789999866
interacts with	ATXN2 (interacts with) PABPC4	interacts with	ATXN2 (interacts with) PABPC4	ATXN2	PABPC4	1.149425	0.870000218
interacts with	ATXN2 (interacts with) DDX6	interacts with	ATXN2 (interacts with) DDX6	ATXN2	DDX6	1.111111	0.90000009
interacts with	ATXN2 (interacts with) PABPC1	interacts with	ATXN2 (interacts with) PABPC1	ATXN2	PABPC1	1.111111	0.90000009
interacts with	ATP6V1A (interacts with) VDAC3	interacts with	ATP6V1A (interacts with) VDAC3	ATP6V1A	VDAC3	1.265823	0.789999866
interacts with	ATP6V1A (interacts with) CSE1L	interacts with	ATP6V1A (interacts with) CSE1L	ATP6V1A	CSE1L	1.369863	0.730000007
interacts with	ARHGEF16 (interacts with) RPS27A	interacts with	ARHGEF16 (interacts with) RPS27A	ARHGEF16	RPS27A	1.388889	0.719999942
interacts with	ARF3 (interacts with) TRIM25	interacts with	ARF3 (interacts with) TRIM25	ARF3	TRIM25	1.587302	0.629999836
interacts with	AP1G1 (interacts with) CLTC	interacts with	AP1G1 (interacts with) CLTC	AP1G1	CLTC	1.098901	0.910000082
interacts with	AMOT (interacts with) PLEKHG1	interacts with	AMOT (interacts with) PLEKHG1	AMOT	PLEKHG1	1.587302	0.629999836
interacts with	AMOT (interacts with) PIK3C2A	interacts with	AMOT (interacts with) PIK3C2A	AMOT	PIK3C2A	1.388889	0.719999942
interacts with	AMOT (interacts with) PTPN14	interacts with	AMOT (interacts with) PTPN14	AMOT	PTPN14	1.149425	0.870000218
interacts with	AMOT (interacts with) IFT74	interacts with	AMOT (interacts with) IFT74	AMOT	IFT74	1.587302	0.629999836
interacts with	AMOT (interacts with) CAMSAP3	interacts with	AMOT (interacts with) CAMSAP3	AMOT	CAMSAP3	1.587302	0.629999836
interacts with	AMOT (interacts with) WDCP	interacts with	AMOT (interacts with) WDCP	AMOT	WDCP	1.587302	0.629999836
interacts with	AMOT (interacts with) SIPA1L3	interacts with	AMOT (interacts with) SIPA1L3	AMOT	SIPA1L3	1.587302	0.629999836
interacts with	AMOT (interacts with) LATS1	interacts with	AMOT (interacts with) LATS1	AMOT	LATS1	1.136364	0.879999718
interacts with	AMOT (interacts with) DYNLL1	interacts with	AMOT (interacts with) DYNLL1	AMOT	DYNLL1	1.123596	0.889999608
interacts with	AHNAK2 (interacts with) TNRC6A	interacts with	AHNAK2 (interacts with) TNRC6A	AHNAK2	TNRC6A	1.587302	0.629999836
interacts with	AHNAK (interacts with) SUMO1	interacts with	AHNAK (interacts with) SUMO1	AHNAK	SUMO1	1.282051	0.780000172
interacts with	AGO2 (interacts with) ELAVL1	interacts with	AGO2 (interacts with) ELAVL1	AGO2	ELAVL1	1.204819	0.830000191
interacts with	AGO2 (interacts with) TNRC6B	interacts with	AGO2 (interacts with) TNRC6B	AGO2	TNRC6B	1.111111	0.90000009
interacts with	AGO2 (interacts with) FXR1	interacts with	AGO2 (interacts with) FXR1	AGO2	FXR1	1.162791	0.859999776
interacts with	AGO2 (interacts with) IGF2BP1	interacts with	AGO2 (interacts with) IGF2BP1	AGO2	IGF2BP1	1.162791	0.859999776
interacts with	AGO2 (interacts with) TNRC6A	interacts with	AGO2 (interacts with) TNRC6A	AGO2	TNRC6A	1.111111	0.90000009
interacts with	AGFG1 (interacts with) EPS15L1	interacts with	AGFG1 (interacts with) EPS15L1	AGFG1	EPS15L1	1.538462	0.649999805
interacts with	AGFG1 (interacts with) LPP	interacts with	AGFG1 (interacts with) LPP	AGFG1	LPP	1.388889	0.719999942
interacts with	AFDN (interacts with) SIPA1L1	interacts with	AFDN (interacts with) SIPA1L1	AFDN	SIPA1L1	1.219512	0.820000131
interacts with	AFDN (interacts with) NOTCH2	interacts with	AFDN (interacts with) NOTCH2	AFDN	NOTCH2	1.219512	0.820000131
interacts with	AFDN (interacts with) NECTIN2	interacts with	AFDN (interacts with) NECTIN2	AFDN	NECTIN2	1.111111	0.90000009
interacts with	AFDN (interacts with) USP9X	interacts with	AFDN (interacts with) USP9X	AFDN	USP9X	1.123596	0.889999608
interacts with	AFDN (interacts with) ARHGAP29	interacts with	AFDN (interacts with) ARHGAP29	AFDN	ARHGAP29	1.587302	0.629999836
interacts with	AFDN (interacts with) TJP1	interacts with	AFDN (interacts with) TJP1	AFDN	TJP1	1.111111	0.90000009
interacts with	ACOT7 (interacts with) SUMO1	interacts with	ACOT7 (interacts with) SUMO1	ACOT7	SUMO1	1.587302	0.629999836
interacts with	ABLIM1 (interacts with) NMT1	interacts with	ABLIM1 (interacts with) NMT1	ABLIM1	NMT1	1.204819	0.830000191
interacts with	ABI2 (interacts with) WASF1	interacts with	ABI2 (interacts with) WASF1	ABI2	WASF1	1.111111	0.90000009
interacts with	ABI2 (interacts with) PCMT1	interacts with	ABI2 (interacts with) PCMT1	ABI2	PCMT1	1.204819	0.830000191
interacts with	ABI2 (interacts with) KIAA1217	interacts with	ABI2 (interacts with) KIAA1217	ABI2	KIAA1217	1.351351	0.740000192
interacts with	ABI2 (interacts with) WASF2	interacts with	ABI2 (interacts with) WASF2	ABI2	WASF2	1.075269	0.929999842
interacts with	ABI2 (interacts with) ABL2	interacts with	ABI2 (interacts with) ABL2	ABI2	ABL2	1.149425	0.870000218
interacts with	ABI2 (interacts with) TRIP6	interacts with	ABI2 (interacts with) TRIP6	ABI2	TRIP6	1.369863	0.730000007
interacts with	AARSD1 (interacts with) PEAK1	interacts with	AARSD1 (interacts with) PEAK1	AARSD1	PEAK1	1.219512	0.820000131
interacts with	AARSD1 (interacts with) LUZP1	interacts with	AARSD1 (interacts with) LUZP1	AARSD1	LUZP1	1.219512	0.820000131
interacts with	AARSD1 (interacts with) POC5	interacts with	AARSD1 (interacts with) POC5	AARSD1	POC5	1.219512	0.820000131
interacts with	AARSD1 (interacts with) BRCA2	interacts with	AARSD1 (interacts with) BRCA2	AARSD1	BRCA2	1.219512	0.820000131
interacts with	AARS (interacts with) TP53	interacts with	AARS (interacts with) TP53	AARS	TP53	1.587302	0.629999836
