# Supplementary material for: A protein-proximity screen reveals Ebola virus co-opts the mRNA decapping complex through the scaffold protein EDC4
Source: Nat Commun. 2025 Sep 26;16:8485. doi: 10.1038/s41467-025-63392-4 (PMC12475165; doi:10.1038/s41467-025-63392-4)
Supplement: Supplementary file 10 — Supplementary Data 8 [file 41467_2025_63392_MOESM10_ESM.xlsx]

## Sheet: Cluster 1
	Term	Overlap	P.value	Adjusted.P.value	Odds.Ratio	Combined.Score	Genes
68	Voltage-Gated Monoatomic Anion Channel Activity (GO:0008308)	2/15	1.88426e-05	0.000263797	439.077	4776.89	VDAC3;VDAC2
69	Voltage-Gated Monoatomic Ion Channel Activity (GO:0005244)	2/27	6.28127e-05	0.000439689	228.183	2207.75	VDAC3;VDAC2
70	Monoatomic Anion Channel Activity (GO:0005253)	2/53	0.000245109	0.00114384	111.709	928.725	VDAC3;VDAC2
82	Ferroptosis	2/41	0.000146264	0.00337972	146.168	1290.68	VDAC3;VDAC2
83	Cholesterol metabolism	2/50	0.000218047	0.00337972	118.708	1000.81	VDAC3;VDAC2
71	ATPase Activity, Coupled To Transmembrane Movement Of Ions, Rotational Mechanism (GO:0044769)	1/9	0.00404347	0.00943475	312.234	1720.62	ATP6V1A
72	Proton-Transporting ATPase Activity, Rotational Mechanism (GO:0046961)	1/9	0.00404347	0.00943475	312.234	1720.62	ATP6V1A
73	Pyrophosphate Hydrolysis-Driven Proton Transmembrane Transporter Activity (GO:0009678)	1/9	0.00404347	0.00943475	312.234	1720.62	ATP6V1A
1	Import Into Nucleus (GO:0051170)	2/74	0.000478087	0.00945424	79.0437	604.346	CSE1L;KPNA2
2	Protein Import Into Nucleus (GO:0006606)	2/79	0.000544712	0.00945424	73.8924	555.32	CSE1L;KPNA2
3	Establishment Of Protein Localization To Organelle (GO:0072594)	2/85	0.000630283	0.00945424	68.5301	505.022	CSE1L;KPNA2
84	Spinocerebellar ataxia	2/143	0.0017684	0.0118626	40.2229	254.92	VDAC3;VDAC2
85	Cellular senescence	2/156	0.00209939	0.0118626	36.8033	226.933	VDAC3;VDAC2
86	Necroptosis	2/159	0.00217965	0.0118626	36.0946	221.209	VDAC3;VDAC2
87	cGMP-PKG signaling pathway	2/167	0.00240074	0.0118626	34.3307	207.082	VDAC3;VDAC2
88	NOD-like receptor signaling pathway	2/181	0.00281224	0.0118626	31.6233	185.748	VDAC3;VDAC2
89	Neutrophil extracellular trap formation	2/189	0.00306132	0.0118626	30.2582	175.162	VDAC3;VDAC2
90	Diabetic cardiomyopathy	2/203	0.0035214	0.0121293	28.1308	158.908	VDAC3;VDAC2
74	1-Phosphatidylinositol Binding (GO:0005545)	1/14	0.00628356	0.0125671	192.096	973.893	EPB41
91	Human T-cell leukemia virus 1 infection	2/219	0.00408455	0.0126621	26.0355	143.21	VDAC3;VDAC2
92	Calcium signaling pathway	2/240	0.00488339	0.0135528	23.7131	126.199	VDAC3;VDAC2
93	Parkinson disease	2/249	0.00524625	0.0135528	22.8386	119.908	VDAC3;VDAC2
4	Protein Localization To Nucleus (GO:0034504)	2/122	0.00129191	0.014534	47.3119	314.702	CSE1L;KPNA2
94	Prion disease	2/273	0.00627325	0.0149593	20.7907	105.439	VDAC3;VDAC2
95	Huntington disease	2/306	0.00782403	0.0173246	18.5028	89.749	VDAC3;VDAC2
5	Response To Increased Oxygen Levels (GO:0036296)	1/6	0.00269726	0.0181956	499.65	2955.69	ATP6V1A
6	Mitochondrial Outer Membrane Permeabilization (GO:0097345)	1/7	0.00314617	0.0181956	416.354	2398.85	VDAC2
7	Positive Regulation Of Mitochondrial Membrane Permeability Involved In Apoptotic Process (GO:1902110)	1/8	0.00359491	0.0181956	356.857	2008.48	VDAC2
8	Purine Nucleobase Transport (GO:0006863)	1/8	0.00359491	0.0181956	356.857	2008.48	VDAC3
9	Cellular Response To Oxygen Levels (GO:0071453)	1/9	0.00404347	0.0181956	312.234	1720.62	ATP6V1A
10	Golgi Lumen Acidification (GO:0061795)	1/9	0.00404347	0.0181956	312.234	1720.62	ATP6V1A
11	Cellular Response To Increased Oxygen Levels (GO:0036295)	1/10	0.00449184	0.0183757	277.528	1500.17	ATP6V1A
12	Endosomal Lumen Acidification (GO:0048388)	1/11	0.00494004	0.0185252	249.762	1326.33	ATP6V1A
75	Nuclear Localization Sequence Binding (GO:0008139)	1/24	0.0107503	0.0188131	108.522	491.909	KPNA2
46	Mitochondrial Outer Membrane (GO:0005741)	2/151	0.00196885	0.0230719	38.0479	237.05	VDAC3;VDAC2
47	Organelle Outer Membrane (GO:0031968)	2/170	0.00248629	0.0230719	33.7126	202.173	VDAC3;VDAC2
48	Spectrin-Associated Cytoskeleton (GO:0014731)	1/7	0.00314617	0.0230719	416.354	2398.85	EPB41
96	Alzheimer disease	2/369	0.0112171	0.0231821	15.2775	68.6009	VDAC3;VDAC2
97	Collecting duct acid secretion	1/27	0.0120869	0.0234183	95.9856	423.837	ATP6V1A
49	Nuclear Membrane (GO:0031965)	2/227	0.00438093	0.0240951	25.0997	136.304	JPT1;KPNA2
13	NLS-bearing Protein Import Into Nucleus (GO:0006607)	1/17	0.00762547	0.0259471	156.055	760.963	KPNA2
14	Lysosomal Lumen Acidification (GO:0007042)	1/18	0.00807242	0.0259471	146.868	707.8	ATP6V1A
15	Intracellular Protein Transport (GO:0006886)	2/325	0.00878835	0.026365	17.3976	82.366	CSE1L;KPNA2
16	Positive Regulation Of Viral Life Cycle (GO:1903902)	1/22	0.00985841	0.0275721	118.869	549.107	KPNA2
17	Regulation Of Viral Life Cycle (GO:1903900)	1/24	0.0107503	0.0275721	108.522	491.909	KPNA2
18	Regulation Of Lysosomal Lumen pH (GO:0035751)	1/25	0.011196	0.0275721	103.995	467.165	ATP6V1A
19	Protein Export From Nucleus (GO:0006611)	1/26	0.0116415	0.0275721	99.83	444.56	CSE1L
76	Signal Sequence Binding (GO:0005048)	1/41	0.0183029	0.0284712	62.3469	249.431	KPNA2
20	Vacuolar Acidification (GO:0007035)	1/29	0.012977	0.0287611	89.1205	387.191	ATP6V1A
21	Nucleic Acid Metabolic Process (GO:0090304)	1/30	0.0134218	0.0287611	86.0431	370.921	KPNA2
22	Intracellular pH Reduction (GO:0051452)	1/32	0.0143109	0.0292723	80.4839	341.794	ATP6V1A
23	Regulation Of Metal Ion Transport (GO:0010959)	1/34	0.0151993	0.0297377	75.5985	316.494	EPB41
77	Cholesterol Binding (GO:0015485)	1/50	0.0222806	0.0311928	50.8724	193.521	VDAC2
98	Pathways of neurodegeneration	2/475	0.0181427	0.0330838	11.7898	47.271	VDAC3;VDAC2
78	Sterol Binding (GO:0032934)	1/59	0.0262439	0.0334013	42.9591	156.385	VDAC2
24	Positive Regulation Of Viral Process (GO:0048524)	1/41	0.0183029	0.0339757	62.3469	249.431	KPNA2
25	Regulation Of DNA Recombination (GO:0000018)	1/44	0.0196304	0.0339757	57.9884	227.934	KPNA2
26	Regulation Of Transport (GO:0051049)	1/44	0.0196304	0.0339757	57.9884	227.934	EPB41
27	Nuclear Export (GO:0051168)	1/49	0.0218393	0.0340825	51.9349	198.601	CSE1L
28	Proton Transmembrane Transport (GO:1902600)	1/49	0.0218393	0.0340825	51.9349	198.601	ATP6V1A
29	Intracellular Iron Ion Homeostasis (GO:0006879)	1/50	0.0222806	0.0340825	50.8724	193.521	ATP6V1A
30	Positive Regulation Of Protein Localization To Cell Periphery (GO:1904377)	1/51	0.0227216	0.0340825	49.8525	188.664	EPB41
31	Endosome Organization (GO:0007032)	1/53	0.0236033	0.0342628	47.9303	179.565	ATP6V1A
32	Monoatomic Anion Transport (GO:0006820)	1/57	0.0253644	0.0345878	44.4978	163.503	VDAC2
33	Regulation Of Calcium Ion Transport (GO:0051924)	1/57	0.0253644	0.0345878	44.4978	163.503	EPB41
34	Positive Regulation Of Protein Binding (GO:0032092)	1/59	0.0262439	0.0347345	42.9591	156.385	EPB41
99	Arginine and proline metabolism	1/50	0.0222806	0.0363525	50.8724	193.521	CKB
100	Vibrio cholerae infection	1/50	0.0222806	0.0363525	50.8724	193.521	ATP6V1A
50	Proton-Transporting V-type ATPase Complex (GO:0033176)	1/21	0.00941218	0.0374785	124.819	582.373	ATP6V1A
51	Vacuolar Proton-Transporting V-type ATPase Complex (GO:0016471)	1/24	0.0107503	0.0374785	108.522	491.909	ATP6V1A
52	Intracellular Membrane-Bounded Organelle (GO:0043231)	6/5175	0.011925	0.0374785	5.73496	25.4008	ATP6V1A;JPT1;CSE1L;VDAC3;VDAC2;KPNA2
35	Actomyosin Structure Organization (GO:0031032)	1/77	0.0341277	0.0438784	32.7549	110.635	EPB41
101	Epithelial cell signaling in Helicobacter pylori infection	1/70	0.0310685	0.0481562	36.0906	125.291	ATP6V1A
36	Positive Regulation Of Binding (GO:0051099)	1/91	0.0402203	0.0502753	27.6403	88.8188	EPB41
79	Histone Deacetylase Binding (GO:0042826)	1/99	0.0436864	0.0503032	25.3737	79.438	KPNA2
80	Phosphatidylinositol Binding (GO:0035091)	1/106	0.0467101	0.0503032	23.6738	72.5317	EPB41
102	Synaptic vesicle cycle	1/78	0.034564	0.051023	32.3279	108.782	ATP6V1A
37	Regulation Of Macroautophagy (GO:0016241)	1/96	0.0423879	0.0515528	26.1789	82.7488	ATP6V1A
38	Monoatomic Ion Transport (GO:0006811)	1/107	0.0471413	0.0558253	23.4493	71.6283	VDAC2
103	Rheumatoid arthritis	1/93	0.0410878	0.0578965	27.0367	86.3023	ATP6V1A
39	Regulation Of Protein Binding (GO:0043393)	1/118	0.0518738	0.0598544	21.2329	62.8269	EPB41
40	Regulation Of DNA Metabolic Process (GO:0051052)	1/124	0.0544464	0.0612522	20.1911	58.7669	KPNA2
53	Mitochondrial Membrane (GO:0031966)	2/540	0.0230994	0.062567	10.3309	38.9261	VDAC3;VDAC2
54	Cortical Cytoskeleton (GO:0030863)	1/63	0.0280008	0.062567	40.1794	143.663	EPB41
55	Acrosomal Vesicle (GO:0001669)	1/64	0.0284395	0.062567	39.5397	140.76	VDAC2
56	Nucleus (GO:0005634)	5/4487	0.0315539	0.0631078	4.32536	14.9487	JPT1;CSE1L;VDAC3;VDAC2;KPNA2
113	Sensing Of DNA Double Strand Breaks R-HSA-5693548	1/6	0.00269726	0.0763613	499.65	2955.69	KPNA2
114	CREB1 Phosphorylation Thru Activation Of CaMKII/CaMKK/CaMKIV Cascasde R-HSA-442729	1/8	0.00359491	0.0763613	356.857	2008.48	KPNA2
115	Creatine Metabolism R-HSA-71288	1/10	0.00449184	0.0763613	277.528	1500.17	CKB
116	CaMK IV-mediated Phosphorylation Of CREB R-HSA-111932	1/10	0.00449184	0.0763613	277.528	1500.17	KPNA2
104	Oxidative phosphorylation	1/133	0.0582935	0.0785696	18.8059	53.4512	ATP6V1A
105	Phagosome	1/152	0.0663697	0.0833481	16.4238	44.5499	ATP6V1A
106	mTOR signaling pathway	1/154	0.0672162	0.0833481	16.2075	43.7577	ATP6V1A
107	Hepatitis B	1/162	0.0705955	0.0841716	15.396	40.8114	VDAC3
108	Influenza A	1/172	0.0748044	0.0858865	14.4883	37.5664	KPNA2
117	Mitochondrial Calcium Ion Transport R-HSA-8949215	1/22	0.00985841	0.0878258	118.869	549.107	VDAC2
118	Insulin Receptor Recycling R-HSA-77387	1/26	0.0116415	0.0878258	99.83	444.56	ATP6V1A
119	Neuronal System R-HSA-112316	2/386	0.0122272	0.0878258	14.5885	64.2493	EPB41;KPNA2
120	Transferrin Endocytosis And Recycling R-HSA-917977	1/31	0.0138665	0.0878258	83.1708	355.828	ATP6V1A
121	CaM Pathway R-HSA-111997	1/33	0.0147552	0.0878258	77.9648	328.712	KPNA2
122	Ca-dependent Events R-HSA-111996	1/35	0.0156432	0.0878258	73.3713	305.057	KPNA2
123	ROS And RNS Production In Phagocytes R-HSA-1222556	1/36	0.0160869	0.0878258	71.2714	294.333	ATP6V1A
124	DAG And IP3 Signaling R-HSA-1489509	1/39	0.017417	0.0878258	65.6349	265.841	KPNA2
125	NS1 Mediated Effects On Host Pathways R-HSA-168276	1/42	0.0187456	0.0878258	60.8232	241.881	KPNA2
126	RND3 GTPase Cycle R-HSA-9696264	1/42	0.0187456	0.0878258	60.8232	241.881	CKB
127	PLC Beta Mediated Events R-HSA-112043	1/47	0.0209563	0.0878258	54.1984	209.494	KPNA2
128	G-protein Mediated Events R-HSA-112040	1/52	0.0231625	0.0878258	48.8725	184.016	KPNA2
129	Amino Acids Regulate mTORC1 R-HSA-9639288	1/55	0.0244842	0.0878258	46.1505	171.206	ATP6V1A
130	Neurexins And Neuroligins R-HSA-6794361	1/57	0.0253644	0.0878258	44.4978	163.503	EPB41
131	Iron Uptake And Transport R-HSA-917937	1/59	0.0262439	0.0878258	42.9591	156.385	ATP6V1A
132	DNA Double Strand Break Response R-HSA-5693606	1/61	0.0271227	0.0878258	41.5229	149.789	KPNA2
133	Post NMDA Receptor Activation Events R-HSA-438064	1/61	0.0271227	0.0878258	41.5229	149.789	KPNA2
134	Cytochrome P450 - Arranged By Substrate Type R-HSA-211897	1/65	0.0288781	0.0892597	38.9199	137.958	VDAC2
41	Intracellular Monoatomic Cation Homeostasis (GO:0030003)	1/190	0.0823376	0.0903705	13.0966	32.7012	ATP6V1A
135	Activation Of NMDA Receptors And Postsynaptic Events R-HSA-442755	1/74	0.0328177	0.091255	34.1062	116.534	KPNA2
136	ISG15 Antiviral Mechanism R-HSA-1169408	1/75	0.0332545	0.091255	33.6436	114.508	KPNA2
137	Signaling By Insulin Receptor R-HSA-74752	1/77	0.0341277	0.091255	32.7549	110.635	ATP6V1A
138	Antiviral Mechanism By IFN-stimulated Genes R-HSA-1169410	1/83	0.036743	0.091255	30.3491	100.268	KPNA2
139	Transport Of Small Molecules R-HSA-382551	2/706	0.0379938	0.091255	7.82752	25.5986	ATP6V1A;VDAC2
140	Opioid Signaling R-HSA-111885	1/88	0.0389176	0.091255	28.5977	92.837	KPNA2
141	Protein-protein Interactions At Synapses R-HSA-6794362	1/88	0.0389176	0.091255	28.5977	92.837	EPB41
109	Viral carcinogenesis	1/203	0.0877442	0.0971454	12.2457	29.7977	VDAC3
142	Phase I - Functionalization Of Compounds R-HSA-211945	1/104	0.045847	0.10392	24.1359	74.3976	VDAC2
57	Mitotic Spindle (GO:0072686)	1/143	0.0625519	0.108013	17.4727	48.4301	EPB41
58	Mitochondrial Envelope (GO:0005740)	1/146	0.063826	0.108013	17.1086	47.076	VDAC2
110	Chemical carcinogenesis	1/239	0.102569	0.109643	10.3745	23.6249	KPNA2
111	Salmonella infection	1/249	0.106649	0.110204	9.95111	22.2727	CSE1L
42	Regulation Of Autophagy (GO:0010506)	1/241	0.103386	0.110771	10.287	23.3441	ATP6V1A
143	Estrogen-dependent Gene Expression R-HSA-9018519	1/119	0.052303	0.112967	21.0519	62.1179	KPNA2
144	SARS-CoV-2 Activates/Modulates Innate And Adaptive Immune Responses R-HSA-9705671	1/121	0.0531609	0.112967	20.699	60.7397	KPNA2
59	Basolateral Plasma Membrane (GO:0016323)	1/171	0.0743842	0.11689	14.5743	37.8714	EPB41
43	Monoatomic Cation Transmembrane Transport (GO:0098655)	1/281	0.119594	0.122403	8.79955	18.6872	ATP6V1A
44	Inorganic Cation Transmembrane Transport (GO:0098662)	1/284	0.120799	0.122403	8.70495	18.399	ATP6V1A
45	DNA Metabolic Process (GO:0006259)	1/288	0.122403	0.122403	8.58188	18.0257	KPNA2
60	Spindle (GO:0005819)	1/210	0.0906438	0.132944	11.8313	28.4049	EPB41
145	DNA Double-Strand Break Repair R-HSA-5693532	1/149	0.0650986	0.133056	16.7593	45.7839	KPNA2
146	Cellular Response To Starvation R-HSA-9711097	1/153	0.0667931	0.133056	16.315	44.1508	ATP6V1A
147	Influenza Infection R-HSA-168255	1/157	0.0684847	0.133056	15.8934	42.6126	KPNA2
61	Intracellular Non-Membrane-Bounded Organelle (GO:0043232)	2/1195	0.0971015	0.133515	4.50198	10.4986	JPT1;EPB41
112	Human papillomavirus infection	1/331	0.139487	0.139487	7.44735	14.6697	ATP6V1A
148	Ion Channel Transport R-HSA-983712	1/175	0.0760637	0.143676	14.2364	36.6755	ATP6V1A
149	Neurotransmitter Receptors And Postsynaptic Signal Transmission R-HSA-112314	1/182	0.0789962	0.143737	13.6809	34.7271	KPNA2
150	ESR-mediated Signaling R-HSA-8939211	1/188	0.0815032	0.143737	13.238	33.1891	KPNA2
151	SARS-CoV-2-host Interactions R-HSA-9705683	1/196	0.0848365	0.143737	12.6897	31.306	KPNA2
152	Interferon Signaling R-HSA-913531	1/200	0.0864991	0.143737	12.4322	30.4292	KPNA2
153	Ub-specific Processing Proteases R-HSA-5689880	1/201	0.0869143	0.143737	12.3694	30.2163	VDAC2
154	Signal Transduction R-HSA-162582	3/2465	0.0887786	0.143737	3.55991	8.62072	ATP6V1A;CKB;KPNA2
155	Biological Oxidations R-HSA-211859	1/218	0.0939475	0.148568	11.3906	26.9389	VDAC2
62	Lytic Vacuole Membrane (GO:0098852)	1/287	0.122002	0.157885	8.61233	18.1179	ATP6V1A
156	Transmission Across Chemical Synapses R-HSA-112315	1/246	0.105427	0.162932	10.0745	22.665	KPNA2
157	Signaling By Nuclear Receptors R-HSA-9006931	1/260	0.111118	0.167911	9.52317	20.924	KPNA2
158	Deubiquitination R-HSA-5688426	1/279	0.11879	0.174192	8.86376	18.8834	VDAC2
159	SARS-CoV-2 Infection R-HSA-9694516	1/283	0.120397	0.174192	8.73626	18.4943	KPNA2
160	Intracellular Signaling By Second Messengers R-HSA-9006925	1/306	0.129591	0.179486	8.06803	16.486	KPNA2
161	DNA Repair R-HSA-73894	1/310	0.131181	0.179486	7.96197	16.1722	KPNA2
162	G Alpha (I) Signaling Events R-HSA-418594	1/312	0.131975	0.179486	7.90997	16.0188	KPNA2
63	Lysosomal Membrane (GO:0005765)	1/356	0.149282	0.182456	6.91408	13.15	ATP6V1A
163	Metabolism Of Amino Acids And Derivatives R-HSA-71291	1/364	0.152396	0.201825	6.75895	12.7154	CKB
164	SARS-CoV Infections R-HSA-9679506	1/369	0.154337	0.201825	6.66542	12.4551	KPNA2
165	RHO GTPase Cycle R-HSA-9012999	1/441	0.181851	0.233318	5.55426	9.46762	CKB
64	Lysosome (GO:0005764)	1/503	0.204903	0.237256	4.85284	7.69281	ATP6V1A
166	Signaling By Receptor Tyrosine Kinases R-HSA-9006934	1/496	0.202329	0.254785	4.92323	7.86663	ATP6V1A
65	Cytoskeleton (GO:0005856)	1/599	0.239458	0.263404	4.05372	5.7943	EPB41
167	Immune System R-HSA-168256	2/1943	0.215357	0.26626	2.65695	4.07964	ATP6V1A;KPNA2
168	Metabolism R-HSA-1430728	2/2049	0.233602	0.28366	2.50457	3.64199	VDAC2;CKB
169	GPCR Downstream Signaling R-HSA-388396	1/619	0.246487	0.294054	3.91849	5.48764	KPNA2
170	Signaling By Rho GTPases R-HSA-194315	1/644	0.255191	0.29919	3.76128	5.13693	CKB
171	Signaling By Rho GTPases, Miro GTPases And RHOBTB3 R-HSA-9716542	1/660	0.260715	0.300485	3.66692	4.92954	CKB
66	Nucleolus (GO:0005730)	1/771	0.298045	0.300997	3.12029	3.77715	JPT1
67	Nuclear Lumen (GO:0031981)	1/780	0.300997	0.300997	3.0828	3.70138	JPT1
172	Signaling By GPCR R-HSA-372790	1/689	0.270634	0.306605	3.50709	4.58371	KPNA2
173	Cytokine Signaling In Immune System R-HSA-1280215	1/702	0.275042	0.306605	3.43973	4.44011	KPNA2
174	Cellular Responses To Stress R-HSA-2262752	1/722	0.281778	0.309047	3.34085	4.23164	ATP6V1A
175	Cellular Responses To Stimuli R-HSA-8953897	1/736	0.286459	0.309194	3.27483	4.09406	ATP6V1A
176	Infectious Disease R-HSA-5663205	1/961	0.358069	0.380449	2.47799	2.54497	KPNA2
177	Innate Immune System R-HSA-168249	1/1035	0.380183	0.39773	2.29171	2.21631	ATP6V1A
81	RNA Binding (GO:0003723)	1/1411	0.482422	0.482422	1.64725	1.20074	KPNA2
178	Post-translational Protein Modification R-HSA-597592	1/1383	0.475362	0.489767	1.68316	1.25173	VDAC2
179	Disease R-HSA-1643685	1/1736	0.55841	0.566744	1.31527	0.76636	KPNA2
180	Metabolism Of Proteins R-HSA-392499	1/1890	0.590819	0.590819	1.19786	0.630366	VDAC2

## Sheet: Cluster 2
	Term	Overlap	P.value	Adjusted.P.value	Odds.Ratio	Combined.Score	Genes
1	Regulation Of Cell Fate Commitment (GO:0010453)	4/13	2.5408e-10	3.35975e-08	682.872	15086.9	RBBP4;RBBP7;MTA2;GATAD2B
2	Regulation Of Cell Fate Specification (GO:0042659)	4/14	3.55529e-10	3.35975e-08	614.554	13371.1	RBBP4;RBBP7;MTA2;GATAD2B
203	Nuclear Localization Sequence Binding (GO:0008139)	4/24	3.75466e-09	1.08885e-07	307.123	5958.27	NUP214;KPNA6;KPNA5;KPNA1
3	Import Into Nucleus (GO:0051170)	5/74	3.61224e-09	2.27571e-07	120.254	2337.6	NUP214;NUP62;KPNA6;KPNA5;KPNA1
4	Protein Import Into Nucleus (GO:0006606)	5/79	5.04121e-09	2.38197e-07	112.1	2141.74	NUP214;NUP62;KPNA6;KPNA5;KPNA1
5	Establishment Of Protein Localization To Organelle (GO:0072594)	5/85	7.31509e-09	2.7651e-07	103.661	1941.92	NUP214;NUP62;KPNA6;KPNA5;KPNA1
204	Signal Sequence Binding (GO:0005048)	4/41	3.54695e-08	5.14308e-07	165.871	2845.45	NUP214;KPNA6;KPNA5;KPNA1
6	Histone Deacetylation (GO:0016575)	4/36	2.06849e-08	6.51574e-07	191.837	3394.33	RBBP4;RBBP7;MTA2;GATAD2B
7	Protein Deacetylation (GO:0006476)	4/40	3.20257e-08	8.64694e-07	170.487	2942.05	RBBP4;RBBP7;MTA2;GATAD2B
8	Protein Localization To Nucleus (GO:0034504)	5/122	4.53787e-08	1.07207e-06	70.7479	1196.22	NUP214;NUP62;KPNA6;KPNA5;KPNA1
9	Regulation Of Stem Cell Differentiation (GO:2000736)	4/45	5.20768e-08	1.09361e-06	149.659	2509.86	RBBP4;RBBP7;MTA2;GATAD2B
241	Regulation Of TP53 Activity Thru Acetylation R-HSA-6804758	4/29	8.37064e-09	1.30582e-06	245.637	4568.49	RBBP4;RBBP7;MTA2;GATAD2B
242	NS1 Mediated Effects On Host Pathways R-HSA-168276	4/42	3.91828e-08	2.22327e-06	161.498	2754.35	NUP214;NUP62;KPNA5;KPNA1
243	ERCC6 (CSB) And EHMT2 (G9a) Positively Regulate rRNA Expression R-HSA-427389	4/45	5.20768e-08	2.22327e-06	149.659	2509.86	RBBP4;RBBP7;MTA2;GATAD2B
244	RNA Polymerase I Transcription Initiation R-HSA-73762	4/46	5.70069e-08	2.22327e-06	146.088	2436.76	RBBP4;RBBP7;MTA2;GATAD2B
245	HDACs Deacetylate Histones R-HSA-3214815	4/60	1.69115e-07	4.70312e-06	109.489	1707.23	RBBP4;RBBP7;MTA2;GATAD2B
246	Regulation Of PTEN Gene Transcription R-HSA-8943724	4/61	1.80889e-07	4.70312e-06	107.563	1669.95	RBBP4;RBBP7;MTA2;GATAD2B
247	SARS-CoV Infections R-HSA-9679506	6/369	3.9471e-07	6.40536e-06	29.4816	434.709	NUP214;RBBP4;NUP62;RBBP7;MTA2;GATAD2B
248	Positive Epigenetic Regulation Of rRNA Expression R-HSA-5250913	4/74	3.96151e-07	6.40536e-06	87.5297	1290.32	RBBP4;RBBP7;MTA2;GATAD2B
249	ISG15 Antiviral Mechanism R-HSA-1169408	4/75	4.18252e-07	6.40536e-06	86.2925	1267.39	NUP214;NUP62;KPNA5;KPNA1
250	Infectious Disease R-HSA-5663205	8/961	4.5534e-07	6.40536e-06	17.7498	259.186	NUP214;RBBP4;NUP62;KPNA5;RBBP7;MTA2;GATAD2B;KPNA1
251	RNA Polymerase I Promoter Clearance R-HSA-73854	4/78	4.90086e-07	6.40536e-06	82.7817	1202.71	RBBP4;RBBP7;MTA2;GATAD2B
252	RNA Polymerase I Transcription R-HSA-73864	4/79	5.15955e-07	6.40536e-06	81.6738	1182.41	RBBP4;RBBP7;MTA2;GATAD2B
253	Interferon Signaling R-HSA-913531	5/200	5.3378e-07	6.40536e-06	42.2821	610.692	NUP214;NUP62;KPNA5;PTPN2;KPNA1
10	NLS-bearing Protein Import Into Nucleus (GO:0006607)	3/17	3.44274e-07	6.50679e-06	305.648	4548.6	KPNA6;KPNA5;KPNA1
254	Antiviral Mechanism By IFN-stimulated Genes R-HSA-1169410	4/83	6.29722e-07	7.0169e-06	77.5229	1106.87	NUP214;NUP62;KPNA5;KPNA1
11	Histone Modification (GO:0016570)	4/81	5.7073e-07	9.80617e-06	79.5445	1143.56	RBBP4;RBBP7;MTA2;GATAD2B
255	HCMV Early Events R-HSA-9609690	4/96	1.1307e-06	1.14925e-05	66.5251	910.906	NUP214;RBBP4;NUP62;RBBP7
256	Potential Therapeutics For SARS R-HSA-9679191	4/97	1.17872e-06	1.14925e-05	65.8065	898.329	RBBP4;RBBP7;MTA2;GATAD2B
257	Epigenetic Regulation Of Gene Expression R-HSA-212165	4/116	2.4119e-06	2.21327e-05	54.5907	706.136	RBBP4;RBBP7;MTA2;GATAD2B
258	HCMV Infection R-HSA-9609646	4/121	2.85419e-06	2.47364e-05	52.2446	666.992	NUP214;RBBP4;NUP62;RBBP7
259	Transport Of Ribonucleoproteins Into Host Nucleus R-HSA-168271	3/35	3.28256e-06	2.56039e-05	133.6	1686.96	NUP214;NUP62;KPNA1
260	Vpr-mediated Nuclear Import Of PICs R-HSA-180910	3/35	3.28256e-06	2.56039e-05	133.6	1686.96	NUP214;NUP62;KPNA1
205	Nucleosomal DNA Binding (GO:0031492)	3/34	3.00277e-06	2.90267e-05	137.917	1753.75	RBBP4;MTA2;GATAD2B
261	Interactions Of Vpr With Host Cellular Proteins R-HSA-176033	3/38	4.22431e-06	3.13806e-05	122.131	1511.32	NUP214;NUP62;KPNA1
262	PTEN Regulation R-HSA-6807070	4/139	4.95641e-06	3.51454e-05	45.2376	552.57	RBBP4;RBBP7;MTA2;GATAD2B
263	Regulation Of TP53 Activity R-HSA-5633007	4/157	8.03183e-06	5.22069e-05	39.8793	467.868	RBBP4;RBBP7;MTA2;GATAD2B
264	Influenza Infection R-HSA-168255	4/157	8.03183e-06	5.22069e-05	39.8793	467.868	NUP214;NUP62;KPNA5;KPNA1
265	Gene Expression (Transcription) R-HSA-74160	8/1449	1.0008e-05	6.24498e-05	11.4377	131.673	NUP214;RBBP4;POLR3C;POLR3D;NUP62;RBBP7;MTA2;GATAD2B
12	Positive Regulation Of Nucleic Acid-Templated Transcription (GO:1903508)	6/557	4.32675e-06	6.81463e-05	19.2364	237.583	NPAT;RBBP4;NUP62;RBBP7;MTA2;GATAD2B
13	Intracellular Protein Transport (GO:0006886)	5/325	5.79083e-06	8.41897e-05	25.6029	308.751	NUP214;NUP62;KPNA6;KPNA5;KPNA1
190	NURF Complex (GO:0016589)	2/6	1.01795e-05	9.25873e-05	665.967	7655.38	RBBP4;RBBP7
191	ESC/E(Z) Complex (GO:0035098)	2/7	1.42442e-05	9.25873e-05	532.747	5945.01	RBBP4;RBBP7
206	Nucleosome Binding (GO:0031491)	3/62	1.87013e-05	0.000135585	72.3632	787.812	RBBP4;MTA2;GATAD2B
266	Disease R-HSA-1643685	8/1736	3.77036e-05	0.000226222	9.39043	95.6486	NUP214;RBBP4;NUP62;KPNA5;RBBP7;MTA2;GATAD2B;KPNA1
192	ISWI-type Complex (GO:0031010)	2/13	5.27492e-05	0.00022858	242.085	2384.53	RBBP4;RBBP7
267	Chromatin Modifying Enzymes R-HSA-3247509	4/238	4.11984e-05	0.000238035	25.9684	262.206	RBBP4;RBBP7;MTA2;GATAD2B
14	Regulation Of Cell Differentiation (GO:0045595)	4/193	1.81312e-05	0.000244771	32.2247	351.825	RBBP4;RBBP7;MTA2;GATAD2B
207	Chromatin DNA Binding (GO:0031490)	3/83	4.49354e-05	0.000260625	53.3116	533.664	RBBP4;MTA2;GATAD2B
193	RNA Polymerase III Complex (GO:0005666)	2/17	9.17897e-05	0.000298316	177.493	1649.98	POLR3C;POLR3D
194	Sin3 Complex (GO:0016580)	2/21	0.000141451	0.000306478	140.098	1241.77	RBBP4;RBBP7
195	Sin3-type Complex (GO:0070822)	2/21	0.000141451	0.000306478	140.098	1241.77	RBBP4;RBBP7
208	RNA Polymerase III Activity (GO:0001056)	2/15	7.09378e-05	0.000342866	204.821	1956.8	POLR3C;POLR3D
268	PIP3 Activates AKT Signaling R-HSA-1257604	4/268	6.53942e-05	0.000364339	22.9825	221.438	RBBP4;RBBP7;MTA2;GATAD2B
15	Chromatin Remodeling (GO:0006338)	4/228	3.48414e-05	0.000439001	27.1415	278.599	RBBP4;RBBP7;MTA2;GATAD2B
269	Immune System R-HSA-168256	8/1943	8.5064e-05	0.000457585	8.29078	77.7021	NUP214;POLR3C;POLR3D;NUP62;LTN1;KPNA5;PTPN2;KPNA1
270	RNA Polymerase III Chain Elongation R-HSA-73780	2/17	9.17897e-05	0.000477306	177.493	1649.98	POLR3C;POLR3D
271	Intracellular Signaling By Second Messengers R-HSA-9006925	4/306	0.000109263	0.000549838	20.052	182.909	RBBP4;RBBP7;MTA2;GATAD2B
272	RNA Polymerase III Transcription Termination R-HSA-73980	2/22	0.000155519	0.000758155	133.087	1167	POLR3C;POLR3D
16	Chromatin Organization (GO:0006325)	4/268	6.53942e-05	0.000772469	22.9825	221.438	RBBP4;RBBP7;MTA2;GATAD2B
273	Host Interactions Of HIV Factors R-HSA-162909	3/130	0.0001707	0.000806946	33.5028	290.657	NUP214;NUP62;KPNA1
274	Transcriptional Regulation By TP53 R-HSA-3700989	4/354	0.00019136	0.000878004	17.2598	147.767	RBBP4;RBBP7;MTA2;GATAD2B
275	RNA Polymerase III Transcription Initiation From Type 2 Promoter R-HSA-76066	2/26	0.000218367	0.000967688	110.883	934.673	POLR3C;POLR3D
276	Cytokine Signaling In Immune System R-HSA-1280215	5/702	0.000228648	0.000967688	11.5292	96.6528	NUP214;NUP62;KPNA5;PTPN2;KPNA1
277	RNA Polymerase III Transcription Initiation From Type 1 Promoter R-HSA-76061	2/27	0.000235719	0.000967688	106.443	889.102	POLR3C;POLR3D
278	RNA Polymerase III Transcription Initiation From Type 3 Promoter R-HSA-76071	2/27	0.000235719	0.000967688	106.443	889.102	POLR3C;POLR3D
279	HIV Life Cycle R-HSA-162587	3/149	0.000255224	0.0010209	29.115	240.879	NUP214;NUP62;KPNA1
280	Defective TPR May Confer Susceptibility Towards Thyroid Papillary Carcinoma (TPC) R-HSA-5619107	2/32	0.000332265	0.00129583	88.68	710.289	NUP214;NUP62
281	Transcriptional Regulation By E2F6 R-HSA-8953750	2/34	0.000375433	0.00131411	83.1292	655.676	RBBP4;RBBP7
282	Nuclear Import Of Rev Protein R-HSA-180746	2/34	0.000375433	0.00131411	83.1292	655.676	NUP214;NUP62
283	Rev-mediated Nuclear Export Of HIV RNA R-HSA-165054	2/35	0.000397987	0.00131411	80.6061	631.072	NUP214;NUP62
284	SUMOylation Of SUMOylation Proteins R-HSA-4085377	2/35	0.000397987	0.00131411	80.6061	631.072	NUP214;NUP62
285	NEP/NS2 Interacts With Cellular Export Machinery R-HSA-168333	2/35	0.000397987	0.00131411	80.6061	631.072	NUP214;NUP62
286	Transport Of SLBP Independent Mature mRNA R-HSA-159227	2/35	0.000397987	0.00131411	80.6061	631.072	NUP214;NUP62
287	RNA Polymerase III Transcription Initiation R-HSA-76046	2/35	0.000397987	0.00131411	80.6061	631.072	POLR3C;POLR3D
288	Transport Of SLBP Dependant Mature mRNA R-HSA-159230	2/36	0.000421188	0.00131411	78.2314	608.048	NUP214;NUP62
289	Export Of Viral Ribonucleoproteins From Nucleus R-HSA-168274	2/36	0.000421188	0.00131411	78.2314	608.048	NUP214;NUP62
290	Nuclear Pore Complex (NPC) Disassembly R-HSA-3301854	2/36	0.000421188	0.00131411	78.2314	608.048	NUP214;NUP62
291	Interactions Of Rev With Host Cellular Proteins R-HSA-177243	2/37	0.000445034	0.00136128	75.9924	586.461	NUP214;NUP62
292	Assembly Of ORC Complex At Origin Of Replication R-HSA-68616	2/38	0.000469523	0.00140857	73.8778	566.184	KPNA6;KPNA1
17	Negative Regulation Of Stem Cell Population Maintenance (GO:1902455)	2/20	0.000128044	0.00142354	147.889	1325.55	RBBP4;RBBP7
293	SUMOylation Of Ubiquitinylation Proteins R-HSA-3232142	2/39	0.000494656	0.00145597	71.8775	547.106	NUP214;NUP62
294	RNA Polymerase III Abortive And Retractive Initiation R-HSA-749476	2/40	0.00052043	0.00150347	69.9825	529.127	POLR3C;POLR3D
209	DNA-directed 5'-3' RNA Polymerase Activity (GO:0003899)	2/34	0.000375433	0.00155536	83.1292	655.676	POLR3C;POLR3D
295	PRC2 Methylates Histones And DNA R-HSA-212300	2/42	0.000573902	0.00157068	66.4767	496.119	RBBP4;RBBP7
296	Defective Pyroptosis R-HSA-9710421	2/42	0.000573902	0.00157068	66.4767	496.119	RBBP4;RBBP7
297	Transport Of Mature mRNA Derived From An Intronless Transcript R-HSA-159231	2/42	0.000573902	0.00157068	66.4767	496.119	NUP214;NUP62
298	Transport Of Mature mRNAs Derived From Intronless Transcripts R-HSA-159234	2/43	0.000601596	0.00161809	64.852	480.938	NUP214;NUP62
299	SUMOylation Of DNA Replication Proteins R-HSA-4615885	2/45	0.000658899	0.00174217	61.8295	452.897	NUP214;NUP62
232	RNA polymerase	2/31	0.000311654	0.00175022	91.7425	740.694	POLR3C;POLR3D
233	Influenza A	3/172	0.000388938	0.00175022	25.1234	197.271	KPNA6;KPNA5;KPNA1
300	PKMTs Methylate Histone Lysines R-HSA-3214841	2/47	0.000718746	0.00180846	59.0756	427.589	RBBP4;RBBP7
301	SUMOylation Of RNA Binding Proteins R-HSA-4570464	2/47	0.000718746	0.00180846	59.0756	427.589	NUP214;NUP62
302	Viral Messenger RNA Synthesis R-HSA-168325	2/47	0.000718746	0.00180846	59.0756	427.589	NUP214;NUP62
303	Metabolism Of Non-Coding RNA R-HSA-194441	2/52	0.000879446	0.00215913	53.1547	374.008	NUP214;NUP62
304	HIV Infection R-HSA-162906	3/229	0.000894734	0.00215913	18.7329	131.486	NUP214;NUP62;KPNA1
305	Deposition Of New CENPA-containing Nucleosomes At Centromere R-HSA-606279	2/53	0.000913478	0.00215913	52.1098	364.678	RBBP4;RBBP7
306	Nuclear Envelope Breakdown R-HSA-2980766	2/53	0.000913478	0.00215913	52.1098	364.678	NUP214;NUP62
196	Nucleus (GO:0005634)	10/4487	0.00128177	0.00238043	4.94783	32.9501	NPAT;RBBP4;UBN2;KPNA6;KPNA5;RBBP7;MTA2;GATAD2B;PTPN2;KPNA1
307	tRNA Processing In Nucleus R-HSA-6784531	2/57	0.00105588	0.00242231	48.3103	331.089	NUP214;NUP62
308	SUMOylation Of Chromatin Organization Proteins R-HSA-4551638	2/57	0.00105588	0.00242231	48.3103	331.089	NUP214;NUP62
234	Chemical carcinogenesis	3/239	0.00101237	0.00289845	17.9301	123.636	KPNA6;KPNA5;KPNA1
235	Cytosolic DNA-sensing pathway	2/63	0.0012882	0.00289845	43.5454	289.773	POLR3C;POLR3D
309	Cytosolic Sensors Of Pathogen-Associated DNA R-HSA-1834949	2/63	0.0012882	0.00291245	43.5454	289.773	POLR3C;POLR3D
310	Glycolysis R-HSA-70171	2/69	0.00154279	0.00343823	39.6338	256.596	NUP214;NUP62
311	Diseases Of Programmed Cell Death R-HSA-9645723	2/71	0.00163257	0.00358706	38.4812	246.957	RBBP4;RBBP7
312	Transport Of Mature mRNA Derived From An Intron-Containing Transcript R-HSA-159236	2/74	0.00177182	0.00383895	36.8722	233.613	NUP214;NUP62
313	SUMOylation Of DNA Damage Response And Repair Proteins R-HSA-3108214	2/76	0.0018677	0.00393732	35.8721	225.386	NUP214;NUP62
314	Transcriptional Regulation By Small RNAs R-HSA-5578749	2/76	0.0018677	0.00393732	35.8721	225.386	NUP214;NUP62
315	Cell Cycle R-HSA-1640170	4/654	0.00191922	0.00399198	9.15172	57.2516	NUP214;RBBP4;NUP62;RBBP7
18	Positive Regulation Of DNA-templated Transcription (GO:0045893)	6/1243	0.000388633	0.00408065	8.26604	64.9122	NPAT;RBBP4;NUP62;RBBP7;MTA2;GATAD2B
19	Positive Regulation Of Interferon-Beta Production (GO:0032728)	2/36	0.000421188	0.00418971	78.2314	608.048	POLR3C;POLR3D
20	RNA Transport (GO:0050658)	2/39	0.000494656	0.00427658	71.8775	547.106	NUP214;NUP62
21	Nuclear Transport (GO:0051169)	2/39	0.000494656	0.00427658	71.8775	547.106	NUP214;NUP62
22	Negative Regulation Of Nucleic Acid-Templated Transcription (GO:1903507)	4/456	0.000501341	0.00427658	13.2954	101.022	RBBP4;RBBP7;MTA2;GATAD2B
23	Positive Regulation Of Stem Cell Population Maintenance (GO:1902459)	2/40	0.00052043	0.00427658	69.9825	529.127	RBBP4;RBBP7
24	Positive Regulation Of Response To Biotic Stimulus (GO:0002833)	2/41	0.000546846	0.00430641	68.1846	512.158	POLR3C;POLR3D
316	Regulation Of HSF1-mediated Heat Shock Response R-HSA-3371453	2/81	0.00211799	0.00434745	33.5932	206.843	NUP214;NUP62
317	Transport Of Mature Transcript To Cytoplasm R-HSA-72202	2/83	0.00222232	0.00450237	32.7605	200.14	NUP214;NUP62
25	Regulation Of DNA-templated Transcription (GO:0006355)	7/1922	0.000611099	0.00461991	6.60449	48.8749	NPAT;RBBP4;POLR3C;NUP62;RBBP7;MTA2;GATAD2B
26	Positive Regulation Of Innate Immune Response (GO:0045089)	2/45	0.000658899	0.00478969	61.8295	452.897	POLR3C;POLR3D
27	Regulation Of Epidermal Growth Factor Receptor Signaling Pathway (GO:0042058)	2/46	0.000688505	0.00481954	60.4212	439.926	NUP62;PTPN2
318	Glucose Metabolism R-HSA-70326	2/89	0.00254969	0.00509939	30.492	182.091	NUP214;NUP62
28	Nuclear Export (GO:0051168)	2/49	0.00078113	0.00512361	56.556	404.645	NUP214;NUP62
29	Nucleocytoplasmic Transport (GO:0006913)	2/50	0.000813271	0.00512361	55.375	393.962	NUP214;NUP62
30	Regulation Of Interferon-Beta Production (GO:0032648)	2/50	0.000813271	0.00512361	55.375	393.962	POLR3C;POLR3D
319	Activation Of HOX Genes During Differentiation R-HSA-5619507	2/91	0.00266358	0.00519398	29.8037	176.679	RBBP4;RBBP7
320	HCMV Late Events R-HSA-9610379	2/91	0.00266358	0.00519398	29.8037	176.679	NUP214;NUP62
321	Cellular Responses To Stress R-HSA-2262752	4/722	0.00275283	0.00528847	8.25584	48.6692	NUP214;RBBP4;NUP62;RBBP7
322	Oxidative Stress Induced Senescence R-HSA-2559580	2/93	0.00277984	0.00528847	29.1458	171.534	RBBP4;RBBP7
323	Cellular Responses To Stimuli R-HSA-8953897	4/736	0.00295125	0.00554692	8.09206	47.1405	NUP214;RBBP4;NUP62;RBBP7
31	Negative Regulation Of Cellular Process (GO:0048523)	4/537	0.000925905	0.00564503	11.2282	78.4258	RBBP4;NUP62;RBBP7;PTPN2
324	SLC Transporter Disorders R-HSA-5619102	2/99	0.00314275	0.00576787	27.3347	157.521	NUP214;NUP62
325	Cellular Response To Heat Stress R-HSA-3371556	2/99	0.00314275	0.00576787	27.3347	157.521	NUP214;NUP62
32	Regulation Of Stem Cell Population Maintenance (GO:2000036)	2/56	0.00101934	0.00602048	49.2074	338.97	RBBP4;RBBP7
326	tRNA Processing R-HSA-72306	2/105	0.00352672	0.00639731	25.7346	145.333	NUP214;NUP62
197	Intracellular Membrane-Bounded Organelle (GO:0043231)	10/5175	0.00405953	0.00659673	4.09846	22.569	NPAT;RBBP4;UBN2;KPNA6;KPNA5;RBBP7;MTA2;GATAD2B;PTPN2;KPNA1
327	Gene Silencing By RNA R-HSA-211000	2/108	0.00372655	0.00668208	25.0025	139.821	NUP214;NUP62
328	Assembly Of Pre-Replicative Complex R-HSA-68867	2/110	0.00386265	0.00684742	24.537	136.338	KPNA6;KPNA1
329	Mitotic Prophase R-HSA-68875	2/112	0.00400105	0.00701307	24.0885	132.997	NUP214;NUP62
33	Positive Regulation Of Type I Interferon Production (GO:0032481)	2/64	0.00132909	0.00761206	42.8409	283.746	POLR3C;POLR3D
34	RNA Export From Nucleus (GO:0006405)	2/65	0.0013706	0.00761892	42.1587	277.932	NUP214;NUP62
330	Chromosome Maintenance R-HSA-73886	2/118	0.00442997	0.00767862	22.8356	123.755	RBBP4;RBBP7
331	SARS-CoV-2 Activates/Modulates Innate And Adaptive Immune Responses R-HSA-9705671	2/121	0.00465211	0.00797505	22.2566	119.527	NUP214;NUP62
332	DNA Replication Pre-Initiation R-HSA-69002	2/127	0.00511163	0.00866754	21.1819	111.761	KPNA6;KPNA1
333	Late Phase Of HIV Life Cycle R-HSA-162599	2/136	0.00583861	0.00979379	19.7502	101.581	NUP214;NUP62
334	Influenza Viral RNA Transcription And Replication R-HSA-168273	2/137	0.00592215	0.00982825	19.603	100.545	NUP214;NUP62
35	Negative Regulation Of Transforming Growth Factor Beta Receptor Signaling Pathway (GO:0030512)	2/77	0.00191655	0.0103215	35.392	221.456	RBBP4;RBBP7
36	Regulation Of Innate Immune Response (GO:0045088)	2/78	0.001966	0.0103215	34.9246	217.641	POLR3C;POLR3D
37	Positive Regulation Of Immune Response (GO:0050778)	2/80	0.00206672	0.0105571	34.0256	210.339	POLR3C;POLR3D
210	Histone Deacetylase Binding (GO:0042826)	2/99	0.00314275	0.0113925	27.3347	157.521	RBBP4;MTA2
335	DNA Replication R-HSA-69306	2/155	0.0075193	0.0123475	17.281	84.5092	KPNA6;KPNA1
336	HuR (ELAVL1) Binds And Stabilizes mRNA R-HSA-450520	1/10	0.00846937	0.0135017	138.708	661.819	NUP214
337	Integration Of Provirus R-HSA-162592	1/10	0.00846937	0.0135017	138.708	661.819	KPNA1
338	Cellular Senescence R-HSA-2559583	2/165	0.00848184	0.0135017	16.2127	77.3317	RBBP4;RBBP7
339	SUMO E3 Ligases SUMOylate Target Proteins R-HSA-3108232	2/168	0.0087809	0.0138366	15.9173	75.3711	NUP214;NUP62
340	Cell Cycle, Mitotic R-HSA-69278	3/523	0.00919956	0.0143513	8.02047	37.6048	NUP214;RBBP4;NUP62
341	SUMOylation R-HSA-2990846	2/174	0.00939315	0.0145082	15.3574	71.6847	NUP214;NUP62
342	Disorders Of Transmembrane Transporters R-HSA-5619115	2/176	0.00960139	0.0146845	15.1793	70.5208	NUP214;NUP62
343	Suppression Of Phagosomal Maturation R-HSA-9637687	1/13	0.010997	0.0164955	104.016	469.124	KPNA1
344	Apoptosis Induced DNA Fragmentation R-HSA-140342	1/13	0.010997	0.0164955	104.016	469.124	KPNA1
38	Negative Regulation Of Transcription By RNA Polymerase II (GO:0000122)	4/763	0.00336151	0.0167191	7.79325	44.3854	RBBP4;RBBP7;MTA2;GATAD2B
39	Negative Regulation Of Cell Population Proliferation (GO:0008285)	3/379	0.00376808	0.0170629	11.1742	62.3653	RBBP4;NUP62;PTPN2
40	Negative Regulation Of Developmental Process (GO:0051093)	2/109	0.00379431	0.0170629	24.7676	138.061	RBBP4;RBBP7
41	Negative Regulation Of Transmembrane Receptor Protein Serine/Threonine Kinase Signaling Pathway (GO:0090101)	2/111	0.00393156	0.0170629	24.3107	134.65	RBBP4;RBBP7
42	Regulation Of Transforming Growth Factor Beta Receptor Signaling Pathway (GO:0017015)	2/111	0.00393156	0.0170629	24.3107	134.65	RBBP4;RBBP7
43	DNA Replication-Dependent Chromatin Assembly (GO:0006335)	1/5	0.00424314	0.0170629	312.172	1705.22	RBBP4
44	Cellular Heat Acclimation (GO:0070370)	1/5	0.00424314	0.0170629	312.172	1705.22	RBBP7
45	Negative Regulation Of T Cell Differentiation In Thymus (GO:0033085)	1/5	0.00424314	0.0170629	312.172	1705.22	PTPN2
46	Positive Regulation Of Mitotic Cytokinesis (GO:1903490)	1/5	0.00424314	0.0170629	312.172	1705.22	NUP62
47	Heat Acclimation (GO:0010286)	1/5	0.00424314	0.0170629	312.172	1705.22	RBBP7
345	SARS-CoV-2-host Interactions R-HSA-9705683	2/196	0.0117964	0.0174222	13.6007	60.3865	NUP214;NUP62
346	Regulation Of IFNG Signaling R-HSA-877312	1/14	0.0118382	0.0174222	96.0096	425.939	PTPN2
48	Positive Regulation Of Defense Response (GO:0031349)	2/124	0.00487934	0.0184993	21.706	115.536	POLR3C;POLR3D
49	Negative Regulation Of Response To Type II Interferon (GO:0060331)	1/6	0.00508974	0.0184993	249.725	1318.68	PTPN2
50	Positive Regulation Of Protein Localization To Centrosome (GO:1904781)	1/6	0.00508974	0.0184993	249.725	1318.68	NUP62
51	Negative Regulation Of Type II Interferon-Mediated Signaling Pathway (GO:0060336)	1/6	0.00508974	0.0184993	249.725	1318.68	PTPN2
52	Ribosome-Associated Ubiquitin-Dependent Protein Catabolic Process (GO:1990116)	1/6	0.00508974	0.0184993	249.725	1318.68	LTN1
236	RNA transport	2/186	0.0106735	0.0192123	14.3471	65.1357	NUP214;NUP62
347	Polo-like Kinase Mediated Events R-HSA-156711	1/16	0.0135186	0.0193477	83.2	358.067	RBBP4
348	Transcription Of E2F Targets Under Negative Control By P107 (RBL1) And P130 (RBL2) In Complex With HDAC1 R-HSA-1362300	1/16	0.0135186	0.0193477	83.2	358.067	RBBP4
349	Early Phase Of HIV Life Cycle R-HSA-162594	1/16	0.0135186	0.0193477	83.2	358.067	KPNA1
53	Negative Regulation Of Cell Motility (GO:2000146)	2/133	0.00559128	0.0199387	20.2056	104.797	RBBP4;RBBP7
54	Positive Regulation Of Gluconeogenesis (GO:0045722)	1/7	0.00593566	0.0207748	208.094	1066.85	PTPN2
350	Generic Transcription Pathway R-HSA-212436	4/1190	0.0159108	0.0225344	4.87664	20.193	RBBP4;RBBP7;MTA2;GATAD2B
351	Transcription Of E2F Targets Under Negative Control By DREAM Complex R-HSA-1362277	1/19	0.0160341	0.0225344	69.3229	286.514	RBBP4
55	Positive Regulation Of Centriole Replication (GO:0046601)	1/8	0.00678091	0.0233017	178.357	890.652	NUP62
352	Processing Of Capped Intron-Containing Pre-mRNA R-HSA-72203	2/242	0.0175938	0.0242316	10.9683	44.3144	NUP214;NUP62
353	Interleukin-37 Signaling R-HSA-9008059	1/21	0.0177077	0.0242316	62.3844	251.643	PTPN2
354	Negative Regulation Of MET Activity R-HSA-6807004	1/21	0.0177077	0.0242316	62.3844	251.643	PTPN2
56	Positive Regulation Of Response To External Stimulus (GO:0032103)	2/155	0.0075193	0.0244274	17.281	84.5092	POLR3C;POLR3D
57	Regulation Of Protein Localization To Centrosome (GO:1904779)	1/9	0.00762547	0.0244274	156.055	760.963	NUP62
58	Negative Regulation Of Tyrosine Phosphorylation Of STAT Protein (GO:0042532)	1/9	0.00762547	0.0244274	156.055	760.963	PTPN2
59	Negative Regulation Of Lipid Localization (GO:1905953)	1/9	0.00762547	0.0244274	156.055	760.963	PTPN2
211	Non-Membrane Spanning Protein Tyrosine Phosphatase Activity (GO:0004726)	1/9	0.00762547	0.024571	156.055	760.963	PTPN2
355	Response Of Mtb To Phagocytosis R-HSA-9637690	1/22	0.0185435	0.0251547	59.4107	236.908	KPNA1
60	Negative Regulation Of Cell Migration (GO:0030336)	2/163	0.00828509	0.026098	16.4157	78.6855	RBBP4;RBBP7
61	Brain Development (GO:0007420)	2/169	0.00888164	0.0275185	15.8212	74.7355	RBBP4;RBBP7
62	Regulation Of Type II Interferon-Mediated Signaling Pathway (GO:0060334)	1/11	0.00931258	0.0279378	124.831	583.759	PTPN2
63	Negative Regulation Of Platelet-Derived Growth Factor Receptor Signaling Pathway (GO:0010642)	1/11	0.00931258	0.0279378	124.831	583.759	PTPN2
64	Negative Regulation Of DNA-templated Transcription (GO:0045892)	4/1025	0.00955113	0.0282057	5.71446	26.5785	RBBP4;RBBP7;MTA2;GATAD2B
356	Infection With Mycobacterium Tuberculosis R-HSA-9635486	1/26	0.0218802	0.0293916	49.895	190.707	KPNA1
357	RNA Polymerase II Transcription R-HSA-73857	4/1312	0.0220437	0.0293916	4.39308	16.7584	RBBP4;RBBP7;MTA2;GATAD2B
65	Negative Regulation Of Locomotion (GO:0040013)	1/12	0.0101551	0.029528	113.477	520.835	PTPN2
358	G0 And Early G1 R-HSA-1538133	1/27	0.0227126	0.0297745	47.9736	181.572	RBBP4
359	Postmitotic Nuclear Pore Complex (NPC) Reformation R-HSA-9615933	1/27	0.0227126	0.0297745	47.9736	181.572	NUP62
360	SARS-CoV-2 Infection R-HSA-9694516	2/283	0.0235895	0.0306663	9.34852	35.0285	NUP214;NUP62
361	Metabolism Of Carbohydrates R-HSA-71387	2/285	0.023901	0.0308145	9.28151	34.6556	NUP214;NUP62
362	G1/S-Specific Transcription R-HSA-69205	1/29	0.0243756	0.0311688	44.5424	165.438	RBBP4
212	Ribosomal Large Subunit Binding (GO:0043023)	1/13	0.010997	0.0318913	104.016	469.124	LTN1
66	Regulation Of Signal Transduction (GO:0009966)	2/193	0.0114543	0.0328009	13.8164	61.7509	NUP62;PTPN2
67	Negative Regulation Of Receptor Signaling Pathway Via STAT (GO:1904893)	1/14	0.0118382	0.0329032	96.0096	425.939	PTPN2
68	Regulation Of Macrophage Differentiation (GO:0045649)	1/14	0.0118382	0.0329032	96.0096	425.939	PTPN2
69	Positive Regulation Of Glucose Metabolic Process (GO:0010907)	1/15	0.0126787	0.0342325	89.1473	389.38	PTPN2
70	Negative Regulation Of Type I Interferon-Mediated Signaling Pathway (GO:0060339)	1/15	0.0126787	0.0342325	89.1473	389.38	PTPN2
71	Negative Regulation Of Receptor Signaling Pathway Via JAK-STAT (GO:0046426)	1/16	0.0135186	0.0354862	83.2	358.067	PTPN2
72	Regulation Of Nucleocytoplasmic Transport (GO:0046822)	1/16	0.0135186	0.0354862	83.2	358.067	NUP214
73	Negative Regulation Of ERBB Signaling Pathway (GO:1901185)	1/18	0.0151962	0.0382945	73.4044	307.323	PTPN2
74	Negative Regulation Of T Cell Receptor Signaling Pathway (GO:0050860)	1/18	0.0151962	0.0382945	73.4044	307.323	PTPN2
75	Negative Regulation Of Lipid Storage (GO:0010888)	1/18	0.0151962	0.0382945	73.4044	307.323	PTPN2
76	Regulation Of Centriole Replication (GO:0046599)	1/19	0.0160341	0.0390488	69.3229	286.514	NUP62
77	Regulation Of Transcription Involved In G1/S Transition Of Mitotic Cell Cycle (GO:0000083)	1/19	0.0160341	0.0390488	69.3229	286.514	NPAT
78	Negative Regulation Of Multicellular Organismal Process (GO:0051241)	2/231	0.0161154	0.0390488	11.5016	47.4784	RBBP4;RBBP7
79	Positive Regulation Of Developmental Process (GO:0051094)	2/233	0.01638	0.0391875	11.4009	46.8769	RBBP4;RBBP7
80	Regulation Of Spindle Organization (GO:0090224)	1/20	0.0168712	0.0398583	65.6711	268.079	NUP62
213	5'-3' RNA Polymerase Activity (GO:0034062)	1/18	0.0151962	0.0400628	73.4044	307.323	POLR3C
81	Regulation Of Lipid Storage (GO:0010883)	1/21	0.0177077	0.0408142	62.3844	251.643	PTPN2
82	Negative Regulation Of Tumor Necrosis Factor-Mediated Signaling Pathway (GO:0010804)	1/21	0.0177077	0.0408142	62.3844	251.643	PTPN2
83	Positive Regulation Of Viral Life Cycle (GO:1903902)	1/22	0.0185435	0.0422257	59.4107	236.908	KPNA6
84	Negative Regulation Of Epidermal Growth Factor Receptor Signaling Pathway (GO:0042059)	1/23	0.0193787	0.0430891	56.7074	223.63	PTPN2
85	Rescue Of Stalled Ribosome (GO:0072344)	1/23	0.0193787	0.0430891	56.7074	223.63	LTN1
86	Regulation Of Viral Life Cycle (GO:1903900)	1/24	0.0202132	0.0434124	54.2391	211.61	KPNA6
87	Negative Regulation Of Antigen Receptor-Mediated Signaling Pathway (GO:0050858)	1/24	0.0202132	0.0434124	54.2391	211.61	PTPN2
88	Positive Regulation Of ERBB Signaling Pathway (GO:1901186)	1/24	0.0202132	0.0434124	54.2391	211.61	NUP62
89	Protein Export From Nucleus (GO:0006611)	1/26	0.0218802	0.0449494	49.895	190.707	NUP214
90	Negative Regulation Of Insulin Receptor Signaling Pathway (GO:0046627)	1/26	0.0218802	0.0449494	49.895	190.707	PTPN2
91	Regulation Of Transcription By RNA Polymerase III (GO:0006359)	1/26	0.0218802	0.0449494	49.895	190.707	POLR3C
92	Positive Regulation Of Nuclear Division (GO:0051785)	1/26	0.0218802	0.0449494	49.895	190.707	NUP62
93	Negative Regulation Of Cellular Response To Insulin Stimulus (GO:1900077)	1/27	0.0227126	0.0461579	47.9736	181.572	PTPN2
94	Regulation Of Transcription By RNA Polymerase II (GO:0006357)	5/2028	0.0233364	0.0464418	3.69913	13.9004	NPAT;RBBP4;RBBP7;MTA2;GATAD2B
95	Regulation Of Chemotaxis (GO:0050920)	1/28	0.0235444	0.0464418	46.1944	173.177	PTPN2
96	Central Nervous System Development (GO:0007417)	2/283	0.0235895	0.0464418	9.34852	35.0285	RBBP4;RBBP7
97	Peptidyl-Tyrosine Dephosphorylation (GO:0035335)	1/29	0.0243756	0.0474947	44.5424	165.438	PTPN2
98	Negative Regulation Of Myeloid Leukocyte Differentiation (GO:0002762)	1/30	0.0252061	0.0481207	43.0043	158.285	PTPN2
99	Negative Regulation Of Peptidyl-Tyrosine Phosphorylation (GO:0050732)	1/30	0.0252061	0.0481207	43.0043	158.285	PTPN2
100	Regulation Of Cell Population Proliferation (GO:0042127)	3/766	0.025482	0.0481609	5.39787	19.809	RBBP4;NUP62;PTPN2
101	Regulation Of Gluconeogenesis (GO:0006111)	1/31	0.0260359	0.048243	41.5688	151.654	PTPN2
102	Negative Regulation Of Chemotaxis (GO:0050922)	1/31	0.0260359	0.048243	41.5688	151.654	PTPN2
103	Positive Regulation Of Epidermal Growth Factor Receptor Signaling Pathway (GO:0045742)	1/33	0.0276935	0.0503277	38.9668	139.757	NUP62
104	Regulation Of Type I Interferon-Mediated Signaling Pathway (GO:0060338)	1/33	0.0276935	0.0503277	38.9668	139.757	PTPN2
105	Regulation Of T Cell Receptor Signaling Pathway (GO:0050856)	1/34	0.0285214	0.0513384	37.7841	134.402	PTPN2
363	M Phase R-HSA-68886	2/380	0.040572	0.0514037	6.91534	22.1614	NUP214;NUP62
364	RMTs Methylate Histone Arginines R-HSA-3214858	1/49	0.0408594	0.0514037	25.957	83.0007	RBBP7
106	Positive Regulation Of Mitotic Nuclear Division (GO:0045840)	1/35	0.0293485	0.052329	36.671	129.394	NUP62
365	Apoptotic Execution Phase R-HSA-75153	1/52	0.0433092	0.0540499	24.4265	76.6842	KPNA1
107	Regulation Of Intracellular Transport (GO:0032386)	1/38	0.031826	0.0562161	33.6926	116.154	NUP214
237	Amyotrophic lateral sclerosis	2/364	0.037519	0.0562785	7.22689	23.7252	NUP214;NUP62
108	Regulation Of Mitotic Spindle Organization (GO:0060236)	1/39	0.0326505	0.0571384	32.8043	112.253	NUP62
109	Regulation Of Cytokine-Mediated Signaling Pathway (GO:0001959)	1/40	0.0334744	0.0575151	31.9615	108.573	PTPN2
110	Cellular Response To Heat (GO:0034605)	1/40	0.0334744	0.0575151	31.9615	108.573	RBBP7
111	Positive Regulation Of Viral Process (GO:0048524)	1/41	0.0342976	0.0583986	31.1609	105.096	KPNA6
112	Translational Elongation (GO:0006414)	1/42	0.0351201	0.0592652	30.3994	101.807	LTN1
366	Signal Transduction R-HSA-162582	5/2465	0.0491539	0.0608573	2.96799	8.94195	RBBP4;RBBP7;MTA2;GATAD2B;PTPN2
113	Regulation Of DNA Recombination (GO:0000018)	1/44	0.0367632	0.0609495	28.9826	95.7369	KPNA1
114	Regulation Of Insulin Receptor Signaling Pathway (GO:0046626)	1/44	0.0367632	0.0609495	28.9826	95.7369	PTPN2
115	Mitotic Nuclear Division (GO:0140014)	1/45	0.0375837	0.0617681	28.3224	92.9311	NUP62
116	T Cell Differentiation (GO:0030217)	1/46	0.0384036	0.0625714	27.6917	90.2638	PTPN2
214	SH2 Domain Binding (GO:0042169)	1/31	0.0260359	0.0629201	41.5688	151.654	NUP62
117	Insulin Receptor Signaling Pathway (GO:0008286)	1/47	0.0392229	0.06336	27.0883	87.7254	PTPN2
118	Negative Regulation Of ERK1 And ERK2 Cascade (GO:0070373)	1/48	0.0400415	0.0635953	26.5106	85.307	PTPN2
119	Regulation Of Tumor Necrosis Factor-Mediated Signaling Pathway (GO:0010803)	1/48	0.0400415	0.0635953	26.5106	85.307	PTPN2
120	Erythrocyte Differentiation (GO:0030218)	1/49	0.0408594	0.0638217	25.957	83.0007	PTPN2
121	Regulation Of Cell Communication (GO:0010646)	1/49	0.0408594	0.0638217	25.957	83.0007	NUP62
122	Positive Regulation Of Developmental Growth (GO:0048639)	1/50	0.0416767	0.0639201	25.426	80.7992	CPNE5
123	Mitotic Metaphase Plate Congression (GO:0007080)	1/50	0.0416767	0.0639201	25.426	80.7992	NUP62
124	Positive Regulation Of Multicellular Organismal Process (GO:0051240)	2/387	0.041937	0.0639201	6.78719	21.5261	RBBP4;RBBP7
367	Signaling By MET R-HSA-6806834	1/63	0.0522417	0.0641709	20.0817	59.2785	PTPN2
125	Metaphase Plate Congression (GO:0051310)	1/51	0.0424933	0.0642498	24.9163	78.6957	NUP62
126	Negative Regulation Of Innate Immune Response (GO:0045824)	1/52	0.0433092	0.0649638	24.4265	76.6842	PTPN2
127	Regulation Of Receptor Signaling Pathway Via JAK-STAT (GO:0046425)	1/53	0.0441245	0.0656656	23.9555	74.759	PTPN2
128	Nucleosome Assembly (GO:0006334)	1/54	0.0449392	0.0663555	23.5024	72.9148	RBBP4
129	Neuron Migration (GO:0001764)	1/55	0.0457532	0.0670337	23.066	71.1469	CEP85L
130	Regulation Of Mitotic Nuclear Division (GO:0007088)	1/56	0.0465665	0.0677006	22.6455	69.4507	NUP62
131	Myeloid Cell Differentiation (GO:0030099)	1/57	0.0473792	0.0683563	22.24	67.8223	PTPN2
132	mRNA Transport (GO:0051028)	1/58	0.0481913	0.0690011	21.8487	66.2578	NUP214
133	protein-DNA Complex Assembly (GO:0065004)	1/59	0.0490026	0.0691157	21.4709	64.7537	RBBP4
134	Negative Regulation Of Cytokine-Mediated Signaling Pathway (GO:0001960)	1/59	0.0490026	0.0691157	21.4709	64.7537	PTPN2
135	protein-DNA Complex Organization (GO:0071824)	1/60	0.0498134	0.0697387	21.1059	63.3066	MTA2
136	Positive Regulation Of Organelle Assembly (GO:1902117)	1/61	0.0506235	0.0703517	20.7531	61.9136	NUP62
137	mRNA Export From Nucleus (GO:0006406)	1/62	0.0514329	0.0705939	20.4119	60.5718	NUP214
138	Regulation Of Cell Migration (GO:0030334)	2/434	0.0515448	0.0705939	6.03426	17.8934	RBBP4;RBBP7
139	G1/S Transition Of Mitotic Cell Cycle (GO:0000082)	1/63	0.0522417	0.0710337	20.0817	59.2785	NPAT
140	Negative Regulation Of Cell Death (GO:0060548)	1/64	0.0530498	0.0716173	19.7619	58.0313	NUP62
141	Regulation Of Tyrosine Phosphorylation Of STAT Protein (GO:0042509)	1/65	0.0538573	0.0721917	19.4521	56.8278	PTPN2
368	Interferon Alpha/Beta Signaling R-HSA-909733	1/72	0.0594916	0.0725054	17.5282	49.4631	KPNA1
142	Regulation Of Nucleic Acid-Templated Transcription (GO:1903506)	2/452	0.0554193	0.0737623	5.78756	16.7424	RBBP4;RBBP7
143	B Cell Differentiation (GO:0030183)	1/68	0.0562759	0.0743786	18.5784	53.459	PTPN2
369	Nuclear Envelope (NE) Reassembly R-HSA-2995410	1/75	0.0618967	0.0748518	16.815	46.7843	NUP62
144	Cellular Response To Calcium Ion (GO:0071277)	1/69	0.0570808	0.0749186	18.3042	52.4103	CPNE5
145	Nucleosome Organization (GO:0034728)	1/75	0.0618967	0.0806791	16.815	46.7843	RBBP4
370	Cyclin E Associated Events During G1/S Transition R-HSA-69202	1/82	0.0674859	0.0809831	15.3565	41.3986	RBBP4
146	Regulation Of Ras Protein Signal Transduction (GO:0046578)	1/76	0.062697	0.0811626	16.59	45.945	NUP62
215	Signaling Receptor Complex Adaptor Activity (GO:0030159)	1/44	0.0367632	0.0812474	28.9826	95.7369	NUP62
216	Calcium-Dependent Phospholipid Binding (GO:0005544)	1/47	0.0392229	0.0812474	27.0883	87.7254	CPNE5
371	Cyclin A:Cdk2-associated Events At S Phase Entry R-HSA-69656	1/84	0.069077	0.0822597	14.9849	40.0477	RBBP4
147	Positive Regulation Of Cytoskeleton Organization (GO:0051495)	1/79	0.0650944	0.0836927	15.9495	43.5728	NUP62
217	Syntaxin Binding (GO:0019905)	1/53	0.0441245	0.0853074	23.9555	74.759	PTPN2
372	Regulation Of mRNA Stability By Proteins That Bind AU-rich Elements R-HSA-450531	1/88	0.0722517	0.0853884	14.2931	37.5566	NUP214
373	Interferon Gamma Signaling R-HSA-877300	1/89	0.0730438	0.0856754	14.13	36.9738	PTPN2
148	Regulation Of Gene Expression (GO:0010468)	3/1127	0.0672127	0.0858325	3.59539	9.70716	NPAT;RBBP4;RBBP7
149	Positive Regulation Of Protein Localization (GO:1903829)	1/85	0.0698717	0.0886292	14.8058	39.3997	NUP62
218	Receptor Tyrosine Kinase Binding (GO:0030971)	1/59	0.0490026	0.0888173	21.4709	64.7537	PTPN2
150	Glucose Homeostasis (GO:0042593)	1/87	0.071459	0.0900383	14.46	38.1547	PTPN2
151	Lymphocyte Differentiation (GO:0030098)	1/91	0.074626	0.0934061	13.8146	35.8525	PTPN2
152	B Cell Activation (GO:0042113)	1/92	0.0754162	0.093774	13.6621	35.3129	PTPN2
153	Cellular Response To Insulin Stimulus (GO:0032869)	1/99	0.0809295	0.0999718	12.6818	31.8842	PTPN2
374	HATs Acetylate Histones R-HSA-3214847	1/106	0.086412	0.100599	11.8321	28.9725	RBBP7
219	Protein Tyrosine Phosphatase Activity (GO:0004725)	1/76	0.062697	0.101314	16.59	45.945	PTPN2
220	Ubiquitin Binding (GO:0043130)	1/80	0.0658922	0.101314	15.7468	42.8272	NUP62
221	Ribosome Binding (GO:0043022)	1/85	0.0698717	0.101314	14.8058	39.3997	LTN1
222	Protein Tyrosine Kinase Binding (GO:1990782)	1/85	0.0698717	0.101314	14.8058	39.3997	PTPN2
154	Negative Regulation Of MAPK Cascade (GO:0043409)	1/105	0.0856306	0.104691	11.9465	29.3611	PTPN2
155	Response To Calcium Ion (GO:0051592)	1/106	0.086412	0.104691	11.8321	28.9725	CPNE5
156	Positive Regulation Of Cell Growth (GO:0030307)	1/106	0.086412	0.104691	11.8321	28.9725	CPNE5
157	Cellular Response To Salt (GO:1902075)	1/109	0.0887521	0.106678	11.5017	27.8561	CPNE5
158	Negative Regulation Of Inflammatory Response (GO:0050728)	1/111	0.0903091	0.106678	11.2915	27.1505	PTPN2
159	Mitotic Sister Chromatid Segregation (GO:0000070)	1/111	0.0903091	0.106678	11.2915	27.1505	NUP62
160	T Cell Activation (GO:0042110)	1/111	0.0903091	0.106678	11.2915	27.1505	PTPN2
161	Negative Regulation Of Defense Response (GO:0031348)	1/112	0.0910867	0.106928	11.1892	26.8087	PTPN2
223	Single-Stranded DNA Binding (GO:0003697)	1/96	0.0785705	0.108502	13.0842	33.2831	POLR3C
162	Positive Regulation Of Cell Cycle Process (GO:0090068)	1/118	0.0957389	0.11101	10.6122	24.8976	NUP62
163	Regulation Of Small GTPase Mediated Signal Transduction (GO:0051056)	1/118	0.0957389	0.11101	10.6122	24.8976	NUP62
164	Regulation Of DNA Metabolic Process (GO:0051052)	1/124	0.100369	0.114275	10.0915	23.1993	KPNA1
165	Protein Dephosphorylation (GO:0006470)	1/124	0.100369	0.114275	10.0915	23.1993	PTPN2
166	Negative Regulation Of Growth (GO:0045926)	1/124	0.100369	0.114275	10.0915	23.1993	RBBP7
167	Negative Regulation Of Cell Growth (GO:0030308)	1/125	0.101138	0.114462	10.0096	22.9346	RBBP7
375	G1/S Transition R-HSA-69206	1/129	0.10421	0.12042	9.69482	21.9234	RBBP4
168	Cellular Response To Metal Ion (GO:0071248)	1/135	0.108799	0.121674	9.25793	20.5365	CPNE5
169	Non-Membrane-Bounded Organelle Assembly (GO:0140694)	1/135	0.108799	0.121674	9.25793	20.5365	NUP62
376	Metabolism Of RNA R-HSA-8953854	2/666	0.108371	0.123712	3.87932	8.6206	NUP214;NUP62
377	Post-translational Protein Modification R-HSA-597592	3/1383	0.108644	0.123712	2.88866	6.4119	NUP214;NUP62;RBBP7
170	Negative Regulation Of Response To External Stimulus (GO:0032102)	1/146	0.117154	0.130248	8.55086	18.3353	PTPN2
378	Mitotic G1 Phase And G1/S Transition R-HSA-453279	1/147	0.11791	0.13329	8.49187	18.1542	RBBP4
379	Interleukin-1 Family Signaling R-HSA-446652	1/152	0.121681	0.136563	8.20861	17.2902	PTPN2
171	Regulation Of Macromolecule Metabolic Process (GO:0060255)	1/162	0.129176	0.142774	7.69488	15.7481	NPAT
380	S Phase R-HSA-69242	1/161	0.12843	0.143107	7.74336	15.8923	RBBP4
238	Cellular senescence	1/156	0.124686	0.145323	7.99516	16.6456	RBBP4
239	JAK-STAT signaling pathway	1/162	0.129176	0.145323	7.69488	15.7481	PTPN2
172	Generation Of Neurons (GO:0048699)	1/172	0.136612	0.150114	7.24123	14.4145	CEP85L
173	Positive Regulation Of Cellular Biosynthetic Process (GO:0031328)	1/174	0.138092	0.150799	7.15679	14.1693	PTPN2
174	Positive Regulation Of I-kappaB kinase/NF-kappaB Signaling (GO:0043123)	1/175	0.138831	0.150799	7.1153	14.0492	NUP62
381	Apoptosis R-HSA-109581	1/178	0.141044	0.156049	6.99364	13.6983	KPNA1
382	G2/M Transition R-HSA-69275	1/182	0.143987	0.158183	6.83771	13.2517	RBBP4
383	Mitotic G2-G2/M Phases R-HSA-453274	1/184	0.145455	0.158679	6.7623	13.0369	RBBP4
175	Regulation Of Programmed Cell Death (GO:0043067)	1/195	0.153487	0.165766	6.37532	11.9482	NUP62
198	Mitotic Spindle (GO:0072686)	1/143	0.114883	0.165942	8.73283	18.8965	NUP62
384	Programmed Cell Death R-HSA-5357801	1/208	0.162888	0.176461	5.97101	10.8356	KPNA1
176	Regulation Of Cell Growth (GO:0001558)	1/227	0.17645	0.189483	5.46377	9.4781	RBBP7
240	Salmonella infection	1/249	0.191895	0.191895	4.97354	8.21034	KPNA1
177	Regulation Of I-kappaB kinase/NF-kappaB Signaling (GO:0043122)	1/232	0.179985	0.192187	5.34416	9.16461	NUP62
385	Mitotic Anaphase R-HSA-68882	1/232	0.179985	0.193066	5.34416	9.16461	NUP62
386	Mitotic Metaphase And Anaphase R-HSA-2555396	1/233	0.18069	0.193066	5.32085	9.10384	NUP62
387	Neddylation R-HSA-8951664	1/237	0.183505	0.19474	5.22961	8.86688	RBBP7
178	Regulation Of Inflammatory Response (GO:0050727)	1/240	0.18561	0.19708	5.16318	8.69535	PTPN2
179	Regulation Of ERK1 And ERK2 Cascade (GO:0070372)	1/244	0.188409	0.198935	5.07716	8.47449	PTPN2
199	Spindle (GO:0005819)	1/210	0.164325	0.208532	5.91328	10.6788	NUP62
200	Nuclear Membrane (GO:0031965)	1/227	0.17645	0.208532	5.46377	9.4781	NUP62
180	Negative Regulation Of Signal Transduction (GO:0009968)	1/267	0.204329	0.214546	4.63275	7.35691	PTPN2
201	Dendrite (GO:0030425)	1/270	0.206384	0.223583	4.58039	7.22793	KPNA1
388	Metabolism Of Proteins R-HSA-392499	3/1890	0.212818	0.224322	2.05496	3.17968	NUP214;NUP62;RBBP7
181	Transmembrane Receptor Protein Tyrosine Kinase Signaling Pathway (GO:0007169)	1/284	0.215907	0.22545	4.35071	6.66923	PTPN2
389	Innate Immune System R-HSA-168249	2/1035	0.218809	0.229088	2.44595	3.71676	POLR3C;POLR3D
182	Gene Expression (GO:0010467)	1/296	0.223984	0.232599	4.17119	6.24085	NUP214
224	RNA Polymerase II-specific DNA-binding Transcription Factor Binding (GO:0061629)	1/228	0.177158	0.233526	5.43943	9.41409	MTA2
390	Developmental Biology R-HSA-1266738	2/1073	0.230903	0.238978	2.35444	3.45103	RBBP4;RBBP7
391	Antigen Processing: Ubiquitination And Proteasome Degradation R-HSA-983168	1/307	0.231319	0.238978	4.019	5.88364	LTN1
183	Proteasome-Mediated Ubiquitin-Dependent Protein Catabolic Process (GO:0043161)	1/319	0.239246	0.24709	3.86498	5.52793	LTN1
225	DNA-binding Transcription Factor Binding (GO:0140297)	1/282	0.214553	0.270524	4.38212	6.74494	MTA2
226	Ubiquitin Protein Ligase Activity (GO:0061630)	1/311	0.23397	0.277525	3.96633	5.76135	LTN1
227	Ubiquitin-Like Protein Ligase Activity (GO:0061659)	1/319	0.239246	0.277525	3.86498	5.52793	LTN1
392	Class I MHC Mediated Antigen Processing And Presentation R-HSA-983169	1/378	0.277115	0.284408	3.25033	4.17122	LTN1
184	Negative Regulation Of Programmed Cell Death (GO:0043069)	1/381	0.278993	0.286574	3.22418	4.11589	NUP62
185	Cellular Response To Oxygen-Containing Compound (GO:1901701)	1/406	0.29446	0.300826	3.0213	3.69388	CPNE5
393	Signaling By Interleukins R-HSA-449147	1/453	0.322696	0.329023	2.70064	3.05454	PTPN2
228	Ubiquitin-Protein Transferase Activity (GO:0004842)	1/412	0.298125	0.332524	2.97628	3.60202	LTN1
186	Negative Regulation Of Apoptotic Process (GO:0043066)	1/482	0.339584	0.345061	2.53404	2.73686	NUP62
229	Kinase Binding (GO:0019900)	1/460	0.326809	0.351017	2.6585	2.97321	PTPN2
394	Signaling By Receptor Tyrosine Kinases R-HSA-9006934	1/496	0.347594	0.352108	2.46061	2.60017	PTPN2
187	Positive Regulation Of Intracellular Signal Transduction (GO:1902533)	1/525	0.363897	0.367789	2.32097	2.34623	NUP62
230	Protein Kinase Binding (GO:0019901)	1/511	0.356075	0.368792	2.3864	2.46423	PTPN2
202	Neuron Projection (GO:0043005)	1/557	0.38144	0.38144	2.18379	2.10474	KPNA1
188	Regulation Of Apoptotic Process (GO:0042981)	1/705	0.45682	0.45925	1.71156	1.34095	NUP62
395	Adaptive Immune System R-HSA-1280218	1/733	0.470071	0.473104	1.6437	1.24078	LTN1
231	DNA Binding (GO:0003677)	1/846	0.520519	0.520519	1.41553	0.924242	POLR3C
396	Metabolism R-HSA-1430728	2/2049	0.531909	0.531909	1.16828	0.737513	NUP214;NUP62
189	Positive Regulation Of Transcription By RNA Polymerase II (GO:0045944)	1/938	0.558217	0.558217	1.27041	0.74066	NPAT

## Sheet: Cluster 3
	Term	Overlap	P.value	Adjusted.P.value	Odds.Ratio	Combined.Score	Genes
59	Gamma-Tubulin Binding (GO:0043015)	4/29	2.48406e-10	2.98087e-09	798.68	17663.6	NEDD1;TUBGCP2;TUBGCP3;TUBGCP4
1	Microtubule Nucleation (GO:0007020)	4/23	9.26993e-11	4.07877e-09	1051.21	24284.7	NEDD1;TUBGCP2;TUBGCP3;TUBGCP4
2	Microtubule Polymerization (GO:0046785)	4/34	4.84653e-10	1.06624e-08	665.4	14271.2	NEDD1;TUBGCP2;TUBGCP3;TUBGCP4
60	Microtubule Minus-End Binding (GO:0051011)	3/12	9.22429e-09	5.53458e-08	1332.2	24647.6	TUBGCP2;TUBGCP3;TUBGCP4
71	Recruitment Of NuMA To Mitotic Centrosomes R-HSA-380320	4/80	1.6408e-08	3.96924e-07	262.053	4697.42	NEDD1;TUBGCP2;TUBGCP3;TUBGCP4
72	Centrosome Maturation R-HSA-380287	4/81	1.72576e-08	3.96924e-07	258.636	4623.13	NEDD1;TUBGCP2;TUBGCP3;TUBGCP4
73	G2/M Transition R-HSA-69275	4/182	4.51366e-07	4.53018e-06	111.315	1626.42	NEDD1;TUBGCP2;TUBGCP3;TUBGCP4
74	Mitotic G2-G2/M Phases R-HSA-453274	4/184	4.71555e-07	4.53018e-06	110.067	1603.37	NEDD1;TUBGCP2;TUBGCP3;TUBGCP4
75	Mitotic Prometaphase R-HSA-68877	4/186	4.92411e-07	4.53018e-06	108.846	1580.88	NEDD1;TUBGCP2;TUBGCP3;TUBGCP4
3	Cytoplasmic Microtubule Organization (GO:0031122)	3/48	7.20362e-07	1.05653e-05	265.96	3761.61	TUBGCP2;TUBGCP3;TUBGCP4
61	Tubulin Binding (GO:0015631)	4/322	4.38684e-06	1.75473e-05	61.8679	763.259	NEDD1;TUBGCP2;TUBGCP3;TUBGCP4
4	Spindle Assembly (GO:0051225)	3/81	3.53161e-06	3.07502e-05	153.185	1923.04	TUBGCP2;TUBGCP3;TUBGCP4
5	Supramolecular Fiber Organization (GO:0097435)	4/316	4.07139e-06	3.07502e-05	63.0769	782.881	TUBGCP2;NCKAP5L;TUBGCP3;TUBGCP4
6	Positive Regulation Of Establishment Of Protein Localization To Telomere (GO:1904851)	2/9	5.03284e-06	3.07502e-05	951.667	11609.9	CCT3;TCP1
7	Regulation Of Establishment Of Protein Localization To Telomere (GO:0070203)	2/10	6.28981e-06	3.07502e-05	832.667	9972.5	CCT3;TCP1
8	Regulation Of Protein Localization To Cajal Body (GO:1904869)	2/10	6.28981e-06	3.07502e-05	832.667	9972.5	CCT3;TCP1
9	Positive Regulation Of Protein Localization To Cajal Body (GO:1904871)	2/10	6.28981e-06	3.07502e-05	832.667	9972.5	CCT3;TCP1
10	Positive Regulation Of Protein Localization To Chromosome, Telomeric Region (GO:1904816)	2/11	7.68602e-06	3.38185e-05	740.111	8715.63	CCT3;TCP1
76	Folding Of Actin By CCT/TriC R-HSA-390450	2/10	6.28981e-06	4.82219e-05	832.667	9972.5	CCT3;TCP1
11	Positive Regulation Of Telomerase RNA Localization To Cajal Body (GO:1904874)	2/14	1.27093e-05	5.08373e-05	555	6256.61	CCT3;TCP1
77	M Phase R-HSA-68886	4/380	8.45334e-06	5.55505e-05	52.1702	609.398	NEDD1;TUBGCP2;TUBGCP3;TUBGCP4
12	Non-Membrane-Bounded Organelle Assembly (GO:0140694)	3/135	1.64307e-05	6.02461e-05	90.2727	994.477	TUBGCP2;TUBGCP3;TUBGCP4
13	Regulation Of Telomerase RNA Localization To Cajal Body (GO:1904872)	2/17	1.89828e-05	6.42496e-05	443.933	4826.43	CCT3;TCP1
14	Positive Regulation Of Establishment Of Protein Localization (GO:1904951)	2/18	2.13514e-05	6.71045e-05	416.167	4475.62	CCT3;TCP1
45	Microtubule Cytoskeleton (GO:0015630)	4/342	5.57063e-06	7.79888e-05	58.1479	703.474	CCT3;TCP1;TUBGCP3;TUBGCP4
78	Cell Cycle, Mitotic R-HSA-69278	4/523	2.97642e-05	0.000171144	37.5202	391.043	NEDD1;TUBGCP2;TUBGCP3;TUBGCP4
79	BBSome-mediated Cargo-Targeting To Cilium R-HSA-5620922	2/23	3.52715e-05	0.000180276	317	3250.02	CCT3;TCP1
80	Cilium Assembly R-HSA-5617833	3/186	4.28254e-05	0.000189362	64.9475	653.267	CCT3;NEDD1;TCP1
81	Formation Of Tubulin Folding Intermediates By CCT/TriC R-HSA-389960	2/26	4.52821e-05	0.000189362	277.333	2774.05	CCT3;TCP1
82	Prefoldin Mediated Transfer Of Substrate To CCT/TriC R-HSA-389957	2/28	5.26456e-05	0.000201808	255.974	2521.84	CCT3;TCP1
15	Positive Regulation Of Telomere Maintenance Via Telomerase (GO:0032212)	2/32	6.90249e-05	0.000202473	221.8	2125.08	CCT3;TCP1
16	Positive Regulation Of Telomere Maintenance Via Telomere Lengthening (GO:1904358)	2/35	8.27524e-05	0.000227569	201.606	1895.03	CCT3;TCP1
83	Cell Cycle R-HSA-1640170	4/654	7.14019e-05	0.00024138	29.7569	284.095	NEDD1;TUBGCP2;TUBGCP3;TUBGCP4
84	Cooperation Of Prefoldin And TriC/CCT In Actin And Tubulin Folding R-HSA-389958	2/33	7.34634e-05	0.00024138	214.634	2043.05	CCT3;TCP1
62	Microtubule Binding (GO:0008017)	3/239	9.02784e-05	0.000270835	50.2271	467.746	TUBGCP2;TUBGCP3;TUBGCP4
85	Cooperation Of PDCL (PhLP1) And TRiC/CCT In G-protein Beta Folding R-HSA-6814122	2/37	9.25901e-05	0.000280929	190.067	1765.21	CCT3;TCP1
86	Association Of TriC/CCT With Target Proteins During Biosynthesis R-HSA-390471	2/38	9.77145e-05	0.000280929	184.778	1706.14	CCT3;TCP1
87	Organelle Biogenesis And Maintenance R-HSA-1852241	3/275	0.000136822	0.000370224	43.5	387.012	CCT3;NEDD1;TCP1
88	Cargo Trafficking To Periciliary Membrane R-HSA-5620920	2/50	0.000169863	0.000434094	138.5	1202.25	CCT3;TCP1
17	Regulation Of Telomere Maintenance Via Telomerase (GO:0032210)	2/51	0.000176761	0.000457499	135.667	1172.26	CCT3;TCP1
18	Protein-Containing Complex Assembly (GO:0065003)	3/328	0.000230249	0.000562831	36.3083	304.131	TUBGCP2;TCP1;TUBGCP4
19	Positive Regulation Of DNA Biosynthetic Process (GO:2000573)	2/65	0.000287557	0.000665921	105.444	859.803	CCT3;TCP1
20	Positive Regulation Of Protein Localization To Nucleus (GO:1900182)	2/72	0.000352869	0.000776312	94.8667	754.134	CCT3;TCP1
89	Chaperonin-mediated Protein Folding R-HSA-390466	2/90	0.000550923	0.00133381	75.3939	565.75	CCT3;TCP1
90	Protein Folding R-HSA-391251	2/96	0.000626516	0.00144099	70.5603	520.406	CCT3;TCP1
21	Protein-Containing Complex Organization (GO:0043933)	2/126	0.0010755	0.00225342	53.4086	365.046	TUBGCP2;TUBGCP4
22	Tubulin Complex Assembly (GO:0007021)	1/6	0.00239786	0.00479572	571.057	3445.29	TCP1
23	Protein Stabilization (GO:0050821)	2/208	0.00289219	0.00553289	32.0162	187.158	CCT3;TCP1
63	Armadillo Repeat Domain Binding (GO:0070016)	1/7	0.00279702	0.00671284	475.857	2797.66	STRN
24	Cellular Component Assembly (GO:0022607)	2/260	0.00447648	0.00820689	25.4961	137.906	TUBGCP2;TUBGCP4
91	ALK Mutants Bind TKIs R-HSA-9700645	1/12	0.0047907	0.0104939	259.494	1385.98	STRN
25	Microtubule Depolymerization (GO:0007019)	1/17	0.00678091	0.0119344	178.357	890.652	NCKAP5L
26	Cell-Cell Signaling By Wnt (GO:0198738)	1/23	0.00916455	0.0155092	129.675	608.49	STRN
92	Signaling By PDGFR In Disease R-HSA-9671555	1/19	0.00757601	0.0158408	158.524	774.035	STRN
46	Microtubule (GO:0005874)	2/185	0.00229713	0.0160799	36.082	219.237	CCT3;TCP1
27	Microtubule Polymerization Or Depolymerization (GO:0031109)	1/27	0.0107509	0.0168942	109.703	497.26	NCKAP5L
28	Cell Surface Receptor Signaling Pathway Involved In Cell-Cell Signaling (GO:1905114)	1/27	0.0107509	0.0168942	109.703	497.26	STRN
29	Protein Depolymerization (GO:0051261)	1/28	0.0111471	0.0169128	105.635	474.995	NCKAP5L
64	Protein Phosphatase 2A Binding (GO:0051721)	1/23	0.00916455	0.0183291	129.675	608.49	STRN
30	Positive Regulation Of Telomerase Activity (GO:0051973)	1/33	0.0131262	0.0192517	89.1071	386.114	TCP1
47	Polymeric Cytoskeletal Fiber (GO:0099513)	2/265	0.00464599	0.0216813	25.0051	134.321	CCT3;TCP1
65	Nuclear Estrogen Receptor Binding (GO:0030331)	1/34	0.0135216	0.0231799	86.4026	371.831	STRN
31	Regulation Of Telomerase Activity (GO:0051972)	1/45	0.0178618	0.0253523	64.7662	260.69	TCP1
32	Bicellular Tight Junction Assembly (GO:0070830)	1/47	0.0186492	0.0256426	61.9441	246.658	STRN
33	Microtubule Bundle Formation (GO:0001578)	1/51	0.0202222	0.0266359	56.9771	222.266	NCKAP5L
34	Tight Junction Assembly (GO:0120192)	1/53	0.0210079	0.0266359	54.7802	211.608	STRN
35	Apical Junction Assembly (GO:0043297)	1/54	0.0214005	0.0266359	53.7439	206.61	STRN
36	Neuron Migration (GO:0001764)	1/55	0.021793	0.0266359	52.746	201.815	TUBGCP2
93	Gene And Protein Expression By JAK-STAT Signaling After Interleukin-12 Stimulation R-HSA-8950505	1/35	0.0139168	0.0278337	83.8571	358.46	TCP1
94	Interleukin-12 Signaling R-HSA-9020591	1/44	0.017468	0.0334803	66.2757	268.244	TCP1
37	Wnt Signaling Pathway (GO:0016055)	1/76	0.0300037	0.0356801	37.9371	133.024	STRN
95	Interleukin-12 Family Signaling R-HSA-447115	1/54	0.0214005	0.0385569	53.7439	206.61	TCP1
96	Signaling By ALK Fusions And Activated Point Mutants R-HSA-9725370	1/55	0.021793	0.0385569	52.746	201.815	STRN
97	Loss Of Nlp From Mitotic Centrosomes R-HSA-380259	1/69	0.0272736	0.0457375	41.8571	150.763	NEDD1
98	AURKA Activation By TPX2 R-HSA-8854518	1/72	0.0284445	0.0457375	40.0825	142.686	NEDD1
99	Extra-nuclear Estrogen Signaling R-HSA-9009391	1/73	0.0288345	0.0457375	39.5238	140.159	STRN
100	Constitutive Signaling By Aberrant PI3K In Cancer R-HSA-2219530	1/78	0.0307826	0.0471999	36.9481	128.609	STRN
101	Regulation Of PLK1 Activity At G2/M Transition R-HSA-2565942	1/87	0.0342805	0.0508678	33.0664	111.539	NEDD1
102	Anchoring Of Basal Body To Plasma Membrane R-HSA-5620912	1/97	0.0381541	0.0548465	29.6071	96.7006	NEDD1
103	PI3K/AKT Signaling In Cancer R-HSA-2219528	1/105	0.0412432	0.0563212	27.3187	87.0993	STRN
104	PI5P, PP2A And IER3 Regulate PI3K/AKT Signaling R-HSA-6811558	1/106	0.0416287	0.0563212	27.0571	86.0137	STRN
105	Negative Regulation Of PI3K/AKT Network R-HSA-199418	1/113	0.0443236	0.0582538	25.3571	79.0189	STRN
66	Protein Phosphatase Binding (GO:0019903)	1/115	0.0450923	0.0601231	24.9098	77.1965	STRN
67	Nuclear Receptor Binding (GO:0016922)	1/115	0.0450923	0.0601231	24.9098	77.1965	STRN
38	Positive Regulation Of Transferase Activity (GO:0051347)	1/143	0.0557981	0.0646084	19.9698	57.6332	TCP1
39	Brain Development (GO:0007420)	1/169	0.065645	0.073453	16.8571	45.9103	TUBGCP2
40	Generation Of Neurons (GO:0048699)	1/172	0.0667754	0.073453	16.5589	44.8153	TUBGCP2
48	Cytoskeleton (GO:0005856)	2/599	0.022243	0.0778506	10.8291	41.2128	CCT3;TUBGCP4
49	Bicellular Tight Junction (GO:0005923)	1/81	0.0319498	0.0832574	35.5571	122.444	STRN
50	Tight Junction (GO:0070160)	1/93	0.0366063	0.0832574	30.9006	102.205	STRN
51	Apical Junction Complex (GO:0043296)	1/106	0.0416287	0.0832574	27.0571	86.0137	STRN
52	Asymmetric Synapse (GO:0032279)	1/133	0.0519867	0.0866158	21.4935	63.5513	STRN
53	Postsynaptic Density (GO:0014069)	1/151	0.0588376	0.0866158	18.8971	53.5351	STRN
54	Recycling Endosome (GO:0055037)	1/159	0.0618685	0.0866158	17.9331	49.9032	TUBGCP4
106	ESR-mediated Signaling R-HSA-8939211	1/188	0.0727839	0.0930017	15.1299	39.6442	STRN
55	Intracellular Non-Membrane-Bounded Organelle (GO:0043232)	2/1195	0.0785491	0.0944887	5.25258	13.3627	CCT3;TUBGCP3
56	Spindle (GO:0005819)	1/210	0.0809903	0.0944887	13.5222	33.9871	TUBGCP3
68	Ubiquitin Protein Ligase Binding (GO:0031625)	1/271	0.103413	0.109937	10.4349	23.6771	TCP1
69	RNA Binding (GO:0003723)	2/1411	0.104831	0.109937	4.39626	9.91536	CCT3;TCP1
70	Ubiquitin-Like Protein Ligase Binding (GO:0044389)	1/289	0.109937	0.109937	9.77381	21.579	TCP1
57	Dendrite (GO:0030425)	1/270	0.103049	0.110976	10.4742	23.8032	STRN
41	Central Nervous System Development (GO:0007417)	1/283	0.107767	0.115653	9.9848	22.244	TUBGCP2
107	Signaling By Nuclear Receptors R-HSA-9006931	1/260	0.0994053	0.123585	10.8842	25.1266	STRN
108	PIP3 Activates AKT Signaling R-HSA-1257604	1/268	0.102322	0.123863	10.5538	24.0587	STRN
109	Intracellular Signaling By Second Messengers R-HSA-9006925	1/306	0.116061	0.136893	9.22108	19.8589	STRN
42	Negative Regulation Of Cell Population Proliferation (GO:0008285)	1/379	0.14194	0.148699	7.4127	14.4722	STRN
110	Diseases Of Signal Transduction By Growth Factor Receptors And Second Messengers R-HSA-5663202	1/424	0.157561	0.181195	6.60892	12.2129	STRN
111	Signaling By Interleukins R-HSA-449147	1/453	0.167495	0.186913	6.17573	11.0348	TCP1
112	Metabolism Of Proteins R-HSA-392499	2/1890	0.17066	0.186913	3.19633	5.65137	CCT3;TCP1
43	Negative Regulation Of Cellular Process (GO:0048523)	1/537	0.195693	0.200244	5.1855	8.45863	STRN
58	Neuron Projection (GO:0043005)	1/557	0.202283	0.202283	4.99383	7.98059	STRN
113	Cytokine Signaling In Immune System R-HSA-1280215	1/702	0.24866	0.266008	3.93132	5.4711	TCP1
44	Regulation Of Cell Population Proliferation (GO:0042127)	1/766	0.268368	0.268368	3.59048	4.7229	STRN
114	Disease R-HSA-1643685	1/1736	0.516418	0.539892	1.50325	0.993407	STRN
115	Immune System R-HSA-168256	1/1943	0.558572	0.570985	1.32779	0.773269	TCP1
116	Signal Transduction R-HSA-162582	1/2465	0.650923	0.650923	1.01623	0.436335	STRN

## Sheet: Cluster 4
	Term	Overlap	P.value	Adjusted.P.value	Odds.Ratio	Combined.Score	Genes
1	Bundle Of His cell-Purkinje Myocyte Adhesion Involved In Cell Communication (GO:0086073)	3/5	1.23669e-09	2.57159e-07	3747.56	76865.6	DSP;JUP;DSG2
2	Cardiac Muscle Cell-Cardiac Muscle Cell Adhesion (GO:0086042)	3/6	2.47268e-09	2.57159e-07	2498.25	49510.2	DSP;JUP;DSG2
256	Protein Binding Involved In Heterotypic Cell-Cell Adhesion (GO:0086080)	3/9	1.03762e-08	4.56552e-07	1248.94	22960.2	DSP;JUP;DSG2
3	Bundle Of His Cell To Purkinje Myocyte Communication (GO:0086069)	3/8	6.91948e-09	4.79751e-07	1498.8	28160.8	DSP;JUP;DSG2
4	Regulation Of Ventricular Cardiac Muscle Cell Action Potential (GO:0098911)	3/11	2.03698e-08	1.05923e-06	936.609	16586.6	DSP;JUP;DSG2
209	Desmosome (GO:0030057)	3/17	8.37991e-08	3.93856e-06	535.045	8718.47	DSP;JUP;DSG2
210	Intercalated Disc (GO:0014704)	3/31	5.51629e-07	1.29633e-05	267.335	3852.4	DSP;JUP;DSG2
5	Regulation Of Cardiac Muscle Cell Contraction (GO:0086004)	3/26	3.1955e-07	1.32933e-05	325.533	4868.78	DSP;JUP;DSG2
6	Regulation Of Cardiac Muscle Cell Action Potential (GO:0098901)	3/28	4.02393e-07	1.33325e-05	299.46	4409.8	DSP;JUP;DSG2
7	Heterotypic Cell-Cell Adhesion (GO:0034113)	3/29	4.48689e-07	1.33325e-05	287.928	4208.62	DSP;JUP;DSG2
211	Cornified Envelope (GO:0001533)	3/41	1.30429e-06	2.04339e-05	196.885	2667.76	DSP;JUP;DSG2
212	Cell-Cell Contact Zone (GO:0044291)	3/47	1.98041e-06	2.32698e-05	169.986	2232.29	DSP;JUP;DSG2
8	Regulation Of Heart Rate By Cardiac Conduction (GO:0086091)	3/41	1.30429e-06	3.39116e-05	196.885	2667.76	DSP;JUP;DSG2
9	Cardiac Conduction (GO:0061337)	3/46	1.85455e-06	4.28608e-05	173.948	2295.74	DSP;JUP;DSG2
10	Desmosome Organization (GO:0002934)	2/6	4.11996e-06	8.56951e-05	1110.28	13767.1	DSP;JUP
300	Arrhythmogenic right ventricular cardiomyopathy	3/77	8.85411e-06	0.000123958	100.921	1174.17	DSP;JUP;DSG2
213	Cell-Cell Junction (GO:0005911)	4/299	1.48727e-05	0.000139804	38.1482	424.055	DSP;ILF3;JUP;DSG2
11	Epithelial Cell-Cell Adhesion (GO:0090136)	2/11	1.50841e-05	0.000285226	493.333	5476.92	DSP;JUP
214	Adherens Junction (GO:0005912)	3/150	6.52819e-05	0.000511375	50.6173	487.789	DSP;ILF3;JUP
215	Ficolin-1-Rich Granule (GO:0101002)	3/184	0.000119716	0.000803805	41.0387	370.595	DSP;XRCC6;JUP
216	Intracellular Membrane-Bounded Organelle (GO:0043231)	9/5175	0.000167686	0.000985157	12.912	112.25	DSP;GOLPH3;ILF3;XRCC6;SET;JUP;NCOA6;DSG2;TPT1
12	Protein Localization To Cell Junction (GO:1902414)	2/23	6.91384e-05	0.0011984	211.302	2024.14	DSP;ILF3
13	Positive Regulation Of Nucleic Acid-Templated Transcription (GO:1903508)	4/557	0.00016804	0.00268864	20.0837	174.554	ILF3;XRCC6;NCOA6;DNM2
14	Positive Regulation Of DNA-templated Transcription (GO:0045893)	5/1243	0.000309782	0.00460247	12.6218	101.98	ILF3;XRCC6;JUP;NCOA6;DNM2
15	Cellular Response To Alcohol (GO:0097306)	2/53	0.000373202	0.00517507	86.8758	685.745	GOLPH3;JUP
16	Cell-Cell Junction Organization (GO:0045216)	2/68	0.00061418	0.00798434	67.0808	496.078	DSP;DSG2
217	Ficolin-1-Rich Granule Lumen (GO:1904813)	2/123	0.00198981	0.0103913	36.4885	226.948	XRCC6;JUP
218	Zonula Adherens (GO:0005915)	1/5	0.00274721	0.0127361	499.625	2946.37	JUP
219	Intracellular Non-Membrane-Bounded Organelle (GO:0043232)	4/1195	0.0029808	0.0127361	9.01907	52.451	ILF3;XRCC6;SET;JUP
220	Hemidesmosome (GO:0030056)	1/6	0.00329583	0.0129087	399.68	2284.21	JUP
221	Nucleus (GO:0005634)	7/4487	0.0039517	0.0142869	6.0582	33.5237	DSP;ILF3;XRCC6;SET;JUP;NCOA6;TPT1
17	Cellular Response To Organonitrogen Compound (GO:0071417)	2/105	0.00145584	0.0178127	42.904	280.256	GOLPH3;JUP
18	Negative Regulation Of Nucleic Acid-Templated Transcription (GO:1903507)	3/456	0.00169504	0.0195872	16.1722	103.179	ILF3;XRCC6;SET
222	MLL3/4 Complex (GO:0044666)	1/11	0.00603482	0.0202597	199.79	1020.97	NCOA6
19	Negative Regulation Of Apoptotic Process (GO:0043066)	3/482	0.00198684	0.0217507	15.274	95.0228	GOLPH3;SET;TPT1
20	Regulation Of DNA-templated Transcription (GO:0006355)	5/1922	0.00229426	0.0238603	7.85603	47.7438	ILF3;XRCC6;SET;NCOA6;DNM2
21	Negative Regulation Of Histone Acetylation (GO:0035067)	1/5	0.00274721	0.0248443	499.625	2946.37	SET
22	Ventricular Compact Myocardium Morphogenesis (GO:0003223)	1/5	0.00274721	0.0248443	499.625	2946.37	DSP
23	Double-Strand Break Repair Via Classical Nonhomologous End Joining (GO:0097680)	1/5	0.00274721	0.0248443	499.625	2946.37	XRCC6
24	Cellular Response To Organic Cyclic Compound (GO:0071407)	2/152	0.0030171	0.0261482	29.3911	170.57	GOLPH3;JUP
223	Polymeric Cytoskeletal Fiber (GO:0099513)	2/265	0.00888991	0.027855	16.6675	78.718	DSP;DNM2
25	DNA Ligation (GO:0006266)	1/7	0.00384417	0.0285567	333.05	1852.16	XRCC6
26	Positive Regulation Of Leukocyte Differentiation (GO:1902107)	1/7	0.00384417	0.0285567	333.05	1852.16	XRCC6
27	Regulation Of Extent Of Cell Growth (GO:0061387)	1/7	0.00384417	0.0285567	333.05	1852.16	DNM2
28	Negative Regulation Of Peptidyl-Lysine Acetylation (GO:2000757)	1/7	0.00384417	0.0285567	333.05	1852.16	SET
29	Golgi Ribbon Formation (GO:0090161)	1/8	0.00439224	0.031503	285.457	1549.44	GOLPH3
30	Transferrin Transport (GO:0033572)	1/9	0.00494004	0.0335993	249.762	1326.33	DNM2
31	Golgi Vesicle Transport (GO:0048193)	2/197	0.00500759	0.0335993	22.5573	119.481	GOLPH3;DNM2
32	Synaptic Vesicle Transport (GO:0048489)	1/10	0.00548757	0.0356692	222	1155.57	DNM2
224	Secretory Granule Lumen (GO:0034774)	2/316	0.0124566	0.0365914	13.9243	61.0649	XRCC6;JUP
33	Regulation Of Apoptotic Process (GO:0042981)	3/705	0.00582177	0.0366948	10.3029	53.0202	GOLPH3;TPT1;DNM2
225	Catenin Complex (GO:0016342)	1/28	0.0152963	0.0422898	73.9333	309.052	JUP
34	Synaptic Vesicle Localization (GO:0097479)	1/13	0.0071285	0.0423637	166.475	822.995	DNM2
35	Protein Localization To Synapse (GO:0035418)	1/13	0.0071285	0.0423637	166.475	822.995	ILF3
226	Golgi Stack (GO:0005795)	1/31	0.0169225	0.0441866	66.53	271.383	GOLPH3
227	Focal Adhesion (GO:0005925)	2/387	0.0183001	0.0446965	11.3154	45.2714	JUP;DNM2
228	Cell-Substrate Junction (GO:0030055)	2/395	0.0190198	0.0446965	11.0806	43.9043	JUP;DNM2
36	Protein Localization To Cell-Cell Junction (GO:0150105)	1/15	0.00822109	0.0462158	142.679	685.007	DSP
37	Regulation Of Intrinsic Apoptotic Signaling Pathway In Response To DNA Damage (GO:1902229)	1/15	0.00822109	0.0462158	142.679	685.007	TPT1
38	Cellular Response To Gamma Radiation (GO:0071480)	1/16	0.00876697	0.0471662	133.16	630.747	XRCC6
39	Leukocyte Tethering Or Rolling (GO:0050901)	1/17	0.00931258	0.0471662	124.831	583.759	GOLPH3
40	Establishment Of Vesicle Localization (GO:0051650)	1/18	0.00985792	0.0471662	117.482	542.707	DNM2
41	Detection Of Mechanical Stimulus (GO:0050982)	1/18	0.00985792	0.0471662	117.482	542.707	JUP
42	Nucleosome Disassembly (GO:0006337)	1/18	0.00985792	0.0471662	117.482	542.707	SET
43	Establishment Of Epithelial Cell Polarity (GO:0090162)	1/19	0.010403	0.0471662	110.95	506.56	GOLPH3
44	Regulation Of Lymphocyte Differentiation (GO:0045619)	1/19	0.010403	0.0471662	110.95	506.56	XRCC6
45	Leukocyte Adhesion To Vascular Endothelial Cell (GO:0061756)	1/19	0.010403	0.0471662	110.95	506.56	GOLPH3
46	DNA Metabolic Process (GO:0006259)	2/288	0.010431	0.0471662	15.3092	69.8557	XRCC6;SET
47	protein-DNA Complex Disassembly (GO:0032986)	1/20	0.0109478	0.0484497	105.105	474.51	SET
301	Non-homologous end-joining	1/13	0.0071285	0.0498995	166.475	822.995	XRCC6
48	Regulation Of Histone Acetylation (GO:0035065)	1/22	0.0120365	0.0506096	95.0857	420.261	SET
49	Response To Gamma Radiation (GO:0010332)	1/22	0.0120365	0.0506096	95.0857	420.261	XRCC6
50	Protein Transport (GO:0015031)	2/313	0.0122319	0.0506096	14.0607	61.9194	GOLPH3;DNM2
51	Positive Regulation Of Transcription By RNA Polymerase II (GO:0045944)	3/938	0.0127855	0.0506096	7.64198	33.3148	XRCC6;JUP;NCOA6
52	Iron Ion Transport (GO:0006826)	1/24	0.0131242	0.0506096	86.8087	376.168	DNM2
53	Negative Regulation Of Intrinsic Apoptotic Signaling Pathway In Response To DNA Damage (GO:1902230)	1/25	0.0136677	0.0506096	83.1875	357.101	TPT1
54	Ventricular Cardiac Muscle Tissue Development (GO:0003229)	1/25	0.0136677	0.0506096	83.1875	357.101	DSG2
55	Lamellipodium Assembly (GO:0030032)	1/25	0.0136677	0.0506096	83.1875	357.101	GOLPH3
56	Histone H3-K4 Methylation (GO:0051568)	1/26	0.0142108	0.0506096	79.856	339.688	NCOA6
57	Antigen Processing And Presentation Of Exogenous Peptide Antigen Via MHC Class II (GO:0019886)	1/26	0.0142108	0.0506096	79.856	339.688	DNM2
58	Peptide Cross-Linking (GO:0018149)	1/27	0.0147537	0.0506096	76.7808	323.728	DSP
59	Protein Localization To Golgi Apparatus (GO:0034067)	1/28	0.0152963	0.0506096	73.9333	309.052	GOLPH3
60	Golgi To Plasma Membrane Protein Transport (GO:0043001)	1/28	0.0152963	0.0506096	73.9333	309.052	GOLPH3
61	Positive Regulation Of Protein Import Into Nucleus (GO:0042307)	1/28	0.0152963	0.0506096	73.9333	309.052	JUP
62	Antigen Processing And Presentation Of Peptide Antigen Via MHC Class II (GO:0002495)	1/28	0.0152963	0.0506096	73.9333	309.052	DNM2
63	Carbohydrate Derivative Biosynthetic Process (GO:1901137)	1/29	0.0158387	0.0506096	71.2893	295.516	GOLPH3
64	Regulation Of Developmental Growth (GO:0048638)	1/29	0.0158387	0.0506096	71.2893	295.516	DNM2
65	RNA Biosynthetic Process (GO:0032774)	1/29	0.0158387	0.0506096	71.2893	295.516	NCOA6
66	Negative Regulation Of DNA-templated Transcription (GO:0045892)	3/1025	0.0162499	0.0506096	6.95952	28.6709	ILF3;XRCC6;SET
67	Lamellipodium Organization (GO:0097581)	1/30	0.0163807	0.0506096	68.8276	282.995	GOLPH3
68	Antigen Processing And Presentation Of Exogenous Peptide Antigen (GO:0002478)	1/31	0.0169225	0.0506096	66.53	271.383	DNM2
69	Presynaptic Endocytosis (GO:0140238)	1/31	0.0169225	0.0506096	66.53	271.383	DNM2
70	Vesicle Budding From Membrane (GO:0006900)	1/32	0.0174641	0.0506096	64.3806	260.588	GOLPH3
71	Histone Lysine Methylation (GO:0034968)	1/32	0.0174641	0.0506096	64.3806	260.588	NCOA6
72	Negative Regulation Of Programmed Cell Death (GO:0043069)	2/381	0.0177683	0.0506096	11.4981	46.3412	GOLPH3;TPT1
73	Ventricular Cardiac Muscle Tissue Morphogenesis (GO:0055010)	1/33	0.0180053	0.0506096	62.3656	250.528	DSP
74	Negative Regulation Of Blood Vessel Endothelial Cell Migration (GO:0043537)	1/33	0.0180053	0.0506096	62.3656	250.528	JUP
75	Regulation Of Axon Extension (GO:0030516)	1/35	0.019087	0.0529347	58.6912	232.343	DNM2
76	Negative Regulation Of Endothelial Cell Migration (GO:0010596)	1/37	0.0201676	0.0545211	55.425	216.361	JUP
77	Regulation Of Protein Import Into Nucleus (GO:0042306)	1/38	0.0207076	0.0545211	53.9243	209.078	JUP
78	Establishment Of Protein Localization To Plasma Membrane (GO:0061951)	1/38	0.0207076	0.0545211	53.9243	209.078	GOLPH3
79	G2/M Transition Of Mitotic Cell Cycle (GO:0000086)	1/38	0.0207076	0.0545211	53.9243	209.078	DNM2
80	Positive Regulation Of Lymphocyte Differentiation (GO:0045621)	1/39	0.0212472	0.0552427	52.5026	202.216	XRCC6
81	Cell Cycle G2/M Phase Transition (GO:0044839)	1/40	0.0217865	0.0552634	51.1538	195.738	DNM2
82	Synaptic Vesicle Endocytosis (GO:0048488)	1/40	0.0217865	0.0552634	51.1538	195.738	DNM2
83	Double-Strand Break Repair Via Nonhomologous End Joining (GO:0006303)	1/41	0.0223256	0.0559486	49.8725	189.616	XRCC6
84	DNA Recombination (GO:0006310)	1/42	0.0228645	0.0559507	48.6537	183.822	XRCC6
85	Keratinocyte Differentiation (GO:0030216)	1/42	0.0228645	0.0559507	48.6537	183.822	DSP
86	Positive Regulation Of Cell-Matrix Adhesion (GO:0001954)	1/43	0.023403	0.0559527	47.4929	178.33	JUP
87	Synaptic Vesicle Recycling (GO:0036465)	1/44	0.0239413	0.0559527	46.386	173.12	DNM2
88	Cellular Response To Ketone (GO:1901655)	1/44	0.0239413	0.0559527	46.386	173.12	GOLPH3
89	Positive Regulation Of Nucleocytoplasmic Transport (GO:0046824)	1/44	0.0239413	0.0559527	46.386	173.12	JUP
90	Establishment Of Protein Localization To Extracellular Region (GO:0035592)	1/45	0.0244793	0.0565744	45.3295	168.169	GOLPH3
91	Positive Regulation Of Lymphocyte Activation (GO:0051251)	1/47	0.0255545	0.0571542	43.3543	158.978	XRCC6
92	Golgi To Plasma Membrane Transport (GO:0006893)	1/47	0.0255545	0.0571542	43.3543	158.978	GOLPH3
93	Positive Regulation Of TOR Signaling (GO:0032008)	1/47	0.0255545	0.0571542	43.3543	158.978	GOLPH3
94	Retrograde Vesicle-Mediated Transport, Golgi To Endoplasmic Reticulum (GO:0006890)	1/48	0.0260917	0.0577349	42.4298	154.705	GOLPH3
95	Plasma Membrane Bounded Cell Projection Morphogenesis (GO:0120039)	1/50	0.0271653	0.0588582	40.6939	146.735	DNM2
96	Regulation Of Mitochondrion Organization (GO:0010821)	1/50	0.0271653	0.0588582	40.6939	146.735	GOLPH3
314	Formation Of Cornified Envelope R-HSA-6809371	2/74	0.000726917	0.0590309	61.4722	444.241	JUP;DSG2
315	Developmental Biology R-HSA-1266738	4/1073	0.00200611	0.0590309	10.1136	62.8211	JUP;NCOA6;DSG2;DNM2
316	NOSTRIN Mediated eNOS Trafficking R-HSA-203641	1/5	0.00274721	0.0590309	499.625	2946.37	DNM2
317	2-LTR Circle Formation R-HSA-164843	1/8	0.00439224	0.0590309	285.457	1549.44	XRCC6
318	Formation Of Annular Gap Junctions R-HSA-196025	1/9	0.00494004	0.0590309	249.762	1326.33	DNM2
319	Gap Junction Degradation R-HSA-190873	1/10	0.00548757	0.0590309	222	1155.57	DNM2
320	HuR (ELAVL1) Binds And Stabilizes mRNA R-HSA-450520	1/10	0.00548757	0.0590309	222	1155.57	SET
321	Integration Of Provirus R-HSA-162592	1/10	0.00548757	0.0590309	222	1155.57	XRCC6
322	Keratinization R-HSA-6805567	2/208	0.00556554	0.0590309	21.3409	110.784	JUP;DSG2
323	Apoptotic Cleavage Of Cell Adhesion Proteins R-HSA-351906	1/11	0.00603482	0.0590309	199.79	1020.97	DSG2
324	IRF3-mediated Induction Of Type I IFN R-HSA-3270619	1/13	0.0071285	0.0590309	166.475	822.995	XRCC6
325	Retrograde Neurotrophin Signaling R-HSA-177504	1/14	0.00767493	0.0590309	153.662	748.3	DNM2
326	Metabolism Of Nitric Oxide: NOS3 Activation And Regulation R-HSA-202131	1/15	0.00822109	0.0590309	142.679	685.007	DNM2
327	STING Mediated Induction Of Host Immune Responses R-HSA-1834941	1/16	0.00876697	0.0590309	133.16	630.747	XRCC6
328	Early Phase Of HIV Life Cycle R-HSA-162594	1/16	0.00876697	0.0590309	133.16	630.747	XRCC6
229	Multivesicular Body (GO:0005771)	1/50	0.0271653	0.059181	40.6939	146.735	TPT1
230	Golgi Cisterna (GO:0031985)	1/51	0.0277017	0.059181	39.878	143.013	GOLPH3
97	Receptor Internalization (GO:0031623)	1/51	0.0277017	0.0591878	39.878	143.013	DNM2
98	Cellular Response To Ionizing Radiation (GO:0071479)	1/52	0.0282379	0.0591878	39.0941	139.452	XRCC6
99	Glycoprotein Metabolic Process (GO:0009100)	1/53	0.0287737	0.0591878	38.3404	136.043	GOLPH3
100	Negative Regulation Of Viral Genome Replication (GO:0045071)	1/53	0.0287737	0.0591878	38.3404	136.043	ILF3
101	Epidermal Cell Differentiation (GO:0009913)	1/54	0.0293093	0.0591878	37.6151	132.776	DSP
102	Regulation Of Smooth Muscle Cell Proliferation (GO:0048660)	1/54	0.0293093	0.0591878	37.6151	132.776	XRCC6
103	Regulation Of Blood Vessel Endothelial Cell Migration (GO:0043535)	1/54	0.0293093	0.0591878	37.6151	132.776	JUP
257	Double-Stranded Telomeric DNA Binding (GO:0003691)	1/8	0.00439224	0.0592176	285.457	1549.44	XRCC6
258	RNA Binding (GO:0003723)	4/1411	0.00544504	0.0592176	7.54676	39.3416	DSP;ILF3;XRCC6;TPT1
259	Nuclear Retinoid X Receptor Binding (GO:0046965)	1/10	0.00548757	0.0592176	222	1155.57	NCOA6
260	Nuclear Retinoic Acid Receptor Binding (GO:0042974)	1/17	0.00931258	0.0592176	124.831	583.759	NCOA6
261	Phosphatase Inhibitor Activity (GO:0019212)	1/22	0.0120365	0.0592176	95.0857	420.261	SET
262	mRNA 3'-UTR AU-rich Region Binding (GO:0035925)	1/23	0.0125805	0.0592176	90.7591	397.126	ILF3
263	Phosphatidylinositol-4-Phosphate Binding (GO:0070273)	1/25	0.0136677	0.0592176	83.1875	357.101	GOLPH3
264	Protein Phosphatase Inhibitor Activity (GO:0004864)	1/27	0.0147537	0.0592176	76.7808	323.728	SET
265	Nuclear Thyroid Hormone Receptor Binding (GO:0046966)	1/27	0.0147537	0.0592176	76.7808	323.728	NCOA6
266	Calcium Ion Binding (GO:0005509)	2/346	0.0148044	0.0592176	12.6906	53.4632	DSG2;TPT1
104	post-Golgi Vesicle-Mediated Transport (GO:0006892)	1/56	0.0303797	0.0607594	36.2436	126.635	DNM2
105	Myeloid Cell Differentiation (GO:0030099)	1/57	0.0309145	0.0612401	35.5946	123.746	NCOA6
267	Telomeric DNA Binding (GO:0042162)	1/33	0.0180053	0.0616863	62.3656	250.528	XRCC6
268	Nuclear Estrogen Receptor Binding (GO:0030331)	1/34	0.0185463	0.0616863	60.4727	241.134	NCOA6
269	Protein Kinase C Binding (GO:0005080)	1/36	0.0196275	0.0616863	57.0114	224.102	DSP
329	RORA Activates Gene Expression R-HSA-1368082	1/18	0.00985792	0.0622281	117.482	542.707	NCOA6
106	DNA-templated Transcription Initiation (GO:0006352)	1/59	0.0319833	0.0627596	34.3638	118.299	NCOA6
107	Homophilic Cell Adhesion Via Plasma Membrane Adhesion Molecules (GO:0007156)	1/60	0.0325172	0.0630697	33.7797	115.729	DSG2
108	Negative Regulation Of Intrinsic Apoptotic Signaling Pathway (GO:2001243)	1/61	0.033051	0.0630697	33.215	113.253	TPT1
109	Negative Regulation Of Viral Process (GO:0048525)	1/61	0.033051	0.0630697	33.215	113.253	ILF3
110	Telomere Organization (GO:0032200)	1/63	0.0341176	0.0645133	32.1403	108.568	XRCC6
231	Ficolin-1-Rich Granule Membrane (GO:0101003)	1/60	0.0325172	0.0647248	33.7797	115.729	DSP
232	Specific Granule Lumen (GO:0035580)	1/61	0.033051	0.0647248	33.215	113.253	JUP
111	Canonical Wnt Signaling Pathway (GO:0060070)	1/65	0.0351831	0.0653401	31.1328	104.207	JUP
112	Regulation Of Cell-Matrix Adhesion (GO:0001952)	1/65	0.0351831	0.0653401	31.1328	104.207	JUP
113	Protein Secretion (GO:0009306)	1/67	0.0362476	0.0653857	30.1864	100.14	GOLPH3
114	Regulation Of Viral Genome Replication (GO:0045069)	1/67	0.0362476	0.0653857	30.1864	100.14	ILF3
115	Telomere Maintenance (GO:0000723)	1/68	0.0367795	0.0653857	29.7343	98.207	XRCC6
116	Intermediate Filament Organization (GO:0045109)	1/68	0.0367795	0.0653857	29.7343	98.207	DSP
117	Skin Development (GO:0043588)	1/68	0.0367795	0.0653857	29.7343	98.207	DSP
118	Positive Regulation Of Protein Transport (GO:0051222)	1/70	0.0378424	0.0654235	28.8696	94.5284	GOLPH3
119	Regulation Of Cilium Assembly (GO:1902017)	1/71	0.0383734	0.0654235	28.4557	92.7767	TBC1D15
120	Cell-Cell Junction Assembly (GO:0007043)	1/71	0.0383734	0.0654235	28.4557	92.7767	JUP
121	Regulation Of Hydrolase Activity (GO:0051336)	1/71	0.0383734	0.0654235	28.4557	92.7767	TBC1D15
122	Positive Regulation Of Cell-Substrate Adhesion (GO:0010811)	1/71	0.0383734	0.0654235	28.4557	92.7767	JUP
123	Positive Regulation Of Protein Localization To Nucleus (GO:1900182)	1/72	0.0389042	0.0656193	28.0535	91.0801	JUP
124	DNA Replication (GO:0006260)	1/73	0.0394347	0.0656193	27.6625	89.4359	SET
125	Positive Regulation Of Secretion By Cell (GO:1903532)	1/73	0.0394347	0.0656193	27.6625	89.4359	GOLPH3
126	Negative Regulation Of Neuron Apoptotic Process (GO:0043524)	1/74	0.0399649	0.0656394	27.2822	87.8419	SET
127	Regulation Of Plasma Membrane Bounded Cell Projection Assembly (GO:0120032)	1/75	0.0404949	0.0656394	26.9122	86.296	TBC1D15
128	Nucleosome Organization (GO:0034728)	1/75	0.0404949	0.0656394	26.9122	86.296	SET
129	Wnt Signaling Pathway (GO:0016055)	1/76	0.0410246	0.0656394	26.552	84.796	JUP
130	Positive Regulation Of Protein Secretion (GO:0050714)	1/76	0.0410246	0.0656394	26.552	84.796	GOLPH3
131	Regulation Of TOR Signaling (GO:0032006)	1/78	0.0420833	0.0664688	25.8597	81.9264	GOLPH3
132	Negative Regulation Of Cellular Component Organization (GO:0051129)	1/79	0.0426122	0.0664688	25.5269	80.5531	DNM2
133	Glycoprotein Biosynthetic Process (GO:0009101)	1/80	0.0431408	0.0664688	25.2025	79.2188	GOLPH3
134	Wound Healing (GO:0042060)	1/80	0.0431408	0.0664688	25.2025	79.2188	DSP
135	Regulation Of Organelle Assembly (GO:1902115)	1/80	0.0431408	0.0664688	25.2025	79.2188	TBC1D15
270	Single-Stranded RNA Binding (GO:0003727)	1/43	0.023403	0.0686489	47.4929	178.33	ILF3
136	Epidermis Development (GO:0008544)	1/85	0.0457801	0.0695055	23.6964	73.0776	DSP
137	Positive Regulation Of Canonical Wnt Signaling Pathway (GO:0090263)	1/85	0.0457801	0.0695055	23.6964	73.0776	JUP
233	Intermediate Filament (GO:0005882)	1/69	0.0373111	0.0701448	29.2956	96.3375	DSP
138	Negative Regulation Of Neuron Death (GO:1901215)	1/88	0.0473605	0.0713839	22.8759	69.7706	SET
330	Gap Junction Trafficking R-HSA-190828	1/25	0.0136677	0.0727139	83.1875	357.101	DNM2
331	Gap Junction Trafficking And Regulation R-HSA-157858	1/27	0.0147537	0.0727139	76.7808	323.728	DNM2
332	BMAL1:CLOCK,NPAS2 Activates Circadian Gene Expression R-HSA-1368108	1/27	0.0147537	0.0727139	76.7808	323.728	NCOA6
333	VEGFR2 Mediated Vascular Permeability R-HSA-5218920	1/27	0.0147537	0.0727139	76.7808	323.728	JUP
334	Recycling Pathway Of L1 R-HSA-437239	1/28	0.0152963	0.0727139	73.9333	309.052	DNM2
335	Adherens Junctions Interactions R-HSA-418990	1/29	0.0158387	0.0727139	71.2893	295.516	JUP
336	Innate Immune System R-HSA-168249	3/1035	0.0166796	0.073245	6.88844	28.1983	XRCC6;JUP;DNM2
234	Cytoskeleton (GO:0005856)	2/599	0.0411791	0.0741884	7.21831	23.0252	ILF3;JUP
235	Intermediate Filament Cytoskeleton (GO:0045111)	1/81	0.0436692	0.0741884	24.8863	77.9216	DSP
236	Lipid Droplet (GO:0005811)	1/82	0.0441973	0.0741884	24.5778	76.6603	SET
271	Nuclear Receptor Coactivator Activity (GO:0030374)	1/50	0.0271653	0.0747047	40.6939	146.735	NCOA6
139	Negative Regulation Of Amide Metabolic Process (GO:0034249)	1/93	0.0499892	0.0748039	21.6272	64.7939	ILF3
337	Lysosome Vesicle Biogenesis R-HSA-432720	1/34	0.0185463	0.0753577	60.4727	241.134	DNM2
338	RHOH GTPase Cycle R-HSA-9013407	1/36	0.0196275	0.0753577	57.0114	224.102	JUP
339	Apoptotic Cleavage Of Cellular Proteins R-HSA-111465	1/38	0.0207076	0.0753577	53.9243	209.078	DSG2
340	NGF-stimulated Transcription R-HSA-9031628	1/39	0.0212472	0.0753577	52.5026	202.216	DNM2
341	Activation Of Gene Expression By SREBF (SREBP) R-HSA-2426168	1/42	0.0228645	0.0753577	48.6537	183.822	NCOA6
342	RHO GTPase Cycle R-HSA-9012999	2/441	0.0233891	0.0753577	9.89623	37.1652	JUP;DSG2
343	Condensation Of Prophase Chromosomes R-HSA-2299718	1/43	0.023403	0.0753577	47.4929	178.33	SET
344	TBC/RABGAPs R-HSA-8854214	1/45	0.0244793	0.0753577	45.3295	168.169	TBC1D15
345	Heme Signaling R-HSA-9707616	1/45	0.0244793	0.0753577	45.3295	168.169	NCOA6
346	Neutrophil Degranulation R-HSA-6798695	2/468	0.0261317	0.0753577	9.30997	33.9312	XRCC6;JUP
347	Nonhomologous End-Joining (NHEJ) R-HSA-5693571	1/51	0.0277017	0.0753577	39.878	143.013	XRCC6
348	Apoptotic Execution Phase R-HSA-75153	1/52	0.0282379	0.0753577	39.0941	139.452	DSG2
349	Transcriptional Activation Of Mitochondrial Biogenesis R-HSA-2151201	1/52	0.0282379	0.0753577	39.0941	139.452	NCOA6
350	Signaling By Receptor Tyrosine Kinases R-HSA-9006934	2/496	0.0291102	0.0753577	8.76968	31.0154	JUP;DNM2
351	RHOJ GTPase Cycle R-HSA-9013409	1/54	0.0293093	0.0753577	37.6151	132.776	JUP
352	Regulation Of Cholesterol Biosynthesis By SREBP (SREBF) R-HSA-1655829	1/55	0.0298446	0.0753577	36.9167	129.642	NCOA6
353	Golgi Associated Vesicle Biogenesis R-HSA-432722	1/55	0.0298446	0.0753577	36.9167	129.642	DNM2
140	Recombinational Repair (GO:0000725)	1/95	0.0510388	0.0758291	21.1649	62.9691	XRCC6
354	Cytoprotection By HMOX1 R-HSA-9707564	1/57	0.0309145	0.075867	35.5946	123.746	NCOA6
355	RHOQ GTPase Cycle R-HSA-9013406	1/59	0.0319833	0.075867	34.3638	118.299	JUP
356	Cell-cell Junction Organization R-HSA-421270	1/61	0.033051	0.075867	33.215	113.253	JUP
357	Nuclear Events (Kinase And Transcription Factor Activation) R-HSA-198725	1/61	0.033051	0.075867	33.215	113.253	DNM2
272	Metal Ion Binding (GO:0046872)	2/521	0.0318819	0.0765391	8.33654	28.7254	DSG2;TPT1
273	SH3 Domain Binding (GO:0017124)	1/59	0.0319833	0.0765391	34.3638	118.299	DNM2
274	Protein Phosphatase Regulator Activity (GO:0019888)	1/61	0.033051	0.0765391	33.215	113.253	SET
358	Cytosolic Sensors Of Pathogen-Associated DNA R-HSA-1834949	1/63	0.0341176	0.076575	32.1403	108.568	XRCC6
275	Double-Stranded RNA Binding (GO:0003725)	1/65	0.0351831	0.0774029	31.1328	104.207	ILF3
141	Negative Regulation Of Macromolecule Biosynthetic Process (GO:0010558)	1/98	0.0526113	0.0776109	20.5072	60.3902	ILF3
142	Regulation Of Organelle Organization (GO:0033043)	1/100	0.0536583	0.0779347	20.0909	58.7683	GOLPH3
143	Hemopoiesis (GO:0030097)	1/101	0.0541814	0.0779347	19.889	57.9848	NCOA6
144	Calcium Ion Homeostasis (GO:0055074)	1/102	0.0547042	0.0779347	19.6911	57.2187	TPT1
145	Regulation Of Protein Secretion (GO:0050708)	1/102	0.0547042	0.0779347	19.6911	57.2187	GOLPH3
146	Activation Of GTPase Activity (GO:0090630)	1/102	0.0547042	0.0779347	19.6911	57.2187	TBC1D15
147	Positive Regulation Of Kinase Activity (GO:0033674)	1/104	0.0557491	0.0780293	19.3068	55.7367	XRCC6
148	Positive Regulation Of Vasculature Development (GO:1904018)	1/104	0.0557491	0.0780293	19.3068	55.7367	JUP
149	Protein Modification Process (GO:0036211)	2/711	0.0561178	0.0780293	6.04294	17.4055	DSP;ILF3
150	Regulation Of Neuron Apoptotic Process (GO:0043523)	1/105	0.0562711	0.0780293	19.1202	55.0198	SET
151	Negative Regulation Of Translation (GO:0017148)	1/107	0.0573145	0.0789497	18.7575	53.6316	ILF3
152	Positive Regulation Of Wnt Signaling Pathway (GO:0030177)	1/109	0.0583567	0.0798566	18.4083	52.3014	JUP
359	Circadian Clock R-HSA-400253	1/69	0.0373111	0.0801791	29.2956	96.3375	NCOA6
360	RHOB GTPase Cycle R-HSA-9013026	1/69	0.0373111	0.0801791	29.2956	96.3375	JUP
361	trans-Golgi Network Vesicle Budding R-HSA-199992	1/71	0.0383734	0.0807292	28.4557	92.7767	DNM2
362	RHOC GTPase Cycle R-HSA-9013106	1/73	0.0394347	0.0807292	27.6625	89.4359	JUP
363	RHOG GTPase Cycle R-HSA-9013408	1/74	0.0399649	0.0807292	27.2822	87.8419	DSG2
153	Mitotic Cell Cycle Phase Transition (GO:0044772)	1/111	0.0593979	0.0807501	18.0718	51.0257	DNM2
154	Calcium Ion Transport (GO:0006816)	1/112	0.0599182	0.0809284	17.9081	50.4073	TPT1
364	Membrane Trafficking R-HSA-199991	2/599	0.0411791	0.081434	7.21831	23.0252	TBC1D15;DNM2
365	Transcriptional Regulation Of White Adipocyte Differentiation R-HSA-381340	1/84	0.0452528	0.081434	23.9831	74.2396	NCOA6
366	Vesicle-mediated Transport R-HSA-5653656	2/637	0.0460468	0.081434	6.77305	20.8481	TBC1D15;DNM2
367	Cell Junction Organization R-HSA-446728	1/86	0.0463072	0.081434	23.4165	71.9461	JUP
368	RAC2 GTPase Cycle R-HSA-9013404	1/87	0.046834	0.081434	23.143	70.8442	DSG2
369	Signaling By Rho GTPases R-HSA-194315	2/644	0.0469665	0.081434	6.69678	20.4809	JUP;DSG2
370	Regulation Of mRNA Stability By Proteins That Bind AU-rich Elements R-HSA-450531	1/88	0.0473605	0.081434	22.8759	69.7706	SET
371	Mitochondrial Biogenesis R-HSA-1592230	1/89	0.0478867	0.081434	22.6148	68.7244	NCOA6
372	Activation Of HOX Genes During Differentiation R-HSA-5619507	1/91	0.0489385	0.081434	22.11	66.7101	NCOA6
373	Signaling By Rho GTPases, Miro GTPases And RHOBTB3 R-HSA-9716542	2/660	0.0490952	0.081434	6.52854	19.677	JUP;DSG2
374	RAC3 GTPase Cycle R-HSA-9013423	1/93	0.0499892	0.081434	21.6272	64.7939	DSG2
375	VEGFA-VEGFR2 Pathway R-HSA-4420097	1/93	0.0499892	0.081434	21.6272	64.7939	JUP
302	Endocrine and other factor-regulated calcium reabsorption	1/53	0.0287737	0.0841665	38.3404	136.043	DNM2
303	Acute myeloid leukemia	1/67	0.0362476	0.0841665	30.1864	100.14	JUP
304	Mitophagy	1/68	0.0367795	0.0841665	29.7343	98.207	TBC1D15
305	Bacterial invasion of epithelial cells	1/77	0.0415541	0.0841665	26.2013	83.3401	DNM2
306	Synaptic vesicle cycle	1/78	0.0420833	0.0841665	25.8597	81.9264	DNM2
155	Regulation Of Protein Kinase Activity (GO:0045859)	1/119	0.0635524	0.0847365	16.8398	46.4087	XRCC6
156	Positive Regulation Of Angiogenesis (GO:0045766)	1/119	0.0635524	0.0847365	16.8398	46.4087	JUP
157	Regulation Of Cell Population Proliferation (GO:0042127)	2/766	0.0640779	0.084893	5.59191	15.3647	XRCC6;JUP
376	L1CAM Interactions R-HSA-373760	1/99	0.0531349	0.0851845	20.2969	59.5699	DNM2
158	Receptor-Mediated Endocytosis (GO:0006898)	1/122	0.065106	0.0857091	16.4198	44.8547	DNM2
159	Organonitrogen Compound Biosynthetic Process (GO:1901566)	1/123	0.0656233	0.0858468	16.2844	44.3559	GOLPH3
377	Signaling By VEGF R-HSA-194138	1/102	0.0547042	0.0863301	19.6911	57.2187	JUP
378	MHC Class II Antigen Presentation R-HSA-2132295	1/104	0.0557491	0.0866255	19.3068	55.7367	DNM2
160	Positive Regulation Of Intracellular Protein Transport (GO:0090316)	1/126	0.0671738	0.0873259	15.8912	42.9137	JUP
161	Golgi Organization (GO:0007030)	1/130	0.0692375	0.0894496	15.3953	41.1089	GOLPH3
162	Circulatory System Development (GO:0072359)	1/132	0.0702677	0.0902203	15.1588	40.2533	NCOA6
307	Fc gamma R-mediated phagocytosis	1/97	0.0520874	0.0911529	20.7219	61.2297	DNM2
379	Mitotic Prophase R-HSA-68875	1/112	0.0599182	0.0916929	17.9081	50.4073	SET
380	Signaling By NTRK1 (TRKA) R-HSA-187037	1/114	0.0609578	0.0918916	17.5894	49.2076	DNM2
237	Apical Junction Complex (GO:0043296)	1/106	0.0567929	0.0920437	18.9371	54.3182	JUP
381	PPARA Activates Gene Expression R-HSA-1989781	1/116	0.0619964	0.0920829	17.2817	48.055	NCOA6
382	Regulation Of Lipid Metabolism By PPARalpha R-HSA-400206	1/118	0.063034	0.0922671	16.9846	46.9469	NCOA6
163	Protein Localization To Plasma Membrane (GO:0072659)	1/137	0.0728389	0.092381	14.5978	38.239	JUP
164	Negative Regulation Of Cellular Biosynthetic Process (GO:0031327)	1/137	0.0728389	0.092381	14.5978	38.239	ILF3
383	Cell-Cell Communication R-HSA-1500931	1/120	0.0640705	0.0924446	16.6975	45.8809	JUP
384	Rab Regulation Of Trafficking R-HSA-9007101	1/122	0.065106	0.0926155	16.4198	44.8547	TBC1D15
165	Intracellular Calcium Ion Homeostasis (GO:0006874)	1/139	0.0738655	0.0931153	14.3848	37.4797	TPT1
238	Cytoplasmic Vesicle Lumen (GO:0060205)	1/115	0.0614772	0.0942351	17.4342	48.6256	XRCC6
239	Nucleolus (GO:0005730)	2/771	0.0648205	0.0942351	5.55411	15.1968	ILF3;XRCC6
240	Cytoplasmic Side Of Plasma Membrane (GO:0009898)	1/124	0.0661404	0.0942351	16.1512	43.8663	JUP
241	Nuclear Lumen (GO:0031981)	2/780	0.0661651	0.0942351	5.48729	14.9013	ILF3;XRCC6
166	Protein Localization To Cell Periphery (GO:1990778)	1/142	0.0754036	0.0944816	14.0766	36.3866	JUP
167	Positive Regulation Of Protein Kinase Activity (GO:0045860)	1/145	0.0769393	0.0958286	13.7812	35.3453	XRCC6
168	Neuron Projection Morphogenesis (GO:0048812)	1/146	0.0774507	0.0958913	13.6855	35.0091	DNM2
169	Negative Regulation Of Protein Metabolic Process (GO:0051248)	1/147	0.0779618	0.095953	13.5911	34.6782	ILF3
385	Signaling By NTRKs R-HSA-166520	1/132	0.0702677	0.09857	15.1588	40.2533	DNM2
386	Toll Like Receptor 4 (TLR4) Cascade R-HSA-166016	1/140	0.0743785	0.102273	14.2806	37.1093	DNM2
387	Clathrin-mediated Endocytosis R-HSA-8856828	1/142	0.0754036	0.102273	14.0766	36.3866	DNM2
388	RHOA GTPase Cycle R-HSA-8980692	1/147	0.0779618	0.102273	13.5911	34.6782	JUP
389	DNA Double-Strand Break Repair R-HSA-5693532	1/149	0.0789833	0.102273	13.4061	34.0316	XRCC6
390	HIV Life Cycle R-HSA-162587	1/149	0.0789833	0.102273	13.4061	34.0316	XRCC6
391	CDC42 GTPase Cycle R-HSA-9013148	1/149	0.0789833	0.102273	13.4061	34.0316	JUP
392	Metabolism Of Steroids R-HSA-8957322	1/153	0.0810232	0.103587	13.0507	32.7966	NCOA6
276	mRNA 3'-UTR Binding (GO:0003730)	1/93	0.0499892	0.104739	21.6272	64.7939	ILF3
393	Immune System R-HSA-168256	3/1943	0.0835324	0.10546	3.48885	8.66115	XRCC6;JUP;DNM2
394	Toll-like Receptor Cascades R-HSA-168898	1/162	0.085598	0.106733	12.3155	30.2727	DNM2
242	Intracellular Organelle Lumen (GO:0070013)	2/856	0.0779029	0.107689	4.97918	12.7083	XRCC6;JUP
170	Membrane Organization (GO:0061024)	1/167	0.0881306	0.107752	11.9416	29.0053	DNM2
171	Double-Strand Break Repair (GO:0006302)	1/168	0.0886363	0.107752	11.8695	28.7622	XRCC6
172	Brain Development (GO:0007420)	1/169	0.0891418	0.107752	11.7982	28.5225	NCOA6
173	Metal Ion Transport (GO:0030001)	1/171	0.090152	0.107752	11.6582	28.0527	TPT1
174	Heart Development (GO:0007507)	1/171	0.090152	0.107752	11.6582	28.0527	NCOA6
175	Cell-Cell Adhesion Via Plasma-Membrane Adhesion Molecules (GO:0098742)	1/172	0.0906568	0.107752	11.5895	27.8226	DSG2
277	Phosphatidylinositol Phosphate Binding (GO:1901981)	1/109	0.0583567	0.1082	18.4083	52.3014	GOLPH3
278	Phosphatase Binding (GO:0019902)	1/112	0.0599182	0.1082	17.9081	50.4073	JUP
279	Protein Phosphatase Binding (GO:0019903)	1/115	0.0614772	0.1082	17.4342	48.6256	JUP
280	Nuclear Receptor Binding (GO:0016922)	1/115	0.0614772	0.1082	17.4342	48.6256	NCOA6
243	Endocytic Vesicle Membrane (GO:0030666)	1/159	0.0840754	0.108733	12.5513	31.0775	DNM2
244	Specific Granule (GO:0042581)	1/159	0.0840754	0.108733	12.5513	31.0775	JUP
245	Tertiary Granule (GO:0070820)	1/162	0.085598	0.108733	12.3155	30.2727	DSP
176	Regulation Of Transcription By RNA Polymerase II (GO:0006357)	3/2028	0.0925143	0.109335	3.32667	7.91877	XRCC6;JUP;NCOA6
308	Phospholipase D signaling pathway	1/148	0.0784727	0.110577	13.498	34.3524	DNM2
309	Gastric cancer	1/149	0.0789833	0.110577	13.4061	34.0316	JUP
177	Macromolecule Biosynthetic Process (GO:0009059)	1/183	0.096192	0.113039	10.883	25.4815	GOLPH3
395	Apoptosis R-HSA-109581	1/178	0.0936798	0.115386	11.1932	26.5041	DSG2
178	Endocytosis (GO:0006897)	1/189	0.0991983	0.115719	10.5324	24.3366	DNM2
179	Intracellular Monoatomic Cation Homeostasis (GO:0030003)	1/190	0.0996985	0.115719	10.4762	24.154	TPT1
180	Protein Localization To Membrane (GO:0072657)	1/192	0.100698	0.115719	10.3654	23.7952	JUP
181	Neuron Projection Development (GO:0031175)	1/192	0.100698	0.115719	10.3654	23.7952	DNM2
396	Cellular Response To Chemical Stress R-HSA-9711123	1/182	0.0956901	0.116442	10.9436	25.6808	NCOA6
182	Regulation Of Programmed Cell Death (GO:0043067)	1/195	0.102196	0.116723	10.2036	23.2731	TPT1
183	Endomembrane System Organization (GO:0010256)	1/196	0.102694	0.116723	10.1508	23.1031	GOLPH3
184	DNA-templated Transcription (GO:0006351)	1/199	0.104189	0.117778	9.99545	22.6052	NCOA6
185	Organic Substance Transport (GO:0071702)	1/201	0.105184	0.118181	9.8945	22.2829	TPT1
186	Regulation Of Translation (GO:0006417)	1/202	0.105681	0.118181	9.84478	22.1245	ILF3
187	Regulation Of Angiogenesis (GO:0045765)	1/205	0.107171	0.119206	9.69853	21.66	JUP
188	Regulation Of Canonical Wnt Signaling Pathway (GO:0060828)	1/207	0.108163	0.119669	9.6034	21.3591	JUP
246	Microtubule (GO:0005874)	1/185	0.0971951	0.120215	10.7636	25.0903	DNM2
189	Regulation Of GTPase Activity (GO:0043087)	1/214	0.111627	0.122849	9.28451	20.3571	TBC1D15
247	Endocytic Vesicle (GO:0030139)	1/196	0.102694	0.12376	10.1508	23.1031	DNM2
248	Late Endosome (GO:0005770)	1/205	0.107171	0.125926	9.69853	21.66	TPT1
310	Transcriptional misregulation in cancer	1/192	0.100698	0.128161	10.3654	23.7952	JUP
281	DNA Binding (GO:0003677)	2/846	0.0763204	0.129158	5.04081	12.9691	ILF3;XRCC6
397	Programmed Cell Death R-HSA-5357801	1/208	0.108658	0.130649	9.55652	21.2111	DSG2
190	Positive Regulation Of GTPase Activity (GO:0043547)	1/234	0.121457	0.132964	8.47897	17.8753	TBC1D15
191	Positive Regulation Of Programmed Cell Death (GO:0043068)	1/245	0.126822	0.137917	8.09221	16.7102	DNM2
192	Positive Regulation Of DNA-binding Transcription Factor Activity (GO:0051091)	1/246	0.127308	0.137917	8.05878	16.6103	JUP
311	Salmonella infection	1/249	0.128765	0.140237	7.96008	16.3163	DNM2
312	Endocytosis	1/252	0.13022	0.140237	7.86375	16.0305	DNM2
398	HIV Infection R-HSA-162906	1/229	0.119009	0.141411	8.66711	18.4484	XRCC6
249	trans-Golgi Network (GO:0005802)	1/241	0.124875	0.143149	8.22875	17.1195	GOLPH3
193	Positive Regulation Of Apoptotic Process (GO:0043065)	1/270	0.138904	0.149699	7.33086	14.4709	DNM2
194	Plasma Membrane Bounded Cell Projection Assembly (GO:0120031)	1/275	0.141301	0.151499	7.19526	14.0801	GOLPH3
195	Central Nervous System Development (GO:0007417)	1/283	0.145126	0.154801	6.9883	13.4885	NCOA6
196	DNA Repair (GO:0006281)	1/291	0.148934	0.158053	6.79276	12.9351	XRCC6
197	Gene Expression (GO:0010467)	1/296	0.151307	0.159755	6.67593	12.6071	GOLPH3
250	Secretory Granule Membrane (GO:0030667)	1/279	0.143216	0.160265	7.09029	13.7793	DSP
399	Organelle Biogenesis And Maintenance R-HSA-1852241	1/275	0.141301	0.165947	7.19526	14.0801	NCOA6
400	Signal Transduction R-HSA-162582	3/2465	0.145029	0.168366	2.66963	5.15458	JUP;DSG2;DNM2
198	Supramolecular Fiber Organization (GO:0097435)	1/316	0.160737	0.168855	6.24571	11.4171	DSP
282	GTP Binding (GO:0005525)	1/201	0.105184	0.17141	9.8945	22.2829	DNM2
283	GTPase Activator Activity (GO:0005096)	1/211	0.110144	0.172388	9.41857	20.7771	TBC1D15
284	Transcription Regulatory Region Nucleic Acid Binding (GO:0001067)	1/224	0.116555	0.172388	8.86368	19.0515	XRCC6
285	Guanyl Ribonucleotide Binding (GO:0032561)	1/226	0.117537	0.172388	8.784	18.8065	DNM2
286	Microtubule Binding (GO:0008017)	1/239	0.1239	0.175858	8.29874	17.3301	DNM2
199	Negative Regulation Of Gene Expression (GO:0010629)	1/336	0.170072	0.177764	5.86687	10.3933	ILF3
401	DNA Repair R-HSA-73894	1/310	0.157918	0.181247	6.36893	11.755	XRCC6
251	Actin Cytoskeleton (GO:0015629)	1/327	0.165883	0.181314	6.0316	10.8356	ILF3
252	Microtubule Cytoskeleton (GO:0015630)	1/342	0.172854	0.18464	5.76188	10.1139	DNM2
287	GTPase Activity (GO:0003924)	1/265	0.136499	0.185205	7.47159	14.8792	DNM2
288	Ribonucleoside Triphosphate Phosphatase Activity (GO:0017111)	1/270	0.138904	0.185205	7.33086	14.4709	DNM2
289	DNA-binding Transcription Factor Binding (GO:0140297)	1/282	0.144648	0.187192	7.01352	13.5603	JUP
200	Positive Regulation Of Protein Phosphorylation (GO:0001934)	1/377	0.188914	0.196471	5.21622	8.69264	XRCC6
201	DNA Damage Response (GO:0006974)	1/384	0.192092	0.198782	5.11906	8.44533	NCOA6
290	Cadherin Binding (GO:0045296)	1/319	0.162143	0.199892	6.18585	11.2538	JUP
291	Tubulin Binding (GO:0015631)	1/322	0.163548	0.199892	6.1271	11.094	DNM2
253	Cytoplasmic Vesicle Membrane (GO:0030659)	1/389	0.194355	0.202993	5.0518	8.2752	DNM2
202	Vesicle-Mediated Transport (GO:0016192)	1/411	0.204244	0.21031	4.77537	7.58539	DNM2
203	Organelle Organization (GO:0006996)	1/418	0.207367	0.212474	4.69353	7.38417	GOLPH3
402	M Phase R-HSA-68886	1/380	0.190278	0.215933	5.17414	8.58531	SET
254	Golgi Membrane (GO:0000139)	1/427	0.211366	0.215961	4.59225	7.13712	DNM2
204	Phosphorylation (GO:0016310)	1/429	0.212252	0.216414	4.57033	7.08392	ILF3
205	Regulation Of Nucleic Acid-Templated Transcription (GO:1903506)	1/452	0.222378	0.225633	4.33215	6.51285	DNM2
206	Protein Phosphorylation (GO:0006468)	1/500	0.243132	0.245492	3.90581	5.52341	ILF3
292	GTPase Regulator Activity (GO:0030695)	1/424	0.210035	0.249771	4.62553	7.21806	TBC1D15
207	Positive Regulation Of Intracellular Signal Transduction (GO:1902533)	1/525	0.25374	0.254966	3.71469	5.0945	GOLPH3
313	Pathways in cancer	1/531	0.256266	0.256266	3.67151	4.99891	JUP
293	Transcription Cis-Regulatory Region Binding (GO:0000976)	1/474	0.231954	0.262667	4.126	6.02899	XRCC6
294	Purine Ribonucleoside Triphosphate Binding (GO:0035639)	1/476	0.232819	0.262667	4.10821	5.9877	DNM2
295	Protein Kinase Binding (GO:0019901)	1/511	0.247816	0.272598	3.81941	5.32834	DSP
403	Axon Guidance R-HSA-422475	1/519	0.251206	0.280687	3.75888	5.19282	DNM2
404	Cell Cycle, Mitotic R-HSA-69278	1/523	0.252896	0.280687	3.72931	5.12697	SET
405	Nervous System Development R-HSA-9675108	1/545	0.262129	0.287772	3.57445	4.7859	DNM2
296	Double-Stranded DNA Binding (GO:0003690)	1/650	0.304782	0.32425	2.97997	3.54067	XRCC6
297	Protein Homodimerization Activity (GO:0042803)	1/662	0.309511	0.32425	2.92405	3.42922	JUP
298	Sequence-Specific Double-Stranded DNA Binding (GO:1990837)	1/715	0.33005	0.330814	2.69958	2.99251	XRCC6
299	Sequence-Specific DNA Binding (GO:0043565)	1/717	0.330814	0.330814	2.69176	2.97762	XRCC6
406	Cell Cycle R-HSA-1640170	1/654	0.306362	0.332716	2.9611	3.50295	SET
407	Metabolism Of RNA R-HSA-8953854	1/666	0.311081	0.332859	2.90586	3.39318	SET
408	Metabolism R-HSA-1430728	2/2049	0.313085	0.332859	1.94778	2.26192	NCOA6;DNM2
409	Cellular Responses To Stress R-HSA-2262752	1/722	0.332721	0.344863	2.6724	2.94084	NCOA6
410	Metabolism Of Lipids R-HSA-556833	1/732	0.33652	0.344863	2.63447	2.8692	NCOA6
411	Adaptive Immune System R-HSA-1280218	1/733	0.336899	0.344863	2.63074	2.86217	DNM2
412	Cellular Responses To Stimuli R-HSA-8953897	1/736	0.338034	0.344863	2.61959	2.84124	NCOA6
255	Bounding Membrane Of Organelle (GO:0098588)	1/819	0.368748	0.368748	2.34364	2.33812	DNM2
413	Infectious Disease R-HSA-5663205	1/961	0.418305	0.422488	1.98219	1.72757	XRCC6
208	Regulation Of Gene Expression (GO:0010468)	1/1127	0.471738	0.471738	1.67522	1.25865	DNM2
414	Disease R-HSA-1643685	1/1736	0.631776	0.631776	1.0521	0.483148	XRCC6

## Sheet: Cluster 5
	Term	Overlap	P.value	Adjusted.P.value	Odds.Ratio	Combined.Score	Genes
371	Transcription Factor TFIID Complex (GO:0005669)	5/42	1.64384e-09	4.93151e-08	134.716	2724.8	GTF2A1;TAF9;TAF9B;TAF4;TAF1
496	Basal transcription factors	5/45	2.35505e-09	1.64854e-07	124.594	2475.27	GTF2A1;TAF9;TAF9B;TAF4;TAF1
566	HIV Transcription Initiation R-HSA-167161	5/46	2.64005e-09	5.88732e-07	121.549	2400.89	GTF2A1;TAF9;TAF9B;TAF4;TAF1
567	Late Phase Of HIV Life Cycle R-HSA-162599	6/136	1.40892e-08	1.35735e-06	48.2065	871.47	GTF2A1;TAF9;NMT1;TAF9B;TAF4;TAF1
568	Transcription Of HIV Genome R-HSA-167172	5/69	2.12344e-08	1.35735e-06	77.7773	1374.14	GTF2A1;TAF9;TAF9B;TAF4;TAF1
569	HIV Life Cycle R-HSA-162587	6/149	2.43471e-08	1.35735e-06	43.7954	767.77	GTF2A1;TAF9;NMT1;TAF9B;TAF4;TAF1
570	Regulation Of TP53 Activity R-HSA-5633007	6/157	3.3279e-08	1.48424e-06	41.4583	713.844	TAF9;PPP2R5C;TAF9B;TAF4;TP53;TAF1
571	RNA Polymerase II Pre-transcription Events R-HSA-674695	5/80	4.50073e-08	1.67277e-06	66.3333	1122.12	GTF2A1;TAF9;TAF9B;TAF4;TAF1
1	Positive Regulation Of Transcription Initiation By RNA Polymerase II (GO:0060261)	5/52	4.98062e-09	1.84283e-06	106	2026.48	GTF2A1;TAF9;TAF4;TP53;TAF1
572	Regulation Of TP53 Activity Thru Phosphorylation R-HSA-6804756	5/90	8.15975e-08	2.59946e-06	58.5	954.806	TAF9;TAF9B;TAF4;TP53;TAF1
573	HIV Infection R-HSA-162906	6/229	3.11531e-07	8.68394e-06	27.9707	419.051	GTF2A1;TAF9;NMT1;TAF9B;TAF4;TAF1
401	Core Promoter Sequence-Specific DNA Binding (GO:0001046)	4/35	9.68145e-08	9.19737e-06	122.544	1979.14	GTF2A1;TAF4;TP53;TAF1
372	Transcription Factor TFTC Complex (GO:0033276)	3/17	1.15959e-06	1.73939e-05	194.425	2657.3	TAF9;TAF4;TAF9B
2	Transcription By RNA Polymerase II (GO:0006366)	6/192	1.10122e-07	2.03726e-05	33.5976	538.29	GTF2A1;ICE1;ICE2;TAF9;TAF4;TAF1
3	mRNA Transcription (GO:0009299)	4/43	2.2666e-07	2.79548e-05	97.3675	1489.7	TAF9;TAF4;TP53;TAF1
4	RNA Polymerase II Preinitiation Complex Assembly (GO:0051123)	4/56	6.67258e-07	4.35939e-05	72.978	1037.75	GTF2A1;TAF9;TAF4;TAF1
5	Positive Regulation Of DNA-templated Transcription Initiation (GO:2000144)	4/56	6.67258e-07	4.35939e-05	72.978	1037.75	GTF2A1;TAF9;TAF4;TAF1
6	Regulation Of Transcription Initiation By RNA Polymerase II (GO:0060260)	4/57	7.17015e-07	4.35939e-05	71.5975	1012.97	GTF2A1;TAF9;TAF4;TAF1
7	Transcription Preinitiation Complex Assembly (GO:0070897)	4/59	8.2475e-07	4.35939e-05	68.987	966.383	GTF2A1;TAF9;TAF4;TAF1
574	RNA Polymerase II Transcribes snRNA Genes R-HSA-6807505	4/74	2.05898e-06	5.1017e-05	54.1633	709.176	GTF2A1;ICE1;ICE2;TAF9
373	MLL1 Complex (GO:0071339)	3/30	6.84973e-06	5.68304e-05	100.747	1198.02	TAF9;TAF4;TAF1
374	MLL1/2 Complex (GO:0044665)	3/31	7.57738e-06	5.68304e-05	97.1445	1145.37	TAF9;TAF4;TAF1
375	SAGA-type Complex (GO:0070461)	3/38	1.41391e-05	8.48344e-05	77.6883	867.512	TAF9;TAF9B;TAF4
575	Transcriptional Regulation By TP53 R-HSA-3700989	6/354	3.92765e-06	8.75867e-05	17.8103	221.694	TAF9;PPP2R5C;TAF9B;TAF4;TP53;TAF1
8	Transcription Initiation At RNA Polymerase II Promoter (GO:0006367)	4/76	2.29196e-06	0.000106003	52.6534	683.763	GTF2A1;TAF9;TAF4;TAF1
402	General Transcription Initiation Factor Binding (GO:0140296)	3/30	6.84973e-06	0.000325362	100.747	1198.02	GTF2A1;TP53;TAF1
576	RNA Polymerase II Transcription R-HSA-73857	9/1312	1.71054e-05	0.000346774	8.06063	88.4744	GTF2A1;ICE1;ICE2;TAF9;PPP2R5C;TAF9B;TAF4;TP53;TAF1
9	mRNA Transcription By RNA Polymerase II (GO:0042789)	3/38	1.41391e-05	0.000581273	77.6883	867.512	TAF9;TAF4;TAF1
577	Gene Expression (Transcription) R-HSA-74160	9/1449	3.77838e-05	0.000702148	7.24023	73.7319	GTF2A1;ICE1;ICE2;TAF9;PPP2R5C;TAF9B;TAF4;TP53;TAF1
10	snRNA Transcription By RNA Polymerase III (GO:0042796)	2/7	3.13794e-05	0.00116104	347.304	3601.32	ICE1;ICE2
376	Nucleus (GO:0005634)	14/4487	0.000277739	0.0013887	4.41087	36.1199	GTF2A1;PRMT7;TAF9;TECR;MSN;PPP2R5C;EIF2S2;BACH1;PIAS1;RBBP6;NBN;TAF4;TP53;TAF1
403	RNA Polymerase II General Transcription Initiation Factor Binding (GO:0001091)	2/9	5.37111e-05	0.00170085	248.05	2438.8	GTF2A1;TAF1
11	snRNA Transcription By RNA Polymerase II (GO:0042795)	2/10	6.70875e-05	0.00225658	217.033	2085.58	ICE1;ICE2
404	RNA Polymerase II Core Promoter Sequence-Specific DNA Binding (GO:0000979)	2/12	9.82446e-05	0.00233331	173.609	1602.07	GTF2A1;TAF1
12	Negative Regulation Of Intrinsic Apoptotic Signaling Pathway In Response To DNA Damage By P53 Class Mediator (GO:1902166)	2/12	9.82446e-05	0.0025189	173.609	1602.07	TAF9;TAF9B
13	snRNA Transcription (GO:0009301)	2/12	9.82446e-05	0.0025189	173.609	1602.07	ICE1;ICE2
14	DNA Damage Response (GO:0006974)	5/384	9.83919e-05	0.0025189	12.9261	119.264	TAF9;RBBP6;BACH1;TP53;TAF1
15	DNA-templated Transcription (GO:0006351)	4/199	0.000102118	0.0025189	19.3211	177.549	GTF2A1;TAF4;TP53;TAF1
578	Disease R-HSA-1643685	9/1736	0.000154894	0.00265703	5.94354	52.1413	GTF2A1;TAF9;NMT1;MSN;PPP2R5C;TAF9B;TAF4;TP53;TAF1
16	Regulation Of Intrinsic Apoptotic Signaling Pathway In Response To DNA Damage By P53 Class Mediator (GO:1902165)	2/13	0.000116018	0.00268293	157.818	1430.11	TAF9;TAF9B
17	Positive Regulation Of Transcription By RNA Polymerase III (GO:0045945)	2/15	0.00015594	0.00339399	133.525	1170.49	ICE1;ICE2
18	Negative Regulation Of Intrinsic Apoptotic Signaling Pathway By P53 Class Mediator (GO:1902254)	2/16	0.000178081	0.00366055	123.981	1070.37	TAF9;TAF9B
579	SUMOylation Of Transcription Factors R-HSA-3232118	2/19	0.000253183	0.00403284	102.087	845.423	TP53;PIAS1
405	TBP-class Protein Binding (GO:0017025)	2/18	0.000226706	0.0043074	108.473	910.289	GTF2A1;TAF1
377	Intracellular Membrane-Bounded Organelle (GO:0043231)	14/5175	0.00131182	0.0051529	3.6532	24.2439	GTF2A1;PRMT7;TAF9;TECR;MSN;PPP2R5C;EIF2S2;BACH1;PIAS1;RBBP6;NBN;TAF4;TP53;TAF1
378	Euchromatin (GO:0000791)	2/44	0.00137411	0.0051529	41.2692	271.962	ICE1;ICE2
19	Regulation Of Cellular Response To Stress (GO:0080135)	3/107	0.000314278	0.00612016	26.0546	210.137	TAF9;TAF4;SLC38A2
406	DNA-binding Transcription Factor Binding (GO:0140297)	4/282	0.000387477	0.00613366	13.4957	106.02	TAF9;NBN;TP53;TAF1
407	DNA Binding (GO:0003677)	6/846	0.000499292	0.00613366	7.19361	54.6881	GTF2A1;TAF9;NBN;TAF4;TP53;TAF1
408	Histone Acetyltransferase Activity (GO:0004402)	2/27	0.000516518	0.00613366	69.3913	525.181	TAF9;TAF1
20	Regulation Of Proteasomal Ubiquitin-Dependent Protein Catabolic Process (GO:0032434)	3/109	0.000331859	0.0061394	25.5605	204.76	TAF9;PIAS1;TAF1
21	Negative Regulation Of Intrinsic Apoptotic Signaling Pathway In Response To DNA Damage (GO:1902230)	2/25	0.000442145	0.00735046	75.4329	582.634	TAF9;TAF9B
22	Regulation Of Cell Cycle Phase Transition (GO:1901987)	2/25	0.000442145	0.00735046	75.4329	582.634	TP53;TAF1
23	Regulation Of Transcription By RNA Polymerase III (GO:0006359)	2/26	0.000478624	0.00735046	72.2862	552.599	ICE1;ICE2
24	Regulation Of DNA Metabolic Process (GO:0051052)	3/124	0.000484217	0.00735046	22.3749	170.787	TAF9;RBBP6;TAF4
25	Monoubiquitinated Histone H2A Deubiquitination (GO:0035522)	2/27	0.000516518	0.00735046	69.3913	525.181	TAF9;TAF4
26	Monoubiquitinated Histone Deubiquitination (GO:0035521)	2/27	0.000516518	0.00735046	69.3913	525.181	TAF9;TAF4
27	Transcription By RNA Polymerase III (GO:0006383)	2/28	0.000555825	0.00761686	66.7191	500.063	ICE1;ICE2
409	Basal RNA Polymerase II Transcription Machinery Binding (GO:0001099)	2/36	0.000920721	0.0092396	51	356.508	GTF2A1;TAF1
410	N-acyltransferase Activity (GO:0016410)	2/37	0.000972589	0.0092396	49.5404	343.59	NMT1;SLC38A2
28	Monoubiquitinated Protein Deubiquitination (GO:0035520)	2/33	0.000773425	0.00986784	55.9439	400.82	TAF9;TAF4
29	Signal Transduction By P53 Class Mediator (GO:0072331)	2/33	0.000773425	0.00986784	55.9439	400.82	NBN;TP53
30	Histone Deubiquitination (GO:0016578)	2/34	0.000821136	0.0101273	54.1929	385.031	TAF9;TAF4
31	DNA Damage Response, Signal Transduction By P53 Class Mediator (GO:0030330)	2/36	0.000920721	0.0106458	51	356.508	NBN;TP53
32	Histone H3 Acetylation (GO:0043966)	2/36	0.000920721	0.0106458	51	356.508	TAF9;TAF4
33	Negative Regulation Of Ubiquitin-Dependent Protein Catabolic Process (GO:2000059)	2/39	0.00108046	0.0121143	46.8578	320.056	TAF9;TAF1
580	Regulation Of TP53 Degradation R-HSA-6804757	2/36	0.000920721	0.0128125	51	356.508	PPP2R5C;TP53
581	Regulation Of TP53 Expression And Degradation R-HSA-6806003	2/37	0.000972589	0.0128125	49.5404	343.59	PPP2R5C;TP53
582	Infectious Disease R-HSA-5663205	6/961	0.000976737	0.0128125	6.28934	43.5932	GTF2A1;TAF9;NMT1;TAF9B;TAF4;TAF1
411	Protein Heterodimerization Activity (GO:0046982)	3/190	0.00166391	0.0143701	14.4298	92.33	GTF2A1;TP53;TAF1
412	RNA Polymerase II-specific DNA-binding Transcription Factor Binding (GO:0061629)	3/228	0.00279416	0.0221204	11.9697	70.3845	TAF4;TP53;TAF1
34	Protein Stabilization (GO:0050821)	3/208	0.0021539	0.0227831	13.1508	80.752	TAF9;TAF9B;TAF1
35	Mitotic DNA Damage Checkpoint Signaling (GO:0044773)	2/56	0.00221649	0.0227831	32.0789	196.061	NBN;TP53
36	Regulation Of Gene Expression (GO:0010468)	6/1127	0.00221673	0.0227831	5.31124	32.4608	TAF9;MSN;BACH1;SLC38A2;TP53;TAF1
37	Signal Transduction In Response To DNA Damage (GO:0042770)	2/57	0.00229533	0.0229533	31.4941	191.386	NBN;TP53
38	Regulation Of Transcription By RNA Polymerase II (GO:0006357)	8/2028	0.00245298	0.0233097	4.18288	25.141	GTF2A1;TAF9;TAF9B;TAF4;BACH1;TP53;PIAS1;TAF1
39	DNA-templated Transcription Initiation (GO:0006352)	2/59	0.00245696	0.0233097	30.386	182.584	TAF4;TAF1
40	Histone Acetylation (GO:0016573)	2/60	0.00253974	0.0234926	29.8606	178.438	TAF9;TAF4
583	Intrinsic Pathway For Apoptosis R-HSA-109606	2/55	0.00213896	0.0264994	32.6858	200.934	NMT1;TP53
41	Cellular Response To Light Stimulus (GO:0071482)	2/65	0.00297318	0.0268311	27.4838	159.904	TP53;TAF1
42	Positive Regulation Of DNA-templated Transcription (GO:0045893)	6/1243	0.00362485	0.0319332	4.78356	26.8833	GTF2A1;ICE1;ICE2;TAF9;TAF4;TP53
379	Pseudopodium (GO:0031143)	1/8	0.00995799	0.0331933	118.857	547.858	MSN
584	Generic Transcription Pathway R-HSA-212436	6/1190	0.00291626	0.0342277	5.01182	29.2563	TAF9;PPP2R5C;TAF9B;TAF4;TP53;TAF1
380	Nuclear Inclusion Body (GO:0042405)	1/10	0.0124326	0.0372978	92.4352	405.553	NBN
43	Cellular Response To UV (GO:0034644)	2/79	0.00435718	0.037492	22.4709	122.15	TP53;TAF1
44	Epigenetic Regulation Of Gene Expression (GO:0040029)	2/83	0.00479788	0.0385917	21.357	114.037	PRMT7;TP53
45	Positive Regulation Of Proteasomal Ubiquitin-Dependent Protein Catabolic Process (GO:0032436)	2/83	0.00479788	0.0385917	21.357	114.037	PIAS1;TAF1
46	Positive Regulation Of Ubiquitin-Dependent Protein Catabolic Process (GO:2000060)	2/83	0.00479788	0.0385917	21.357	114.037	PIAS1;TAF1
47	Positive Regulation Of Transcription By RNA Polymerase II (GO:0045944)	5/938	0.00544751	0.0424108	5.10236	26.5965	GTF2A1;TAF9;TAF4;TP53;TAF1
48	DNA Repair (GO:0006281)	3/291	0.00553207	0.0424108	9.3215	48.4456	NBN;BACH1;TP53
49	Positive Regulation Of Proteasomal Protein Catabolic Process (GO:1901800)	2/90	0.00561656	0.0424108	19.6512	101.833	PIAS1;TAF1
50	Regulation Of Protein Autoubiquitination (GO:1902498)	1/5	0.00623494	0.0435269	208.031	1056.3	TAF1
51	Regulation Of Thymocyte Apoptotic Process (GO:0070243)	1/5	0.00623494	0.0435269	208.031	1056.3	TP53
52	Response To Testosterone (GO:0033574)	1/5	0.00623494	0.0435269	208.031	1056.3	MSN
53	Regulation Of Pentose-Phosphate Shunt (GO:0043456)	1/5	0.00623494	0.0435269	208.031	1056.3	TP53
54	Positive Regulation Of Protein-Containing Complex Assembly (GO:0031334)	2/98	0.006625	0.0442313	18.0063	90.3361	ICE1;TP53
55	Response To UV (GO:0009411)	2/100	0.00688907	0.0442313	17.6371	87.7942	TP53;TAF1
56	Regulation Of RNA Splicing (GO:0043484)	2/102	0.00715789	0.0442313	17.2826	85.3681	TAF9;SLC38A2
57	Peptidyl-Arginine Modification (GO:0018195)	1/6	0.00747745	0.0442313	166.417	814.753	PRMT7
58	DNA Strand Resection Involved In Replication Fork Processing (GO:0110025)	1/6	0.00747745	0.0442313	166.417	814.753	NBN
59	Gland Morphogenesis (GO:0022612)	1/6	0.00747745	0.0442313	166.417	814.753	MSN
60	Polyamine Biosynthetic Process (GO:0006596)	1/6	0.00747745	0.0442313	166.417	814.753	SLC38A2
61	Negative Regulation Of Telomere Capping (GO:1904354)	1/6	0.00747745	0.0442313	166.417	814.753	NBN
62	Serine Transport (GO:0032329)	1/6	0.00747745	0.0442313	166.417	814.753	SLC38A2
63	Spermidine Metabolic Process (GO:0008216)	1/7	0.00871846	0.0442313	138.674	657.634	SLC38A2
64	Stress-Induced Premature Senescence (GO:0090400)	1/7	0.00871846	0.0442313	138.674	657.634	TP53
65	ER Overload Response (GO:0006983)	1/7	0.00871846	0.0442313	138.674	657.634	TP53
66	Transcription Initiation At RNA Polymerase I Promoter (GO:0006361)	1/7	0.00871846	0.0442313	138.674	657.634	TAF1
67	Immunological Synapse Formation (GO:0001771)	1/7	0.00871846	0.0442313	138.674	657.634	MSN
68	Positive Regulation Of Execution Phase Of Apoptosis (GO:1900119)	1/7	0.00871846	0.0442313	138.674	657.634	TP53
69	Regulation Of Protein Binding (GO:0043393)	2/118	0.00947624	0.0442313	14.8868	69.3571	PRMT7;TAF1
70	Regulation Of Protein Localization To Early Endosome (GO:1902965)	1/8	0.00995799	0.0442313	118.857	547.858	MSN
71	DNA Damage Response, Signal Transduction By P53 Class Mediator Resulting In Transcription Of P21 Class Mediator (GO:0006978)	1/8	0.00995799	0.0442313	118.857	547.858	TP53
72	Regulation Of Rhodopsin Mediated Signaling Pathway (GO:0022400)	1/8	0.00995799	0.0442313	118.857	547.858	NMT1
73	Formation Of Translation Preinitiation Complex (GO:0001731)	1/8	0.00995799	0.0442313	118.857	547.858	EIF2S2
74	Glutamine Transport (GO:0006868)	1/8	0.00995799	0.0442313	118.857	547.858	SLC38A2
75	Regulation Of Helicase Activity (GO:0051095)	1/8	0.00995799	0.0442313	118.857	547.858	TP53
76	Positive Regulation Of Protein Localization To Early Endosome (GO:1902966)	1/8	0.00995799	0.0442313	118.857	547.858	MSN
77	Positive Regulation Of Protein Localization To Endosome (GO:1905668)	1/8	0.00995799	0.0442313	118.857	547.858	MSN
78	Intermembrane Lipid Transfer (GO:0120009)	1/8	0.00995799	0.0442313	118.857	547.858	ESYT1
79	Positive Regulation Of Early Endosome To Late Endosome Transport (GO:2000643)	1/8	0.00995799	0.0442313	118.857	547.858	MSN
80	Box C/D snoRNP Assembly (GO:0000492)	1/8	0.00995799	0.0442313	118.857	547.858	TAF9
81	Proline Transport (GO:0015824)	1/8	0.00995799	0.0442313	118.857	547.858	SLC38A2
82	Positive Regulation Of Macromolecule Metabolic Process (GO:0010604)	3/364	0.0102188	0.0442313	7.40896	33.9592	MSN;SLC38A2;TP53
83	Ubiquitin-Dependent Protein Catabolic Process (GO:0006511)	3/367	0.0104485	0.0442313	7.34678	33.5108	RBBP6;PPP2R5C;TAF1
84	Positive Regulation Of Intracellular Protein Transport (GO:0090316)	2/126	0.0107449	0.0442313	13.9208	63.1073	ICE1;NMT1
85	Protein Modification Process (GO:0036211)	4/711	0.0110524	0.0442313	5.19108	23.3864	TAF9;PPP2R5C;TAF4;TAF1
86	DNA Damage Response, Signal Transduction Resulting In Transcription (GO:0042772)	1/9	0.011196	0.0442313	103.995	467.165	TP53
87	Hematopoietic Stem Cell Differentiation (GO:0060218)	1/9	0.011196	0.0442313	103.995	467.165	TP53
88	Positive Regulation Of T Cell Apoptotic Process (GO:0070234)	1/9	0.011196	0.0442313	103.995	467.165	TP53
89	Homologous Recombination (GO:0035825)	1/9	0.011196	0.0442313	103.995	467.165	NBN
90	Positive Regulation Of Protein Sumoylation (GO:0033235)	1/9	0.011196	0.0442313	103.995	467.165	PIAS1
91	Regulation Of RNA Polymerase II Regulatory Region Sequence-Specific DNA Binding (GO:1903025)	1/9	0.011196	0.0442313	103.995	467.165	TAF1
92	Negative Regulation Of Telomerase Activity (GO:0051974)	1/9	0.011196	0.0442313	103.995	467.165	TP53
93	Regulation Of DNA Repair (GO:0006282)	2/129	0.0112391	0.0442313	13.5899	60.9962	TAF9;TAF4
94	Negative Regulation Of Programmed Cell Death (GO:0043069)	3/381	0.0115605	0.0442313	7.06962	31.5316	TAF9;TAF9B;TP53
95	Establishment Of Epithelial Cell Apical/Basal Polarity (GO:0045198)	1/10	0.0124326	0.0442313	92.4352	405.553	MSN
96	T-Circle Formation (GO:0090656)	1/10	0.0124326	0.0442313	92.4352	405.553	NBN
97	Formation Of Extrachromosomal Circular DNA (GO:0001325)	1/10	0.0124326	0.0442313	92.4352	405.553	NBN
98	Telomere Maintenance Via Telomere Trimming (GO:0090737)	1/10	0.0124326	0.0442313	92.4352	405.553	NBN
99	Positive Regulation Of Mitochondrial Outer Membrane Permeabilization Involved In Apoptotic Signaling Pathway (GO:1901030)	1/10	0.0124326	0.0442313	92.4352	405.553	NMT1
100	Regulation Of Gene Expression By Genomic Imprinting (GO:0006349)	1/10	0.0124326	0.0442313	92.4352	405.553	PRMT7
101	Mitotic G1/S Transition Checkpoint Signaling (GO:0044819)	1/10	0.0124326	0.0442313	92.4352	405.553	TP53
102	Positive Regulation Of Cellular Senescence (GO:2000774)	1/10	0.0124326	0.0442313	92.4352	405.553	TP53
103	Positive Regulation Of Transcription From RNA Polymerase II Promoter In Response To Endoplasmic Reticulum Stress (GO:1990440)	1/10	0.0124326	0.0442313	92.4352	405.553	TP53
104	Small Nucleolar Ribonucleoprotein Complex Assembly (GO:0000491)	1/10	0.0124326	0.0442313	92.4352	405.553	TAF9
105	Polyamine Metabolic Process (GO:0006595)	1/11	0.0136677	0.047262	83.1875	357.101	SLC38A2
106	Positive Regulation Of Cytoplasmic Transport (GO:1903651)	1/11	0.0136677	0.047262	83.1875	357.101	MSN
107	Biogenic Amine Biosynthetic Process (GO:0042401)	1/11	0.0136677	0.047262	83.1875	357.101	SLC38A2
108	Negative Regulation Of Transcription By RNA Polymerase II (GO:0000122)	4/763	0.0140381	0.0477546	4.82239	20.5722	TAF9B;BACH1;TP53;TAF1
109	DNA Strand Elongation (GO:0022616)	1/12	0.0149012	0.0477546	75.6212	318.086	NBN
110	Fatty Acid Elongation (GO:0030497)	1/12	0.0149012	0.0477546	75.6212	318.086	TECR
111	Regulation Of Transcription From RNA Polymerase II Promoter In Response To Stress (GO:0043618)	1/12	0.0149012	0.0477546	75.6212	318.086	TP53
112	Very Long-Chain Fatty Acid Biosynthetic Process (GO:0042761)	1/12	0.0149012	0.0477546	75.6212	318.086	TECR
113	Regulation Of DNA-templated DNA Replication Initiation (GO:0030174)	1/12	0.0149012	0.0477546	75.6212	318.086	NBN
114	Regulation Of Lymphocyte Migration (GO:2000401)	1/12	0.0149012	0.0477546	75.6212	318.086	MSN
115	Alanine Transport (GO:0032328)	1/12	0.0149012	0.0477546	75.6212	318.086	SLC38A2
116	protein-RNA Complex Assembly (GO:0022618)	2/150	0.0149717	0.0477546	11.6492	48.9453	PRMT7;EIF2S2
117	Cellular Response To Organic Cyclic Compound (GO:0071407)	2/152	0.0153516	0.0485479	11.4928	47.9999	MSN;TAF1
118	Phosphorylation (GO:0016310)	3/429	0.0158811	0.0497968	6.25768	25.9232	TAF9;TAF4;TAF1
119	Regulation Of Response To Stress (GO:0080134)	1/13	0.0161334	0.0501625	69.316	286.058	SLC38A2
413	L-serine Transmembrane Transporter Activity (GO:0015194)	1/6	0.00747745	0.0507398	166.417	814.753	SLC38A2
414	Aryl Hydrocarbon Receptor Binding (GO:0017162)	1/6	0.00747745	0.0507398	166.417	814.753	TAF4
120	Establishment Of Apical/Basal Cell Polarity (GO:0035089)	1/14	0.017364	0.0509895	63.9808	259.337	MSN
121	Cellular Response To ATP (GO:0071318)	1/14	0.017364	0.0509895	63.9808	259.337	TAF1
122	Telomere Capping (GO:0016233)	1/14	0.017364	0.0509895	63.9808	259.337	NBN
123	Polarized Epithelial Cell Differentiation (GO:0030859)	1/14	0.017364	0.0509895	63.9808	259.337	MSN
124	T Cell Proliferation (GO:0042098)	1/14	0.017364	0.0509895	63.9808	259.337	MSN
125	Negative Regulation Of Transcription Regulatory Region DNA Binding (GO:2000678)	1/14	0.017364	0.0509895	63.9808	259.337	TAF1
126	Positive Regulation Of Response To Cytokine Stimulus (GO:0060760)	1/14	0.017364	0.0509895	63.9808	259.337	TAF9
415	Phosphatidylethanolamine Binding (GO:0008429)	1/7	0.00871846	0.0517659	138.674	657.634	ESYT1
416	Neutral L-amino Acid:Sodium Symporter Activity (GO:0005295)	1/7	0.00871846	0.0517659	138.674	657.634	SLC38A2
417	L-glutamine Transmembrane Transporter Activity (GO:0015186)	1/8	0.00995799	0.0525561	118.857	547.858	SLC38A2
418	Serine Transmembrane Transporter Activity (GO:0022889)	1/8	0.00995799	0.0525561	118.857	547.858	SLC38A2
127	Regulation Of Nucleic Acid-Templated Transcription (GO:1903506)	3/452	0.0182349	0.0529189	5.93015	23.7468	TAF9;BACH1;TP53
128	DNA Double-Strand Break Processing (GO:0000729)	1/15	0.0185931	0.0529189	59.4077	236.738	NBN
129	Protein Localization To Cell-Cell Junction (GO:0150105)	1/15	0.0185931	0.0529189	59.4077	236.738	CGNL1
130	Negative Regulation Of Telomere Maintenance (GO:0032205)	1/15	0.0185931	0.0529189	59.4077	236.738	NBN
381	Protein Phosphatase Type 2A Complex (GO:0000159)	1/16	0.0198208	0.0540567	55.4444	217.399	PPP2R5C
131	Regulation Of Response To Cytokine Stimulus (GO:0060759)	1/16	0.0198208	0.0548408	55.4444	217.399	TAF9
132	Cellular Response To Gamma Radiation (GO:0071480)	1/16	0.0198208	0.0548408	55.4444	217.399	TP53
133	Negative Regulation Of ATP-dependent Activity (GO:0032780)	1/16	0.0198208	0.0548408	55.4444	217.399	TP53
134	Negative Regulation Of Fibroblast Proliferation (GO:0048147)	1/17	0.021047	0.0548408	51.9766	200.681	TP53
135	DNA Damage Response, Signal Transduction By P53 Class Mediator Resulting In Cell Cycle Arrest (GO:0006977)	1/17	0.021047	0.0548408	51.9766	200.681	TP53
136	Regulation Of Protein Sumoylation (GO:0033233)	1/17	0.021047	0.0548408	51.9766	200.681	PIAS1
137	Membrane Lipid Metabolic Process (GO:0006643)	1/17	0.021047	0.0548408	51.9766	200.681	TECR
138	Transcription By RNA Polymerase I (GO:0006360)	1/17	0.021047	0.0548408	51.9766	200.681	TAF1
139	T Cell Migration (GO:0072678)	1/17	0.021047	0.0548408	51.9766	200.681	MSN
140	Regulation Of DNA-templated DNA Replication (GO:0090329)	1/17	0.021047	0.0548408	51.9766	200.681	NBN
141	Positive Regulation Of Transcription From RNA Polymerase II Promoter In Response To Stress (GO:0036003)	1/17	0.021047	0.0548408	51.9766	200.681	TP53
142	Long-Chain fatty-acyl-CoA Biosynthetic Process (GO:0035338)	1/17	0.021047	0.0548408	51.9766	200.681	TECR
143	Positive Regulation Of Gene Expression (GO:0010628)	3/480	0.0213517	0.0552458	5.57404	21.4412	MSN;SLC38A2;TP53
144	Negative Regulation Of Apoptotic Process (GO:0043066)	3/482	0.021585	0.0554614	5.5502	21.2892	TAF9;TAF9B;TP53
419	Amino Acid:Monoatomic Cation Symporter Activity (GO:0005416)	1/9	0.011196	0.0559802	103.995	467.165	SLC38A2
420	acyl-CoA Dehydrogenase Activity (GO:0003995)	1/10	0.0124326	0.0562427	92.4352	405.553	TECR
421	Protein-Arginine N-methyltransferase Activity (GO:0016274)	1/10	0.0124326	0.0562427	92.4352	405.553	PRMT7
422	Organic Acid:Sodium Symporter Activity (GO:0005343)	1/11	0.0136677	0.0564534	83.1875	357.101	SLC38A2
423	C2H2 Zinc Finger Domain Binding (GO:0070742)	1/11	0.0136677	0.0564534	83.1875	357.101	TAF9
145	Regulation Of Cell Cycle G2/M Phase Transition (GO:1902749)	1/18	0.0222717	0.0568313	48.9167	186.1	TP53
146	Establishment Of Epithelial Cell Polarity (GO:0090162)	1/19	0.023495	0.0586938	46.1968	173.283	MSN
147	Regulation Of Early Endosome To Late Endosome Transport (GO:2000641)	1/19	0.023495	0.0586938	46.1968	173.283	MSN
148	Intrinsic Apoptotic Signaling Pathway In Response To DNA Damage By P53 Class Mediator (GO:0042771)	1/19	0.023495	0.0586938	46.1968	173.283	TP53
149	Protein Phosphorylation (GO:0006468)	3/500	0.023748	0.0586938	5.34425	19.9889	TAF9;TAF4;TAF1
150	Modification-Dependent Protein Catabolic Process (GO:0019941)	2/192	0.0237948	0.0586938	9.05492	33.8499	RBBP6;TAF1
151	Response To ATP (GO:0033198)	1/20	0.0247168	0.0597726	43.7632	161.936	TAF1
152	Negative Regulation Of Small GTPase Mediated Signal Transduction (GO:0051058)	1/20	0.0247168	0.0597726	43.7632	161.936	CGNL1
153	Endothelial Cell Development (GO:0001885)	1/20	0.0247168	0.0597726	43.7632	161.936	MSN
424	Histone H4 Methyltransferase Activity (GO:0140939)	1/13	0.0161334	0.0609085	69.316	286.058	PRMT7
425	SUMO Ligase Activity (GO:0061665)	1/13	0.0161334	0.0609085	69.316	286.058	PIAS1
426	Alanine Transmembrane Transporter Activity (GO:0022858)	1/14	0.017364	0.0609085	63.9808	259.337	SLC38A2
427	Acidic Amino Acid Transmembrane Transporter Activity (GO:0015172)	1/15	0.0185931	0.0609085	59.4077	236.738	SLC38A2
428	Protein Phosphatase Activator Activity (GO:0072542)	1/15	0.0185931	0.0609085	59.4077	236.738	PPP2R5C
429	K48-linked Deubiquitinase Activity (GO:1990380)	1/15	0.0185931	0.0609085	59.4077	236.738	MINDY4
430	Transcription Cis-Regulatory Region Binding (GO:0000976)	3/474	0.0206605	0.0622298	5.64679	21.9069	TAF9;TAF4;TP53
431	Phosphatase Activator Activity (GO:0019211)	1/17	0.021047	0.0622298	51.9766	200.681	PPP2R5C
432	Actin Binding (GO:0003779)	2/183	0.0217587	0.0622298	9.50949	36.3998	ABLIM1;MSN
433	Oxidoreductase Activity, Acting On The CH-CH Group Of Donors, NAD Or NADP As Acceptor (GO:0016628)	1/18	0.0222717	0.0622298	48.9167	186.1	TECR
434	Amino Acid:Sodium Symporter Activity (GO:0005283)	1/18	0.0222717	0.0622298	48.9167	186.1	SLC38A2
435	Histone Methyltransferase Activity (GO:0042054)	1/19	0.023495	0.0637721	46.1968	173.283	PRMT7
154	Regulation Of Telomere Capping (GO:1904353)	1/22	0.0271559	0.0639981	39.5913	142.772	NBN
155	Positive Regulation Of Protein Autophosphorylation (GO:0031954)	1/22	0.0271559	0.0639981	39.5913	142.772	NBN
156	Response To Gamma Radiation (GO:0010332)	1/22	0.0271559	0.0639981	39.5913	142.772	TP53
157	Regulation Of Mononuclear Cell Migration (GO:0071675)	1/22	0.0271559	0.0639981	39.5913	142.772	MSN
158	Protein Localization To Cell Junction (GO:1902414)	1/23	0.0283733	0.0656133	37.7898	134.619	CGNL1
159	Long-Chain fatty-acyl-CoA Metabolic Process (GO:0035336)	1/23	0.0283733	0.0656133	37.7898	134.619	TECR
160	Entrainment Of Circadian Clock By Photoperiod (GO:0043153)	1/23	0.0283733	0.0656133	37.7898	134.619	TP53
436	Protein Phosphatase 2A Binding (GO:0051721)	1/23	0.0283733	0.0657431	37.7898	134.619	TP53
437	Lysine-Acetylated Histone Binding (GO:0070577)	1/23	0.0283733	0.0657431	37.7898	134.619	TAF1
438	N-acetyltransferase Activity (GO:0008080)	1/23	0.0283733	0.0657431	37.7898	134.619	SLC38A2
439	Disordered Domain Specific Binding (GO:0097718)	1/23	0.0283733	0.0657431	37.7898	134.619	TP53
440	Phospholipid Transfer Activity (GO:0120014)	1/23	0.0283733	0.0657431	37.7898	134.619	ESYT1
441	Acetylation-Dependent Protein Binding (GO:0140033)	1/23	0.0283733	0.0657431	37.7898	134.619	TAF1
442	SUMO Transferase Activity (GO:0019789)	1/24	0.0295893	0.0669281	36.1449	127.243	PIAS1
161	Regulation Of Execution Phase Of Apoptosis (GO:1900117)	1/24	0.0295893	0.0675804	36.1449	127.243	TP53
162	Photoperiodism (GO:0009648)	1/24	0.0295893	0.0675804	36.1449	127.243	TP53
163	fatty-acyl-CoA Biosynthetic Process (GO:0046949)	1/25	0.0308037	0.0678416	34.6372	120.541	TECR
164	Mitotic Cell Cycle Checkpoint Signaling (GO:0007093)	1/25	0.0308037	0.0678416	34.6372	120.541	NBN
165	Negative Regulation Of Proteolysis Involved In Protein Catabolic Process (GO:1903051)	1/25	0.0308037	0.0678416	34.6372	120.541	TAF1
166	Negative Regulation Of Stress Fiber Assembly (GO:0051497)	1/25	0.0308037	0.0678416	34.6372	120.541	CGNL1
167	Positive Regulation Of Release Of Cytochrome C From Mitochondria (GO:0090200)	1/25	0.0308037	0.0678416	34.6372	120.541	TP53
168	Regulation Of Cell Size (GO:0008361)	1/25	0.0308037	0.0678416	34.6372	120.541	MSN
169	Positive Regulation Of Nucleic Acid-Templated Transcription (GO:1903508)	3/557	0.0313567	0.0684751	4.78036	16.5512	TAF9;TAF4;TP53
170	L-amino Acid Transport (GO:0015807)	1/26	0.0320167	0.0684751	33.25	114.43	SLC38A2
171	Mitotic G1 DNA Damage Checkpoint Signaling (GO:0031571)	1/26	0.0320167	0.0684751	33.25	114.43	TP53
172	Cellular Response To Xenobiotic Stimulus (GO:0071466)	1/26	0.0320167	0.0684751	33.25	114.43	TP53
173	Negative Regulation Of Catalytic Activity (GO:0043086)	1/26	0.0320167	0.0684751	33.25	114.43	TP53
174	Regulation Of Cell Growth (GO:0001558)	2/227	0.0324169	0.0689324	7.63285	26.1736	TAF9B;TP53
585	Activation Of NOXA And Translocation To Mitochondria R-HSA-111448	1/5	0.00623494	0.0695196	208.031	1056.3	TP53
443	Transcription Regulatory Region Nucleic Acid Binding (GO:0001067)	2/224	0.0316355	0.0698925	7.73717	26.7201	TAF9;TP53
175	Amino Acid Import Across Plasma Membrane (GO:0089718)	1/27	0.0332283	0.0702541	31.9696	108.836	SLC38A2
382	SAGA Complex (GO:0000124)	1/23	0.0283733	0.0709333	37.7898	134.619	TAF9
176	Establishment Of Endothelial Barrier (GO:0061028)	1/28	0.0344384	0.0711855	30.784	103.698	MSN
177	Hematopoietic Progenitor Cell Differentiation (GO:0002244)	1/28	0.0344384	0.0711855	30.784	103.698	TP53
178	Negative Regulation Of G2/M Transition Of Mitotic Cell Cycle (GO:0010972)	1/28	0.0344384	0.0711855	30.784	103.698	NBN
179	Negative Regulation Of Actin Filament Bundle Assembly (GO:0032232)	1/28	0.0344384	0.0711855	30.784	103.698	CGNL1
444	Acetyltransferase Activity (GO:0016407)	1/27	0.0332283	0.0717429	31.9696	108.836	SLC38A2
180	RNA Biosynthetic Process (GO:0032774)	1/29	0.035647	0.0732744	29.683	98.9659	TAF4
181	Negative Regulation Of DNA-templated Transcription (GO:0045892)	4/1025	0.0367469	0.074109	3.53603	11.682	TAF9B;BACH1;TP53;TAF1
182	DNA Geometric Change (GO:0032392)	1/30	0.0368542	0.074109	28.658	94.5941	NBN
183	Mitotic G2 DNA Damage Checkpoint Signaling (GO:0007095)	1/30	0.0368542	0.074109	28.658	94.5941	NBN
184	Cytoplasmic Translational Initiation (GO:0002183)	1/30	0.0368542	0.074109	28.658	94.5941	EIF2S2
185	Regulation Of Protein Autophosphorylation (GO:0031952)	1/31	0.03806	0.0749052	27.7014	90.5446	NBN
186	Receptor Signaling Pathway Via STAT (GO:0097696)	1/31	0.03806	0.0749052	27.7014	90.5446	PIAS1
187	Negative Regulation Of DNA Biosynthetic Process (GO:2000279)	1/31	0.03806	0.0749052	27.7014	90.5446	TP53
188	Leukocyte Cell-Cell Adhesion (GO:0007159)	1/31	0.03806	0.0749052	27.7014	90.5446	MSN
445	Ubiquitin-Like Protein Transferase Activity (GO:0019787)	2/240	0.0358903	0.0757684	7.21118	23.9937	RBBP6;PIAS1
446	DNA-binding Transcription Repressor Activity, RNA Polymerase II-specific (GO:0001227)	2/243	0.0367118	0.0758178	7.12033	23.5303	BACH1;TP53
189	Negative Regulation Of Proteasomal Ubiquitin-Dependent Protein Catabolic Process (GO:0032435)	1/32	0.0392642	0.0764619	26.8065	86.7843	TAF9
190	Very Long-Chain Fatty Acid Metabolic Process (GO:0000038)	1/32	0.0392642	0.0764619	26.8065	86.7843	TECR
191	Positive Regulation Of RNA Metabolic Process (GO:0051254)	1/33	0.0404671	0.0775794	25.9674	83.2845	SLC38A2
192	Positive Regulation Of Chromosome Organization (GO:2001252)	1/33	0.0404671	0.0775794	25.9674	83.2845	NBN
193	Positive Regulation Of Establishment Of Protein Localization To Mitochondrion (GO:1903749)	1/33	0.0404671	0.0775794	25.9674	83.2845	NMT1
194	DNA Damage Checkpoint Signaling (GO:0000077)	1/34	0.0416685	0.0786599	25.1793	80.0201	NBN
195	Transcription Initiation-Coupled Chromatin Remodeling (GO:0045815)	1/34	0.0416685	0.0786599	25.1793	80.0201	TP53
196	Negative Regulation Of Cell Cycle Process (GO:0010948)	1/34	0.0416685	0.0786599	25.1793	80.0201	TP53
197	Regulation Of Cellular Senescence (GO:2000772)	1/35	0.0428684	0.0793066	24.4375	76.9688	TP53
198	Protein Methylation (GO:0006479)	1/35	0.0428684	0.0793066	24.4375	76.9688	PRMT7
199	Intrinsic Apoptotic Signaling Pathway By P53 Class Mediator (GO:0072332)	1/35	0.0428684	0.0793066	24.4375	76.9688	TP53
200	Neutral Amino Acid Transport (GO:0015804)	1/35	0.0428684	0.0793066	24.4375	76.9688	SLC38A2
447	Ubiquitin Conjugating Enzyme Activity (GO:0061631)	1/32	0.0392642	0.0793639	26.8065	86.7843	TAF1
201	Receptor Signaling Pathway Via JAK-STAT (GO:0007259)	1/36	0.0440669	0.0799253	23.7381	74.1114	PIAS1
202	Regulation Of Intracellular Protein Transport (GO:0033157)	1/36	0.0440669	0.0799253	23.7381	74.1114	ICE1
203	Positive Regulation Of RNA Splicing (GO:0033120)	1/36	0.0440669	0.0799253	23.7381	74.1114	SLC38A2
204	Positive Regulation Of Signaling Receptor Activity (GO:2000273)	1/36	0.0440669	0.0799253	23.7381	74.1114	TAF1
205	Spliceosomal snRNP Assembly (GO:0000387)	1/37	0.045264	0.0809067	23.0775	71.4306	PRMT7
206	Negative Regulation Of Transferase Activity (GO:0051348)	1/37	0.045264	0.0809067	23.0775	71.4306	TP53
207	Regulation Of Cellular Component Biogenesis (GO:0044087)	1/37	0.045264	0.0809067	23.0775	71.4306	MSN
208	Lymphocyte Proliferation (GO:0046651)	1/38	0.0464596	0.0810852	22.4527	68.9112	MSN
209	G2/M Transition Of Mitotic Cell Cycle (GO:0000086)	1/38	0.0464596	0.0810852	22.4527	68.9112	BACH1
210	Regulation Of Telomere Maintenance (GO:0032204)	1/38	0.0464596	0.0810852	22.4527	68.9112	NBN
211	Tumor Necrosis Factor-Mediated Signaling Pathway (GO:0033209)	1/38	0.0464596	0.0810852	22.4527	68.9112	TP53
212	Regulation Of Neurotransmitter Secretion (GO:0046928)	1/38	0.0464596	0.0810852	22.4527	68.9112	SLC38A2
213	Carboxylic Acid Transmembrane Transport (GO:1905039)	1/39	0.0476538	0.0812531	21.8607	66.5396	SLC38A2
214	Positive Regulation Of Intracellular Transport (GO:0032388)	1/39	0.0476538	0.0812531	21.8607	66.5396	ICE1
215	Positive Regulation Of Intrinsic Apoptotic Signaling Pathway (GO:2001244)	1/39	0.0476538	0.0812531	21.8607	66.5396	TP53
216	Negative Regulation Of Proteasomal Protein Catabolic Process (GO:1901799)	1/39	0.0476538	0.0812531	21.8607	66.5396	TAF9
217	Internal Peptidyl-Lysine Acetylation (GO:0018393)	1/39	0.0476538	0.0812531	21.8607	66.5396	TAF9
383	Protein Serine/Threonine Phosphatase Complex (GO:0008287)	1/29	0.035647	0.0822624	29.683	98.9659	PPP2R5C
218	Establishment Or Maintenance Of Epithelial Cell Apical/Basal Polarity (GO:0045197)	1/40	0.0488466	0.0825262	21.2991	64.3036	MSN
219	L-alpha-amino Acid Transmembrane Transport (GO:1902475)	1/40	0.0488466	0.0825262	21.2991	64.3036	SLC38A2
220	DNA Metabolic Process (GO:0006259)	2/288	0.0498785	0.0826519	5.98632	17.948	NBN;BACH1
221	Lymphocyte Migration (GO:0072676)	1/41	0.0500379	0.0826519	20.7656	62.1925	MSN
222	Stem Cell Differentiation (GO:0048863)	1/41	0.0500379	0.0826519	20.7656	62.1925	TP53
223	DNA Duplex Unwinding (GO:0032508)	1/41	0.0500379	0.0826519	20.7656	62.1925	NBN
224	Regulation Of Release Of Cytochrome C From Mitochondria (GO:0090199)	1/41	0.0500379	0.0826519	20.7656	62.1925	TP53
225	DNA Integrity Checkpoint Signaling (GO:0031570)	1/42	0.0512278	0.0827698	20.2581	60.1965	NBN
226	DNA Recombination (GO:0006310)	1/42	0.0512278	0.0827698	20.2581	60.1965	NBN
227	Cellular Response To Glucose Starvation (GO:0042149)	1/42	0.0512278	0.0827698	20.2581	60.1965	TP53
228	Regulation Of Ubiquitin-Dependent Protein Catabolic Process (GO:2000058)	1/42	0.0512278	0.0827698	20.2581	60.1965	TAF1
229	Amino Acid Transmembrane Transport (GO:0003333)	1/42	0.0512278	0.0827698	20.2581	60.1965	SLC38A2
230	Positive Regulation Of miRNA Transcription (GO:1902895)	1/43	0.0524162	0.0839568	19.7748	58.3068	TP53
231	Regulation Of Cellular Component Size (GO:0032535)	1/43	0.0524162	0.0839568	19.7748	58.3068	MSN
232	Regulation Of Cell Cycle (GO:0051726)	2/298	0.053008	0.0845386	5.78114	16.981	NBN;TP53
233	Cellular Response To Ketone (GO:1901655)	1/44	0.0536033	0.0847573	19.314	56.5154	MSN
234	Bone Development (GO:0060348)	1/44	0.0536033	0.0847573	19.314	56.5154	TP53
448	Ubiquitin-Like Protein Conjugating Enzyme Activity (GO:0061650)	1/35	0.0428684	0.0848438	24.4375	76.9688	TAF1
235	Regulation Of Telomerase Activity (GO:0051972)	1/45	0.0547889	0.0862633	18.8741	54.8153	TP53
236	Protein Sumoylation (GO:0016925)	1/46	0.0559731	0.0862918	18.4537	53.1999	PIAS1
237	Regulation Of Fibroblast Proliferation (GO:0048145)	1/46	0.0559731	0.0862918	18.4537	53.1999	TP53
238	Mitotic G2/M Transition Checkpoint (GO:0044818)	1/46	0.0559731	0.0862918	18.4537	53.1999	NBN
239	Replication Fork Processing (GO:0031297)	1/46	0.0559731	0.0862918	18.4537	53.1999	NBN
240	Amino Acid Transport (GO:0006865)	1/46	0.0559731	0.0862918	18.4537	53.1999	SLC38A2
241	Regulation Of Apoptotic Process (GO:0042981)	3/705	0.0564245	0.0866268	3.74378	10.7628	TAF9;TAF9B;TP53
242	Regulation Of Signal Transduction By P53 Class Mediator (GO:1901796)	1/47	0.0571558	0.087387	18.0516	51.6633	TAF1
449	Methyltransferase Activity (GO:0008168)	1/37	0.045264	0.0877567	23.0775	71.4306	PRMT7
243	Cellular Response To Radiation (GO:0071478)	1/48	0.0583371	0.088101	17.6667	50.2001	TP53
244	Regulation Of Intrinsic Apoptotic Signaling Pathway (GO:2001242)	1/48	0.0583371	0.088101	17.6667	50.2001	TP53
245	Positive Regulation Of Reactive Oxygen Species Metabolic Process (GO:2000379)	1/48	0.0583371	0.088101	17.6667	50.2001	TP53
586	RUNX3 Regulates CDKN1A Transcription R-HSA-8941855	1/7	0.00871846	0.0883735	138.674	657.634	TP53
587	Erythrocytes Take Up Oxygen And Release Carbon Dioxide R-HSA-1247673	1/7	0.00871846	0.0883735	138.674	657.634	MINDY4
246	Positive Regulation Of miRNA Metabolic Process (GO:2000630)	1/49	0.059517	0.0891551	17.2977	48.8055	TP53
247	Intrinsic Apoptotic Signaling Pathway In Response To DNA Damage (GO:0008630)	1/49	0.059517	0.0891551	17.2977	48.8055	TP53
248	Proteasome-Mediated Ubiquitin-Dependent Protein Catabolic Process (GO:0043161)	2/319	0.0598034	0.0892228	5.3924	15.1887	PPP2R5C;TAF1
450	mRNA Binding (GO:0003729)	2/282	0.048035	0.0912665	6.11646	18.5685	EIF2S2;TP53
451	Translation Initiation Factor Activity (GO:0003743)	1/41	0.0500379	0.0914154	20.7656	62.1925	EIF2S2
452	Neutral L-amino Acid Transmembrane Transporter Activity (GO:0015175)	1/41	0.0500379	0.0914154	20.7656	62.1925	SLC38A2
453	Promoter-Specific Chromatin Binding (GO:1990841)	1/42	0.0512278	0.0918234	20.2581	60.1965	TP53
249	Cellular Response To Ionizing Radiation (GO:0071479)	1/52	0.0630483	0.0929397	16.2778	44.9894	TP53
250	Positive Regulation Of Telomere Maintenance (GO:0032206)	1/52	0.0630483	0.0929397	16.2778	44.9894	NBN
251	Neurotransmitter Transport (GO:0006836)	1/52	0.0630483	0.0929397	16.2778	44.9894	SLC38A2
252	Carboxylic Acid Transport (GO:0046942)	1/53	0.0642225	0.0942949	15.9639	43.8274	SLC38A2
454	Copper Ion Binding (GO:0005507)	1/45	0.0547889	0.0946353	18.8741	54.8153	TP53
455	Damaged DNA Binding (GO:0003684)	1/45	0.0547889	0.0946353	18.8741	54.8153	NBN
253	Negative Regulation Of Protein Ubiquitination (GO:0031397)	1/54	0.0653953	0.0956374	15.6619	42.7149	TAF1
588	Recycling Of eIF2:GDP R-HSA-72731	1/8	0.00995799	0.0965492	118.857	547.858	EIF2S2
456	Calcium-Dependent Phospholipid Binding (GO:0005544)	1/47	0.0571558	0.0969607	18.0516	51.6633	ESYT1
254	Regulation Of Synaptic Transmission, Glutamatergic (GO:0051966)	1/55	0.0665667	0.0969673	15.3711	41.6489	SLC38A2
255	Nucleotide-Excision Repair (GO:0006289)	1/56	0.0677367	0.0971418	15.0909	40.6266	TP53
256	Regulation Of Reactive Oxygen Species Metabolic Process (GO:2000377)	1/56	0.0677367	0.0971418	15.0909	40.6266	TP53
257	Cellular Response To Peptide (GO:1901653)	1/56	0.0677367	0.0971418	15.0909	40.6266	TP53
258	Positive Regulation Of Cellular Metabolic Process (GO:0031325)	1/56	0.0677367	0.0971418	15.0909	40.6266	TP53
259	Regulation Of Cell Population Proliferation (GO:0042127)	3/766	0.0688999	0.0984284	3.43358	9.18516	PPP2R5C;TP53;PIAS1
260	Peptidyl-Threonine Phosphorylation (GO:0018107)	1/58	0.0700725	0.0993365	14.5599	38.7036	TAF1
261	Positive Regulation Of Mitochondrion Organization (GO:0010822)	1/58	0.0700725	0.0993365	14.5599	38.7036	TP53
457	Ubiquitin-Like Protein Ligase Activity (GO:0061659)	2/319	0.0598034	0.0994151	5.3924	15.1887	RBBP6;PIAS1
458	S-adenosylmethionine-dependent Methyltransferase Activity (GO:0008757)	1/50	0.0606955	0.0994151	16.9439	47.4748	PRMT7
589	PI5P Regulates TP53 Acetylation R-HSA-6811555	1/9	0.011196	0.0998686	103.995	467.165	TP53
590	Activation Of PUMA And Translocation To Mitochondria R-HSA-139915	1/9	0.011196	0.0998686	103.995	467.165	TP53
262	Positive Regulation Of Protein Binding (GO:0032092)	1/59	0.0712383	0.100221	14.3082	37.7983	TAF1
263	Regulation Of miRNA Transcription (GO:1902893)	1/59	0.0712383	0.100221	14.3082	37.7983	TP53
459	RNA Polymerase II Transcription Regulatory Region Sequence-Specific DNA Binding (GO:0000977)	4/1225	0.0634283	0.10213	2.92563	8.06843	GTF2A1;BACH1;TP53;TAF1
264	Positive Regulation Of Apoptotic Signaling Pathway (GO:2001235)	1/62	0.0747273	0.104731	13.6025	35.2836	TP53
265	Protein Modification By Small Protein Conjugation (GO:0032446)	2/364	0.0753091	0.105149	4.71127	12.1841	RBBP6;PIAS1
266	G1/S Transition Of Mitotic Cell Cycle (GO:0000082)	1/63	0.0758875	0.105162	13.3824	34.5065	BACH1
267	Telomere Organization (GO:0032200)	1/63	0.0758875	0.105162	13.3824	34.5065	NBN
460	Amino Acid Transmembrane Transporter Activity (GO:0015171)	1/56	0.0677367	0.10725	15.0909	40.6266	SLC38A2
268	Fatty Acid Biosynthetic Process (GO:0006633)	1/65	0.0782036	0.107968	12.9629	33.0351	TECR
591	Erythrocytes Take Up Carbon Dioxide And Release Oxygen R-HSA-1237044	1/11	0.0136677	0.109112	83.1875	357.101	MINDY4
592	Passive Transport By Aquaporins R-HSA-432047	1/12	0.0149012	0.109112	75.6212	318.086	MINDY4
593	TP53 Regulates Transcription Of Caspase Activators And Caspases R-HSA-6803207	1/12	0.0149012	0.109112	75.6212	318.086	TP53
594	TP53 Regulates Transcription Of Death Receptors And Ligands R-HSA-6803211	1/12	0.0149012	0.109112	75.6212	318.086	TP53
595	APC Truncation Mutants Have Impaired AXIN Binding R-HSA-5467337	1/14	0.017364	0.109112	63.9808	259.337	PPP2R5C
596	TP53 Regulates Transcription Of Genes Involved In G1 Cell Cycle Arrest R-HSA-6804116	1/14	0.017364	0.109112	63.9808	259.337	TP53
597	TP53 Regulates Transcription Of Additional Cell Death Genes With Uncertain Roles In P53-Dependent Apoptosis R-HSA-6803205	1/14	0.017364	0.109112	63.9808	259.337	TP53
598	Regulation Of IFNG Signaling R-HSA-877312	1/14	0.017364	0.109112	63.9808	259.337	PIAS1
599	Regulation Of TP53 Activity Thru Association With Co-factors R-HSA-6804759	1/14	0.017364	0.109112	63.9808	259.337	TP53
600	DCC Mediated Attractive Signaling R-HSA-418885	1/14	0.017364	0.109112	63.9808	259.337	ABLIM1
601	SUMO E3 Ligases SUMOylate Target Proteins R-HSA-3108232	2/168	0.0185388	0.109112	10.3766	41.3809	TP53;PIAS1
602	CTNNB1 S33 Mutants Not Phosphorylated R-HSA-5358747	1/15	0.0185931	0.109112	59.4077	236.738	PPP2R5C
603	Response Of EIF2AK1 (HRI) To Heme Deficiency R-HSA-9648895	1/15	0.0185931	0.109112	59.4077	236.738	EIF2S2
604	SUMOylation R-HSA-2990846	2/174	0.0198003	0.109151	10.0116	39.2662	TP53;PIAS1
605	Apoptosis R-HSA-109581	2/178	0.020661	0.109151	9.78211	37.9498	NMT1;TP53
606	Formation Of Senescence-Associated Heterochromatin Foci (SAHF) R-HSA-2559584	1/17	0.021047	0.109151	51.9766	200.681	TP53
607	Platelet Sensitization By LDL R-HSA-432142	1/17	0.021047	0.109151	51.9766	200.681	PPP2R5C
608	Beta-catenin Phosphorylation Cascade R-HSA-196299	1/17	0.021047	0.109151	51.9766	200.681	PPP2R5C
461	Receptor Tyrosine Kinase Binding (GO:0030971)	1/59	0.0712383	0.109155	14.3082	37.7983	TP53
462	Carboxylic Acid Transmembrane Transporter Activity (GO:0046943)	1/59	0.0712383	0.109155	14.3082	37.7983	SLC38A2
269	Peptidyl-Threonine Modification (GO:0018210)	1/66	0.0793596	0.109156	12.7628	32.338	TAF1
270	Positive Regulation Of Protein Phosphorylation (GO:0001934)	2/377	0.0800092	0.109642	4.54493	11.4787	NBN;TP53
271	Negative Regulation Of Cell Population Proliferation (GO:0008285)	2/379	0.0807405	0.110236	4.52036	11.3755	PPP2R5C;TP53
609	TP53 Regulates Transcription Of Genes Involved In G2 Cell Cycle Arrest R-HSA-6804114	1/18	0.0222717	0.110369	48.9167	186.1	TP53
610	Regulation Of NF-kappa B Signaling R-HSA-9758274	1/18	0.0222717	0.110369	48.9167	186.1	TP53
463	Protein Phosphatase Regulator Activity (GO:0019888)	1/61	0.0735657	0.110932	13.8299	36.0901	PPP2R5C
272	Telomere Maintenance (GO:0000723)	1/68	0.0816675	0.111092	12.3806	31.0146	NBN
464	L-amino Acid Transmembrane Transporter Activity (GO:0015179)	1/63	0.0758875	0.112566	13.3824	34.5065	SLC38A2
465	Acyltransferase Activity, Transferring Groups Other Than Amino-Acyl Groups (GO:0016747)	1/64	0.0770463	0.112566	13.1693	33.7575	NMT1
466	Double-Stranded RNA Binding (GO:0003725)	1/65	0.0782036	0.112566	12.9629	33.0351	MSN
273	Regulation Of G Protein-Coupled Receptor Signaling Pathway (GO:0008277)	1/70	0.0839697	0.11339	12.0205	29.7784	NMT1
274	Positive Regulation Of Protein Transport (GO:0051222)	1/70	0.0839697	0.11339	12.0205	29.7784	ICE1
611	Regulation Of TP53 Activity Thru Methylation R-HSA-6804760	1/19	0.023495	0.1139	46.1968	173.283	TP53
275	Regulation Of DNA-templated Transcription (GO:0006355)	5/1922	0.0857099	0.114815	2.35498	5.78569	TAF9;TAF4;BACH1;TP53;PIAS1
276	Cellular Response To Hypoxia (GO:0071456)	1/72	0.0862665	0.114815	11.6808	28.6215	TP53
277	Response To Ionizing Radiation (GO:0010212)	1/72	0.0862665	0.114815	11.6808	28.6215	TP53
278	Negative Regulation Of Catabolic Process (GO:0009895)	1/72	0.0862665	0.114815	11.6808	28.6215	TAF1
612	TP53 Regulates Transcription Of Genes Involved In Cytochrome C Release R-HSA-6803204	1/20	0.0247168	0.115679	43.7632	161.936	TP53
613	Ub-specific Processing Proteases R-HSA-5689880	2/201	0.0259066	0.115679	8.64147	31.5695	TAF9B;TP53
614	TP53 Regulates Transcription Of Additional Cell Cycle Genes With Uncertain Roles In P53 Pathway R-HSA-6804115	1/21	0.0259371	0.115679	41.5729	151.828	TP53
615	CTLA4 Inhibitory Signaling R-HSA-389513	1/21	0.0259371	0.115679	41.5729	151.828	PPP2R5C
279	Cellular Response To Decreased Oxygen Levels (GO:0036294)	1/73	0.0874128	0.115924	11.5179	28.0705	TP53
280	Gland Development (GO:0048732)	1/74	0.0885577	0.116606	11.3596	27.5368	MSN
281	Regulation Of Cell Cycle G1/S Phase Transition (GO:1902806)	1/74	0.0885577	0.116606	11.3596	27.5368	TAF1
282	Regulation Of Stress Fiber Assembly (GO:0051492)	1/75	0.0897012	0.117277	11.2055	27.0195	CGNL1
283	Regulation Of DNA Replication (GO:0006275)	1/75	0.0897012	0.117277	11.2055	27.0195	RBBP6
616	Programmed Cell Death R-HSA-5357801	2/208	0.0276004	0.119382	8.34487	29.9575	NMT1;TP53
617	Glutamate Neurotransmitter Release Cycle R-HSA-210500	1/23	0.0283733	0.119382	37.7898	134.619	SLC38A2
618	RHOBTB1 GTPase Cycle R-HSA-9013422	1/23	0.0283733	0.119382	37.7898	134.619	RBBP6
284	Positive Regulation Of Response To Stimulus (GO:0048584)	1/77	0.0919841	0.119838	10.9095	26.0317	TAF9
619	Synthesis Of Very Long-Chain Fatty acyl-CoAs R-HSA-75876	1/24	0.0295893	0.119971	36.1449	127.243	TECR
620	Defective Intrinsic Pathway For Apoptosis R-HSA-9734009	1/24	0.0295893	0.119971	36.1449	127.243	TP53
384	Intracellular Non-Membrane-Bounded Organelle (GO:0043232)	4/1195	0.0588979	0.120671	3.00412	8.50751	MSN;NBN;TP53;TAF1
385	Nucleolus (GO:0005730)	3/771	0.0699753	0.120671	3.41033	9.07017	NBN;TP53;TAF1
386	Microvillus (GO:0005902)	1/58	0.0700725	0.120671	14.5599	38.7036	MSN
387	Nuclear Lumen (GO:0031981)	3/780	0.0719307	0.120671	3.36925	8.86805	NBN;TP53;TAF1
388	Filopodium (GO:0030175)	1/60	0.0724027	0.120671	14.065	36.9277	MSN
467	Methylated Histone Binding (GO:0035064)	1/71	0.0851188	0.120691	11.8482	29.1905	TAF1
285	Positive Regulation Of Protein Localization To Membrane (GO:1905477)	1/79	0.0942616	0.121522	10.6287	25.1017	NMT1
286	Positive Regulation Of Protein Modification By Small Protein Conjugation Or Removal (GO:1903322)	1/79	0.0942616	0.121522	10.6287	25.1017	PIAS1
287	Positive Regulation Of Catabolic Process (GO:0009896)	1/79	0.0942616	0.121522	10.6287	25.1017	MSN
468	ATPase Binding (GO:0051117)	1/73	0.0874128	0.122121	11.5179	28.0705	TAF9
288	Regulation Of Organelle Assembly (GO:1902115)	1/80	0.0953982	0.12256	10.4937	24.6569	MSN
289	Positive Regulation Of Growth (GO:0045927)	1/81	0.0965335	0.123163	10.362	24.2249	TAF9B
290	Histone Modification (GO:0016570)	1/81	0.0965335	0.123163	10.362	24.2249	TAF9
291	Vascular Transport (GO:0010232)	1/83	0.0988	0.125622	10.1082	23.3971	SLC38A2
292	mRNA Metabolic Process (GO:0016071)	1/85	0.101061	0.126755	9.86657	22.6145	TP53
293	Transport Across Blood-Brain Barrier (GO:0150104)	1/85	0.101061	0.126755	9.86657	22.6145	SLC38A2
294	Regulation Of Kinase Activity (GO:0043549)	1/85	0.101061	0.126755	9.86657	22.6145	NBN
295	Response To Interleukin-1 (GO:0070555)	1/85	0.101061	0.126755	9.86657	22.6145	TAF9
296	Protein Ubiquitination (GO:0016567)	2/434	0.101647	0.127058	3.93378	8.99361	RBBP6;TAF1
621	Pyroptosis R-HSA-5620971	1/26	0.0320167	0.127495	33.25	114.43	TP53
469	Ubiquitin-Protein Transferase Activity (GO:0004842)	2/412	0.0931074	0.128191	4.14952	9.85097	RBBP6;TAF1
622	Recycling Pathway Of L1 R-HSA-437239	1/28	0.0344384	0.130316	30.784	103.698	MSN
623	Chromatin Modifying Enzymes R-HSA-3247509	2/238	0.0353468	0.130316	7.27303	24.3104	PRMT7;TAF9
624	Regulation Of TP53 Activity Thru Acetylation R-HSA-6804758	1/29	0.035647	0.130316	29.683	98.9659	TP53
625	Disassembly Of Destruction Complex And Recruitment Of AXIN To Membrane R-HSA-4641262	1/29	0.035647	0.130316	29.683	98.9659	PPP2R5C
626	SUMOylation Of Intracellular Receptors R-HSA-4090294	1/29	0.035647	0.130316	29.683	98.9659	PIAS1
627	Activation Of BH3-only Proteins R-HSA-114452	1/30	0.0368542	0.130785	28.658	94.5941	TP53
628	PERK Regulates Gene Expression R-HSA-381042	1/32	0.0392642	0.130785	26.8065	86.7843	EIF2S2
629	RAF Activation R-HSA-5673000	1/32	0.0392642	0.130785	26.8065	86.7843	PPP2R5C
630	Inactivation, Recovery And Regulation Of Phototransduction Cascade R-HSA-2514859	1/32	0.0392642	0.130785	26.8065	86.7843	NMT1
631	Oncogene Induced Senescence R-HSA-2559585	1/33	0.0404671	0.130785	25.9674	83.2845	TP53
632	Amino Acid Transport Across Plasma Membrane R-HSA-352230	1/33	0.0404671	0.130785	25.9674	83.2845	SLC38A2
633	Phototransduction Cascade R-HSA-2514856	1/33	0.0404671	0.130785	25.9674	83.2845	NMT1
634	Signaling By WNT In Cancer R-HSA-4791275	1/33	0.0404671	0.130785	25.9674	83.2845	PPP2R5C
635	Gene And Protein Expression By JAK-STAT Signaling After Interleukin-12 Stimulation R-HSA-8950505	1/35	0.0428684	0.132167	24.4375	76.9688	MSN
636	RHOBTB GTPase Cycle R-HSA-9706574	1/35	0.0428684	0.132167	24.4375	76.9688	RBBP6
637	PIP3 Activates AKT Signaling R-HSA-1257604	2/268	0.0438362	0.132167	6.44296	20.149	PPP2R5C;TP53
638	Cell Cycle Checkpoints R-HSA-69620	2/271	0.0447236	0.132167	6.37013	19.7936	PPP2R5C;TP53
639	Signaling By Rho GTPases R-HSA-194315	3/644	0.0451789	0.132167	4.11303	12.7386	RBBP6;PPP2R5C;ESYT1
640	Fatty acyl-CoA Biosynthesis R-HSA-75105	1/37	0.045264	0.132167	23.0775	71.4306	TECR
641	Association Of TriC/CCT With Target Proteins During Biosynthesis R-HSA-390471	1/38	0.0464596	0.132167	22.4527	68.9112	TP53
642	Deubiquitination R-HSA-5688426	2/279	0.047123	0.132167	6.18364	18.891	TAF9B;TP53
643	Ovarian Tumor Domain Proteases R-HSA-5689896	1/39	0.0476538	0.132167	21.8607	66.5396	TP53
644	Transcriptional Regulation By VENTX R-HSA-8853884	1/39	0.0476538	0.132167	21.8607	66.5396	TP53
645	SUMOylation Of Ubiquitinylation Proteins R-HSA-3232142	1/39	0.0476538	0.132167	21.8607	66.5396	PIAS1
646	Signaling By Rho GTPases, Miro GTPases And RHOBTB3 R-HSA-9716542	3/660	0.0480068	0.132167	4.00955	12.1746	RBBP6;PPP2R5C;ESYT1
297	Regulation Of Peptidyl-Tyrosine Phosphorylation (GO:0050730)	1/90	0.10669	0.132913	9.30993	20.834	TP53
298	Regulation Of RNA Metabolic Process (GO:0051252)	1/91	0.107811	0.133412	9.20602	20.5052	TAF9
299	Positive Regulation Of Binding (GO:0051099)	1/91	0.107811	0.133412	9.20602	20.5052	TAF1
300	Positive Regulation Of Protein Catabolic Process (GO:0045732)	1/92	0.108932	0.134349	9.1044	20.1847	MSN
647	Negative Regulation Of MAPK Pathway R-HSA-5675221	1/41	0.0500379	0.134398	20.7656	62.1925	PPP2R5C
648	Formation Of Incision Complex In GG-NER R-HSA-5696395	1/42	0.0512278	0.134398	20.2581	60.1965	PIAS1
649	RHOF GTPase Cycle R-HSA-9035034	1/42	0.0512278	0.134398	20.2581	60.1965	ESYT1
650	Vasopressin Regulates Renal Water Homeostasis Via Aquaporins R-HSA-432040	1/42	0.0512278	0.134398	20.2581	60.1965	MINDY4
651	SUMOylation Of Transcription Cofactors R-HSA-3899300	1/43	0.0524162	0.134879	19.7748	58.3068	PIAS1
652	TP53 Regulates Transcription Of Cell Death Genes R-HSA-5633008	1/44	0.0536033	0.134879	19.314	56.5154	TP53
653	Interleukin-12 Signaling R-HSA-9020591	1/44	0.0536033	0.134879	19.314	56.5154	MSN
654	TAK1-dependent IKK And NF-kappa-B Activation R-HSA-445989	1/45	0.0547889	0.134879	18.8741	54.8153	TP53
655	Glycosphingolipid Metabolism R-HSA-1660662	1/45	0.0547889	0.134879	18.8741	54.8153	ESYT1
656	Intracellular Signaling By Second Messengers R-HSA-9006925	2/306	0.0555616	0.134879	5.62672	16.2627	PPP2R5C;TP53
657	Cytokine Signaling In Immune System R-HSA-1280215	3/702	0.0558422	0.134879	3.76044	10.8497	MSN;TP53;PIAS1
658	Transport Of Small Molecules R-HSA-382551	3/706	0.0566192	0.134879	3.73826	10.7341	MINDY4;EIF2S2;SLC38A2
659	DNA Repair R-HSA-73894	2/310	0.0568548	0.134879	5.55251	15.9205	TP53;PIAS1
301	Positive Regulation Of Cellular Component Biogenesis (GO:0044089)	1/93	0.110051	0.135278	9.00498	19.8723	ICE1
660	TP53 Regulates Transcription Of Cell Cycle Genes R-HSA-6791312	1/49	0.059517	0.135351	17.2977	48.8055	TP53
661	RMTs Methylate Histone Arginines R-HSA-3214858	1/49	0.059517	0.135351	17.2977	48.8055	PRMT7
662	Netrin-1 Signaling R-HSA-373752	1/49	0.059517	0.135351	17.2977	48.8055	ABLIM1
663	Formation Of Ternary Complex, And Subsequently, 43S Complex R-HSA-72695	1/50	0.0606955	0.135351	16.9439	47.4748	EIF2S2
664	Aquaporin-mediated Transport R-HSA-445717	1/50	0.0606955	0.135351	16.9439	47.4748	MINDY4
665	Neurotransmitter Release Cycle R-HSA-112310	1/50	0.0606955	0.135351	16.9439	47.4748	SLC38A2
302	Sphingolipid Metabolic Process (GO:0006665)	1/94	0.111168	0.13575	8.90771	19.5676	TECR
303	Peptidyl-Lysine Modification (GO:0018205)	1/94	0.111168	0.13575	8.90771	19.5676	PIAS1
666	Autodegradation Of E3 Ubiquitin Ligase COP1 R-HSA-349425	1/51	0.0618726	0.13661	16.6042	46.204	TP53
304	Recombinational Repair (GO:0000725)	1/95	0.112285	0.136662	8.8125	19.2704	NBN
470	Protein Tyrosine Kinase Binding (GO:1990782)	1/85	0.101061	0.137154	9.86657	22.6145	TP53
667	RHOD GTPase Cycle R-HSA-9013405	1/52	0.0630483	0.137841	16.2778	44.9894	ESYT1
471	Heme Binding (GO:0020037)	1/87	0.103317	0.138241	9.63614	21.8736	BACH1
668	Sensory Processing Of Sound By Outer Hair Cells Of Cochlea R-HSA-9662361	1/53	0.0642225	0.139045	15.9639	43.8274	MSN
669	Interleukin-12 Family Signaling R-HSA-447115	1/54	0.0653953	0.13969	15.6619	42.7149	MSN
670	Signaling By ALK Fusions And Activated Point Mutants R-HSA-9725370	1/55	0.0665667	0.13969	15.3711	41.6489	MSN
671	Stabilization Of P53 R-HSA-69541	1/56	0.0677367	0.13969	15.0909	40.6266	TP53
672	Translation Initiation Complex Formation R-HSA-72649	1/57	0.0689053	0.13969	14.8207	39.6457	EIF2S2
673	Regulated Necrosis R-HSA-5218859	1/57	0.0689053	0.13969	14.8207	39.6457	TP53
674	Ribosomal Scanning And Start Codon Recognition R-HSA-72702	1/57	0.0689053	0.13969	14.8207	39.6457	EIF2S2
675	SUMOylation Of Chromatin Organization Proteins R-HSA-4551638	1/57	0.0689053	0.13969	14.8207	39.6457	PIAS1
676	mRNA Activation Upon Binding Of Cap-Binding Complex And eIFs, Subsequent Binding To 43S R-HSA-72662	1/58	0.0700725	0.140776	14.5599	38.7036	EIF2S2
677	Role Of GTSE1 In G2/M Progression After G2 Checkpoint R-HSA-8852276	1/59	0.0712383	0.141222	14.3082	37.7983	TP53
678	Recruitment And ATM-mediated Phosphorylation Of Repair And Signal Proteins At DNA Double Strand Breaks R-HSA-5693565	1/60	0.0724027	0.141222	14.065	36.9277	TP53
679	Regulation Of PTEN Gene Transcription R-HSA-8943724	1/61	0.0735657	0.141222	13.8299	36.0901	TP53
680	DNA Damage/Telomere Stress Induced Senescence R-HSA-2559586	1/61	0.0735657	0.141222	13.8299	36.0901	TP53
681	DNA Double Strand Break Response R-HSA-5693606	1/61	0.0735657	0.141222	13.8299	36.0901	TP53
682	TP53 Regulates Transcription Of DNA Repair Genes R-HSA-6796648	1/62	0.0747273	0.141222	13.6025	35.2836	TP53
683	Pre-NOTCH Transcription And Translation R-HSA-1912408	1/62	0.0747273	0.141222	13.6025	35.2836	TP53
305	Regulation Of Organelle Organization (GO:0033043)	1/100	0.117846	0.142961	8.36532	17.8882	MSN
306	Hemopoiesis (GO:0030097)	1/101	0.118954	0.143834	8.28125	17.6309	TP53
472	mRNA 3'-UTR Binding (GO:0003730)	1/93	0.110051	0.145206	9.00498	19.8723	TP53
473	Kinase Binding (GO:0019900)	2/460	0.112015	0.145773	3.70552	8.11186	MSN;RBBP6
684	p53-Dependent G1 DNA Damage Response R-HSA-69563	1/65	0.0782036	0.14655	12.9629	33.0351	TP53
307	Positive Regulation Of Kinase Activity (GO:0033674)	1/104	0.122271	0.147362	8.03883	16.8937	NBN
308	Cellular Response To Organonitrogen Compound (GO:0071417)	1/105	0.123374	0.147729	7.96114	16.659	TAF1
309	Intrinsic Apoptotic Signaling Pathway (GO:0097193)	1/105	0.123374	0.147729	7.96114	16.659	TP53
685	G1/S DNA Damage Checkpoints R-HSA-69615	1/67	0.0805143	0.148386	12.5688	31.6649	TP53
686	Sensory Processing Of Sound By Inner Hair Cells Of Cochlea R-HSA-9662360	1/67	0.0805143	0.148386	12.5688	31.6649	MSN
310	Positive Regulation Of Cell Growth (GO:0030307)	1/106	0.124475	0.148567	7.88492	16.4294	TAF9B
687	Costimulation By CD28 Family R-HSA-388841	1/68	0.0816675	0.149277	12.3806	31.0146	PPP2R5C
474	Histone Deacetylase Binding (GO:0042826)	1/99	0.116736	0.149864	8.45111	18.1516	TP53
389	Bicellular Tight Junction (GO:0005923)	1/81	0.0965335	0.149897	10.362	24.2249	CGNL1
390	Actin-Based Cell Projection (GO:0098858)	1/84	0.0999312	0.149897	9.98594	23.0004	MSN
311	Positive Regulation Of DNA Metabolic Process (GO:0051054)	1/108	0.126674	0.150223	7.73676	15.9852	NBN
312	Lipid Transport (GO:0006869)	1/108	0.126674	0.150223	7.73676	15.9852	ESYT1
313	Cellular Response To Salt (GO:1902075)	1/109	0.127772	0.15104	7.66474	15.7703	TAF1
314	T Cell Activation (GO:0042110)	1/111	0.129963	0.152655	7.52462	15.354	MSN
315	Double-Strand Break Repair Via Homologous Recombination (GO:0000724)	1/111	0.129963	0.152655	7.52462	15.354	NBN
316	Small GTPase Mediated Signal Transduction (GO:0007264)	1/112	0.131057	0.153453	7.45646	15.1524	TP53
317	Positive Regulation Of Cellular Component Organization (GO:0051130)	1/113	0.132149	0.154244	7.38951	14.9551	ICE1
688	Diseases Of Programmed Cell Death R-HSA-9645723	1/71	0.0851188	0.154321	11.8482	29.1905	TP53
318	Response To Endoplasmic Reticulum Stress (GO:0034976)	1/114	0.13324	0.155028	7.32375	14.7618	TP53
475	Phosphatidylinositol Binding (GO:0035091)	1/106	0.124475	0.155594	7.88492	16.4294	ESYT1
476	Kinase Activity (GO:0016301)	1/106	0.124475	0.155594	7.88492	16.4294	TAF1
391	Tight Junction (GO:0070160)	1/93	0.110051	0.157215	9.00498	19.8723	CGNL1
319	Cellular Response To Oxidative Stress (GO:0034599)	1/117	0.136505	0.158329	7.13326	14.2051	TP53
689	RHOG GTPase Cycle R-HSA-9013408	1/74	0.0885577	0.158589	11.3596	27.5368	ESYT1
690	Immune System R-HSA-168256	5/1943	0.0888951	0.158589	2.32675	5.63144	MSN;RBBP6;PPP2R5C;TP53;PIAS1
691	Sensory Processing Of Sound R-HSA-9659379	1/75	0.0897012	0.158757	11.2055	27.0195	MSN
320	Regulation Of Small GTPase Mediated Signal Transduction (GO:0051056)	1/118	0.137591	0.159089	7.07194	14.027	CGNL1
321	Regulation Of Protein-Containing Complex Assembly (GO:0043254)	1/119	0.138675	0.159347	7.01165	13.8524	ICE1
322	Cellular Response To Tumor Necrosis Factor (GO:0071356)	1/119	0.138675	0.159347	7.01165	13.8524	TP53
692	SUMOylation Of DNA Damage Response And Repair Proteins R-HSA-3108214	1/76	0.0908434	0.159512	11.0556	26.5181	PIAS1
477	Deubiquitinase Activity (GO:0101005)	1/113	0.132149	0.159517	7.38951	14.9551	MINDY4
478	Protein Kinase Binding (GO:0019901)	2/511	0.13312	0.159517	3.32553	6.70595	MSN;RBBP6
479	Protein Phosphatase Binding (GO:0019903)	1/115	0.13433	0.159517	7.25914	14.5724	TP53
480	Nuclear Receptor Binding (GO:0016922)	1/115	0.13433	0.159517	7.25914	14.5724	TAF1
693	G2/M DNA Damage Checkpoint R-HSA-69473	1/77	0.0919841	0.160254	10.9095	26.0317	TP53
694	Pre-NOTCH Expression And Processing R-HSA-1912422	1/78	0.0931235	0.160981	10.7673	25.5598	TP53
323	Regulation Of Protein Catabolic Process (GO:0042176)	1/122	0.141921	0.162572	6.83678	13.3487	MSN
324	Protein Dephosphorylation (GO:0006470)	1/124	0.144078	0.163687	6.72493	13.0289	PPP2R5C
325	Negative Regulation Of Growth (GO:0045926)	1/124	0.144078	0.163687	6.72493	13.0289	TP53
326	Negative Regulation Of Cellular Process (GO:0048523)	2/537	0.144221	0.163687	3.15969	6.11845	PPP2R5C;TP53
327	Response To Cytokine (GO:0034097)	1/125	0.145154	0.163741	6.67036	12.8735	TAF9
328	Negative Regulation Of Cell Growth (GO:0030308)	1/125	0.145154	0.163741	6.67036	12.8735	TP53
329	Protein-Containing Complex Organization (GO:0043933)	1/126	0.14623	0.163954	6.61667	12.7211	TP53
330	Cellular Response To Starvation (GO:0009267)	1/126	0.14623	0.163954	6.61667	12.7211	TP53
331	Regulation Of Response To External Stimulus (GO:0032101)	1/127	0.147304	0.16466	6.56382	12.5714	NMT1
695	TP53 Regulates Metabolic Genes R-HSA-5628897	1/81	0.0965335	0.165117	10.362	24.2249	TP53
696	Global Genome Nucleotide Excision Repair (GG-NER) R-HSA-5696399	1/82	0.0976675	0.165117	10.2335	23.8051	PIAS1
697	Diseases Of Signal Transduction By Growth Factor Receptors And Second Messengers R-HSA-5663202	2/424	0.0977374	0.165117	4.02905	9.36945	MSN;PPP2R5C
698	Platelet Homeostasis R-HSA-418346	1/83	0.0988	0.165657	10.1082	23.3971	PPP2R5C
699	Degradation Of Beta-Catenin By Destruction Complex R-HSA-195253	1/84	0.0999312	0.166303	9.98594	23.0004	PPP2R5C
332	Positive Regulation Of Peptidyl-Tyrosine Phosphorylation (GO:0050731)	1/130	0.150518	0.167746	6.41021	12.1388	TP53
700	RAC2 GTPase Cycle R-HSA-9013404	1/87	0.103317	0.169362	9.63614	21.8736	ESYT1
701	RHO GTPase Cycle R-HSA-9012999	2/441	0.10441	0.169362	3.86966	8.74325	RBBP6;ESYT1
702	Sphingolipid Metabolism R-HSA-428157	1/89	0.105567	0.169362	9.41619	21.1715	ESYT1
703	Unfolded Protein Response (UPR) R-HSA-381119	1/89	0.105567	0.169362	9.41619	21.1715	EIF2S2
704	Interferon Gamma Signaling R-HSA-877300	1/89	0.105567	0.169362	9.41619	21.1715	PIAS1
392	Apical Junction Complex (GO:0043296)	1/106	0.124475	0.169739	7.88492	16.4294	CGNL1
705	Chaperonin-mediated Protein Folding R-HSA-390466	1/90	0.10669	0.169942	9.30993	20.834	TP53
481	Protease Binding (GO:0002020)	1/125	0.145154	0.170243	6.67036	12.8735	TP53
706	Signaling By Interleukins R-HSA-449147	2/453	0.109195	0.170426	3.76439	8.33668	MSN;TP53
707	Oxidative Stress Induced Senescence R-HSA-2559580	1/93	0.110051	0.170426	9.00498	19.8723	TP53
708	Unattached Kinetochores Signal Amplification Via A MAD2 Inhibitory Signal R-HSA-141444	1/93	0.110051	0.170426	9.00498	19.8723	PPP2R5C
709	RAC3 GTPase Cycle R-HSA-9013423	1/93	0.110051	0.170426	9.00498	19.8723	ESYT1
710	Transcriptional Regulation By RUNX3 R-HSA-8878159	1/95	0.112285	0.171202	8.8125	19.2704	TP53
711	Protein Folding R-HSA-391251	1/96	0.1134	0.171202	8.7193	18.9805	TP53
712	MyD88 Cascade Initiated On Plasma Membrane R-HSA-975871	1/96	0.1134	0.171202	8.7193	18.9805	TP53
713	EML4 And NUDC In Mitotic Spindle Formation R-HSA-9648025	1/97	0.114513	0.171202	8.62804	18.6975	PPP2R5C
714	Visual Phototransduction R-HSA-2187338	1/98	0.115625	0.171202	8.53866	18.4213	NMT1
715	Response Of EIF2AK4 (GCN2) To Amino Acid Deficiency R-HSA-9633012	1/98	0.115625	0.171202	8.53866	18.4213	EIF2S2
716	L1CAM Interactions R-HSA-373760	1/99	0.116736	0.171202	8.45111	18.1516	MSN
717	TRAF6 Mediated Induction Of NFkB And MAP Kinases Upon TLR7/8 Or 9 Activation R-HSA-975138	1/101	0.118954	0.171202	8.28125	17.6309	TP53
718	ABC-family Proteins Mediated Transport R-HSA-382556	1/102	0.120061	0.171202	8.19884	17.3795	EIF2S2
719	MyD88 Dependent Cascade Initiated On Endosome R-HSA-975155	1/102	0.120061	0.171202	8.19884	17.3795	TP53
720	Toll Like Receptor 3 (TLR3) Cascade R-HSA-168164	1/103	0.121167	0.171202	8.11806	17.1339	TP53
721	Toll Like Receptor 7/8 (TLR7/8) Cascade R-HSA-168181	1/103	0.121167	0.171202	8.11806	17.1339	TP53
722	Transport Of Inorganic Cations/Anions And Amino Acids/Oligopeptides R-HSA-425393	1/104	0.122271	0.171202	8.03883	16.8937	SLC38A2
723	PI5P, PP2A And IER3 Regulate PI3K/AKT Signaling R-HSA-6811558	1/106	0.124475	0.171202	7.88492	16.4294	PPP2R5C
724	Toll Like Receptor 9 (TLR9) Cascade R-HSA-168138	1/106	0.124475	0.171202	7.88492	16.4294	TP53
725	HATs Acetylate Histones R-HSA-3214847	1/106	0.124475	0.171202	7.88492	16.4294	TAF9
726	Resolution Of Sister Chromatid Cohesion R-HSA-2500257	1/106	0.124475	0.171202	7.88492	16.4294	PPP2R5C
727	Interleukin-4 And Interleukin-13 Signaling R-HSA-6785807	1/107	0.125576	0.171202	7.81014	16.2049	TP53
728	MyD88-independent TLR4 Cascade R-HSA-166166	1/107	0.125576	0.171202	7.81014	16.2049	TP53
729	Nucleotide Excision Repair R-HSA-5696398	1/108	0.126674	0.171202	7.73676	15.9852	PIAS1
730	L13a-mediated Translational Silencing Of Ceruloplasmin Expression R-HSA-156827	1/108	0.126674	0.171202	7.73676	15.9852	EIF2S2
731	GTP Hydrolysis And Joining Of 60S Ribosomal Subunit R-HSA-72706	1/109	0.127772	0.171646	7.66474	15.7703	EIF2S2
732	Mitotic Spindle Checkpoint R-HSA-69618	1/110	0.128868	0.172082	7.59404	15.5599	PPP2R5C
733	MyD88:MAL(TIRAP) Cascade Initiated On Plasma Membrane R-HSA-166058	1/112	0.131057	0.173962	7.45646	15.1524	TP53
734	Negative Regulation Of PI3K/AKT Network R-HSA-199418	1/113	0.132149	0.174374	7.38951	14.9551	PPP2R5C
735	Interleukin-1 Signaling R-HSA-9020702	1/114	0.13324	0.17478	7.32375	14.7618	TP53
736	Cap-dependent Translation Initiation R-HSA-72737	1/116	0.135418	0.176598	7.19565	14.3869	EIF2S2
737	Axon Guidance R-HSA-422475	2/519	0.136513	0.176712	3.27273	6.51709	ABLIM1;MSN
738	Cell Cycle, Mitotic R-HSA-69278	2/523	0.138218	0.176712	3.24693	6.42544	PPP2R5C;TP53
739	RHO GTPases Activate Formins R-HSA-5663220	1/119	0.138675	0.176712	7.01165	13.8524	PPP2R5C
740	Estrogen-dependent Gene Expression R-HSA-9018519	1/119	0.138675	0.176712	7.01165	13.8524	GTF2A1
333	Positive Regulation Of Transferase Activity (GO:0051347)	1/143	0.164312	0.182569	5.81954	10.51	NBN
334	Ras Protein Signal Transduction (GO:0007265)	1/144	0.165364	0.182641	5.77855	10.3991	TP53
335	Actin Filament Organization (GO:0007015)	1/144	0.165364	0.182641	5.77855	10.3991	CGNL1
336	Dephosphorylation (GO:0016311)	1/147	0.168513	0.185565	5.65896	10.0772	PPP2R5C
741	Nervous System Development R-HSA-9675108	2/545	0.147678	0.187115	3.11186	5.95212	ABLIM1;MSN
337	Negative Regulation Of DNA-binding Transcription Factor Activity (GO:0043433)	1/149	0.170606	0.187312	5.58193	9.87108	TAF1
338	Peptidyl-Serine Phosphorylation (GO:0018105)	1/158	0.179961	0.196999	5.25955	9.02022	TAF1
742	Factors Involved In Megakaryocyte Development And Platelet Production R-HSA-983231	1/136	0.156911	0.19769	6.12346	11.3411	TP53
743	PTEN Regulation R-HSA-6807070	1/139	0.160091	0.199756	5.98943	10.9727	TP53
744	Toll Like Receptor 4 (TLR4) Cascade R-HSA-166016	1/140	0.161148	0.199756	5.94604	10.8541	TP53
745	Hemostasis R-HSA-109582	2/576	0.161238	0.199756	2.9391	5.36349	PPP2R5C;TP53
339	Protein Autophosphorylation (GO:0046777)	1/162	0.184086	0.20092	5.12785	8.67812	TAF1
340	Nitrogen Compound Transport (GO:0071705)	1/163	0.185115	0.201448	5.09594	8.59573	SLC38A2
341	Peptidyl-Serine Modification (GO:0018209)	1/166	0.188192	0.204196	5.00253	8.35569	TAF1
342	Membrane Organization (GO:0061024)	1/167	0.189215	0.204706	4.97214	8.27797	ESYT1
343	Double-Strand Break Repair (GO:0006302)	1/168	0.190237	0.205212	4.94212	8.20137	NBN
746	G2/M Checkpoints R-HSA-69481	1/148	0.16956	0.208905	5.62018	9.97329	TP53
497	Sphingolipid signaling pathway	2/119	0.00963089	0.208982	14.7588	68.522	PPP2R5C;TP53
498	Measles	2/139	0.0129575	0.208982	12.5916	54.7239	MSN;TP53
499	Cellular senescence	2/156	0.0161239	0.208982	11.192	46.1944	NBN;TP53
500	Hepatitis C	2/157	0.0163195	0.208982	11.1192	45.7599	TP53;PIAS1
501	Tight junction	2/169	0.0187465	0.208982	10.314	41.0161	MSN;CGNL1
502	Phenylalanine metabolism	1/17	0.021047	0.208982	51.9766	200.681	MIF
503	Viral carcinogenesis	2/203	0.026386	0.208982	8.55462	31.0954	GTF2A1;TP53
504	Proteoglycans in cancer	2/205	0.0268691	0.208982	8.46948	30.6322	MSN;TP53
747	DNA Double-Strand Break Repair R-HSA-5693532	1/149	0.170606	0.209039	5.58193	9.87108	TP53
505	Biosynthesis of unsaturated fatty acids	1/27	0.0332283	0.211453	31.9696	108.836	TECR
506	Fatty acid elongation	1/27	0.0332283	0.211453	31.9696	108.836	TECR
748	Interleukin-1 Family Signaling R-HSA-446652	1/152	0.173735	0.21171	5.4702	9.57406	TP53
749	Cellular Response To Starvation R-HSA-9711097	1/153	0.174776	0.211821	5.43394	9.47814	EIF2S2
393	Cytoskeleton (GO:0005856)	2/599	0.171452	0.214563	2.82252	4.97737	ABLIM1;MSN
394	Adherens Junction (GO:0005912)	1/150	0.17165	0.214563	5.54418	9.7705	MSN
750	Sensory Perception R-HSA-9709957	2/616	0.179077	0.21586	2.74196	4.71602	NMT1;MSN
507	Tyrosine metabolism	1/36	0.0440669	0.218916	23.7381	74.1114	MIF
508	Thyroid cancer	1/37	0.045264	0.218916	23.0775	71.4306	TP53
509	Homologous recombination	1/41	0.0500379	0.218916	20.7656	62.1925	NBN
510	Bladder cancer	1/41	0.0500379	0.218916	20.7656	62.1925	TP53
511	Ferroptosis	1/41	0.0500379	0.218916	20.7656	62.1925	TP53
512	Huntington disease	2/306	0.0555616	0.219277	5.62672	16.2627	TAF4;TP53
513	Human papillomavirus infection	2/331	0.0638166	0.219277	5.19255	14.2885	PPP2R5C;TP53
514	Endometrial cancer	1/58	0.0700725	0.219277	14.5599	38.7036	TP53
515	PI3K-Akt signaling pathway	2/354	0.0717585	0.219277	4.84758	12.7707	PPP2R5C;TP53
516	Basal cell carcinoma	1/63	0.0758875	0.219277	13.3824	34.5065	TP53
517	Mitophagy	1/68	0.0816675	0.219277	12.3806	31.0146	TP53
518	Central carbon metabolism in cancer	1/70	0.0839697	0.219277	12.0205	29.7784	TP53
519	Melanoma	1/72	0.0862665	0.219277	11.6808	28.6215	TP53
520	Non-small cell lung cancer	1/72	0.0862665	0.219277	11.6808	28.6215	TP53
521	p53 signaling pathway	1/73	0.0874128	0.219277	11.5179	28.0705	TP53
522	Glioma	1/75	0.0897012	0.219277	11.2055	27.0195	TP53
523	Chronic myeloid leukemia	1/76	0.0908434	0.219277	11.0556	26.5181	TP53
524	Pancreatic cancer	1/76	0.0908434	0.219277	11.0556	26.5181	TP53
751	Toll-like Receptor Cascades R-HSA-168898	1/162	0.184086	0.220706	5.12785	8.67812	TP53
752	Cellular Senescence R-HSA-2559583	1/165	0.187167	0.22232	5.03328	8.43454	TP53
753	Signal Transduction R-HSA-162582	5/2465	0.187427	0.22232	1.77998	2.98034	GTF2A1;RBBP6;PPP2R5C;ESYT1;TP53
344	Negative Regulation Of Macromolecule Metabolic Process (GO:0010605)	1/186	0.208423	0.224176	4.45721	6.98973	TAF1
754	Separation Of Sister Chromatids R-HSA-2467813	1/170	0.192277	0.226867	4.88314	8.0514	PPP2R5C
755	Fatty Acid Metabolism R-HSA-8978868	1/173	0.195329	0.229207	4.79724	7.83424	TECR
756	Cell Cycle R-HSA-1640170	2/654	0.196317	0.229207	2.57709	4.19557	PPP2R5C;TP53
757	RAC1 GTPase Cycle R-HSA-9013149	1/178	0.200389	0.232744	4.66055	7.4918	ESYT1
345	Regulation Of Programmed Cell Death (GO:0043067)	1/195	0.217368	0.23312	4.2485	6.48389	TP53
346	Positive Regulation Of Protein Metabolic Process (GO:0051247)	1/196	0.218356	0.233503	4.2265	6.43115	MSN
525	Colorectal cancer	1/86	0.10219	0.235602	9.75	22.239	TP53
526	GABAergic synapse	1/89	0.105567	0.235602	9.41619	21.1715	SLC38A2
527	Small cell lung cancer	1/92	0.108932	0.235602	9.1044	20.1847	TP53
528	Prostate cancer	1/97	0.114513	0.235602	8.62804	18.6975	TP53
529	mRNA surveillance pathway	1/98	0.115625	0.235602	8.53866	18.4213	PPP2R5C
530	Longevity regulating pathway	1/102	0.120061	0.235602	8.19884	17.3795	TP53
531	Protein digestion and absorption	1/103	0.121167	0.235602	8.11806	17.1339	SLC38A2
758	G2/M Transition R-HSA-69275	1/182	0.204416	0.236106	4.55663	7.2341	TP53
759	Mitotic G2-G2/M Phases R-HSA-453274	1/184	0.206422	0.236106	4.50638	7.11031	TP53
760	Metabolism Of Proteins R-HSA-392499	4/1890	0.206461	0.236106	1.82689	2.88219	TAF9B;EIF2S2;TP53;PIAS1
761	Mitotic Prometaphase R-HSA-68877	1/186	0.208423	0.237134	4.45721	6.98973	PPP2R5C
762	ESR-mediated Signaling R-HSA-8939211	1/188	0.210419	0.238191	4.40909	6.87224	GTF2A1
532	Leukocyte transendothelial migration	1/114	0.13324	0.24013	7.32375	14.7618	MSN
533	Glutamatergic synapse	1/114	0.13324	0.24013	7.32375	14.7618	SLC38A2
534	Neurotrophin signaling pathway	1/119	0.138675	0.24013	7.01165	13.8524	TP53
535	AMPK signaling pathway	1/120	0.139758	0.24013	6.95238	13.6812	PPP2R5C
536	Thyroid hormone signaling pathway	1/121	0.14084	0.24013	6.8941	13.5133	TP53
537	Cell cycle	1/124	0.144078	0.24013	6.72493	13.0289	TP53
538	Oocyte meiosis	1/129	0.149448	0.24031	6.46061	12.2804	PPP2R5C
539	Dopaminergic synapse	1/132	0.152654	0.24031	6.3117	11.8634	PPP2R5C
540	Fluid shear stress and atherosclerosis	1/139	0.160091	0.24031	5.98943	10.9727	TP53
541	Ubiquitin mediated proteolysis	1/140	0.161148	0.24031	5.94604	10.8541	PIAS1
542	Apoptosis	1/142	0.163258	0.24031	5.86111	10.6228	TP53
543	Breast cancer	1/147	0.168513	0.24031	5.65896	10.0772	TP53
544	Gastric cancer	1/149	0.170606	0.24031	5.58193	9.87108	TP53
545	Adrenergic signaling in cardiomyocytes	1/150	0.17165	0.24031	5.54418	9.7705	PPP2R5C
546	JAK-STAT signaling pathway	1/162	0.184086	0.246603	5.12785	8.67812	PIAS1
547	Hepatitis B	1/162	0.184086	0.246603	5.12785	8.67812	TP53
548	Wnt signaling pathway	1/166	0.188192	0.246603	5.00253	8.35569	TP53
549	Hepatocellular carcinoma	1/168	0.190237	0.246603	4.94212	8.20137	TP53
763	TCF Dependent Signaling In Response To WNT R-HSA-201681	1/198	0.220329	0.248148	4.18316	6.3276	PPP2R5C
347	mRNA Splicing, Via Spliceosome (GO:0000398)	1/211	0.233032	0.248478	3.92163	5.71216	PRMT7
764	Interferon Signaling R-HSA-913531	1/200	0.222296	0.249106	4.1407	6.22656	PIAS1
765	Signaling By NOTCH R-HSA-157118	1/203	0.225238	0.251141	4.07859	6.07953	TP53
766	Cellular Responses To Stress R-HSA-2262752	2/722	0.227693	0.252614	2.32548	3.44115	EIF2S2;TP53
767	Metabolism Of Lipids R-HSA-556833	2/732	0.232349	0.255752	2.29244	3.34585	TECR;ESYT1
768	Adaptive Immune System R-HSA-1280218	2/733	0.232815	0.255752	2.28918	3.33651	RBBP6;PPP2R5C
769	Cellular Responses To Stimuli R-HSA-8953897	2/736	0.234214	0.256028	2.27947	3.3087	EIF2S2;TP53
348	Proteasomal Protein Catabolic Process (GO:0010498)	1/220	0.241711	0.256991	3.75875	5.33748	PPP2R5C
550	Axon guidance	1/182	0.204416	0.259952	4.55663	7.2341	ABLIM1
551	RNA transport	1/186	0.208423	0.259952	4.45721	6.98973	EIF2S2
552	Transcriptional misregulation in cancer	1/192	0.214398	0.259952	4.31588	6.64613	TP53
553	Kaposi sarcoma-associated herpesvirus infection	1/193	0.215389	0.259952	4.29319	6.59137	TP53
482	Sequence-Specific Double-Stranded DNA Binding (GO:1990837)	2/715	0.224439	0.260021	2.34917	3.51001	TAF9;TP53
349	Protein Polyubiquitination (GO:0000209)	1/226	0.247444	0.262333	3.65741	5.10784	TAF1
350	Cellular Response To Lipid (GO:0071396)	1/228	0.249345	0.262843	3.62482	5.03457	MSN
351	Cilium Organization (GO:0044782)	1/228	0.249345	0.262843	3.62482	5.03457	ABLIM1
352	Negative Regulation Of Intracellular Signal Transduction (GO:1902532)	1/231	0.252189	0.264334	3.57699	4.92758	CGNL1
353	Positive Regulation Of Phosphorylation (GO:0042327)	1/231	0.252189	0.264334	3.57699	4.92758	NBN
554	Epstein-Barr virus infection	1/202	0.224259	0.26607	4.09909	6.12795	TP53
770	Post-translational Protein Modification R-HSA-597592	3/1383	0.247569	0.269307	1.83745	2.5652	TAF9B;TP53;PIAS1
555	Lipid and atherosclerosis	1/215	0.236901	0.271816	3.84755	5.5409	TP53
556	Regulation of actin cytoskeleton	1/218	0.23979	0.271816	3.79378	5.41748	MSN
557	Human T-cell leukemia virus 1 infection	1/219	0.240751	0.271816	3.77619	5.37726	TP53
771	Mitotic Anaphase R-HSA-68882	1/232	0.253135	0.273718	3.56133	4.89267	PPP2R5C
772	Mitotic Metaphase And Anaphase R-HSA-2555396	1/233	0.254079	0.273718	3.5458	4.85813	PPP2R5C
558	Human cytomegalovirus infection	1/225	0.246491	0.273879	3.67392	5.14507	TP53
354	Cilium Assembly (GO:0060271)	1/243	0.263462	0.27537	3.39756	4.53182	ABLIM1
355	Positive Regulation Of Programmed Cell Death (GO:0043068)	1/245	0.265325	0.276536	3.36936	4.47048	TP53
356	Positive Regulation Of DNA-binding Transcription Factor Activity (GO:0051091)	1/246	0.266255	0.276725	3.35544	4.44027	TAF1
773	Transmission Across Chemical Synapses R-HSA-112315	1/246	0.266255	0.285081	3.35544	4.44027	SLC38A2
774	SLC-mediated Transmembrane Transport R-HSA-425407	1/247	0.267183	0.285081	3.34163	4.41036	SLC38A2
357	Cytokine-Mediated Signaling Pathway (GO:0019221)	1/257	0.276407	0.286473	3.20947	4.127	TP53
358	Cellular Component Assembly (GO:0022607)	1/260	0.279153	0.28851	3.17181	4.04722	TP53
559	Shigellosis	1/246	0.266255	0.289732	3.35544	4.44027	TP53
560	Parkinson disease	1/249	0.269037	0.289732	3.31435	4.35143	TP53
483	RNA Binding (GO:0003723)	3/1411	0.257156	0.294336	1.7982	2.44208	MSN;RBBP6;EIF2S2
775	Signaling By Nuclear Receptors R-HSA-9006931	1/260	0.279153	0.296434	3.17181	4.04722	GTF2A1
359	Positive Regulation Of Apoptotic Process (GO:0043065)	1/270	0.288232	0.297064	3.05235	3.79709	TP53
360	Plasma Membrane Bounded Cell Projection Assembly (GO:0120031)	1/275	0.292731	0.300862	2.99589	3.68046	ABLIM1
776	RHO GTPase Effectors R-HSA-195258	1/269	0.287329	0.30367	3.0639	3.82107	PPP2R5C
777	RAF/MAP Kinase Cascade R-HSA-5673001	1/271	0.289134	0.304136	3.0409	3.77334	PPP2R5C
395	Vesicle (GO:0031982)	1/235	0.255965	0.305365	3.51514	4.79013	MSN
396	Endoplasmic Reticulum Membrane (GO:0005789)	2/801	0.26465	0.305365	2.08696	2.77429	TECR;ESYT1
778	MAPK1/MAPK3 Signaling R-HSA-5684996	1/277	0.294522	0.30835	2.97388	3.63527	PPP2R5C
779	Translation R-HSA-72766	1/281	0.298093	0.310629	2.9308	3.5473	EIF2S2
361	Regulation Of Intracellular Signal Transduction (GO:1902531)	1/297	0.312202	0.319985	2.77013	3.22472	TAF1
780	Signaling By WNT R-HSA-195721	1/294	0.309577	0.321096	2.79892	3.28187	PPP2R5C
484	Ubiquitin Protein Ligase Binding (GO:0031625)	1/271	0.289134	0.326997	3.0409	3.77334	TP53
561	MAPK signaling pathway	1/294	0.309577	0.328339	2.79892	3.28187	TP53
781	Antigen Processing: Ubiquitination And Proteasome Degradation R-HSA-983168	1/307	0.320881	0.33128	2.67824	3.04432	RBBP6
362	Supramolecular Fiber Organization (GO:0097435)	1/316	0.328603	0.335864	2.60053	2.89415	CGNL1
562	MicroRNAs in cancer	1/310	0.323464	0.337948	2.65183	2.99304	TP53
782	MAPK Family Signaling Cascades R-HSA-5683057	1/318	0.330307	0.33944	2.58386	2.86223	PPP2R5C
363	Organelle Assembly (GO:0070925)	1/322	0.333703	0.340138	2.55114	2.79989	ABLIM1
485	Ubiquitin-Like Protein Ligase Binding (GO:0044389)	1/289	0.305182	0.341085	2.84823	3.38042	TP53
364	Protein-Containing Complex Assembly (GO:0065003)	1/328	0.338767	0.344351	2.50357	2.70997	TP53
397	Cell-Cell Junction (GO:0005911)	1/299	0.313946	0.348829	2.75126	3.18743	MSN
365	Negative Regulation Of Gene Expression (GO:0010629)	1/336	0.345461	0.350193	2.44279	2.59638	TAF1
486	Ubiquitin Protein Ligase Activity (GO:0061630)	1/311	0.324323	0.358264	2.64315	2.97622	RBBP6
366	Protein Localization (GO:0008104)	1/351	0.357837	0.361748	2.33631	2.40097	TP53
398	Actin Cytoskeleton (GO:0015629)	1/327	0.337925	0.362063	2.51138	2.72467	ABLIM1
487	Zinc Ion Binding (GO:0008270)	1/341	0.349611	0.375123	2.40625	2.52881	TP53
488	Protein Serine/Threonine Kinase Activity (GO:0004674)	1/342	0.350438	0.375123	2.39907	2.51559	TAF1
489	Calcium Ion Binding (GO:0005509)	1/346	0.353737	0.375123	2.37077	2.46371	ESYT1
490	DNA-binding Transcription Activator Activity, RNA Polymerase II-specific (GO:0001228)	1/348	0.35538	0.375123	2.35687	2.43834	TP53
563	Amyotrophic lateral sclerosis	1/364	0.368381	0.379216	2.25115	2.24808	TP53
783	Class I MHC Mediated Antigen Processing And Presentation R-HSA-983169	1/378	0.37955	0.388091	2.166	2.09836	RBBP6
784	M Phase R-HSA-68886	1/380	0.38113	0.388091	2.15435	2.07812	PPP2R5C
785	Neuronal System R-HSA-112316	1/386	0.385847	0.391109	2.12013	2.01903	SLC38A2
399	Focal Adhesion (GO:0005925)	1/387	0.38663	0.392858	2.11453	2.00941	MSN
400	Cell-Substrate Junction (GO:0030055)	1/395	0.392858	0.392858	2.07075	1.93472	MSN
786	Developmental Biology R-HSA-1266738	2/1073	0.391056	0.394595	1.53485	1.44108	ABLIM1;MSN
367	Cellular Response To Oxygen-Containing Compound (GO:1901701)	1/406	0.401322	0.404603	2.01337	1.83819	TAF1
491	Cis-Regulatory Region Sequence-Specific DNA Binding (GO:0000987)	2/1098	0.402341	0.420026	1.49786	1.36373	BACH1;TP53
492	RNA Polymerase II Cis-Regulatory Region Sequence-Specific DNA Binding (GO:0000978)	2/1122	0.413093	0.426564	1.4639	1.29421	BACH1;TP53
368	Negative Regulation Of Nucleic Acid-Templated Transcription (GO:1903507)	1/456	0.43839	0.440773	1.78755	1.47409	TP53
493	Transition Metal Ion Binding (GO:0046914)	1/456	0.43839	0.447818	1.78755	1.47409	TP53
564	Herpes simplex virus 1 infection	1/498	0.467815	0.474595	1.63296	1.24054	TP53
369	Positive Regulation Of Intracellular Signal Transduction (GO:1902533)	1/525	0.485943	0.48726	1.54668	1.11618	TP53
494	Metal Ion Binding (GO:0046872)	1/521	0.483295	0.488436	1.55889	1.13352	ESYT1
565	Pathways in cancer	1/531	0.48989	0.48989	1.52869	1.09084	TP53
370	Positive Regulation Of Cellular Process (GO:0048522)	1/594	0.529617	0.529617	1.36186	0.865601	TAF9B
495	Sequence-Specific DNA Binding (GO:0043565)	1/717	0.598788	0.598788	1.12075	0.574774	TAF1
787	Innate Immune System R-HSA-168249	1/1035	0.735322	0.738635	0.763258	0.234661	TP53
788	Metabolism R-HSA-1430728	2/2049	0.741761	0.741761	0.761581	0.227505	TECR;ESYT1

## Sheet: Cluster 6
	Term	Overlap	P.value	Adjusted.P.value	Odds.Ratio	Combined.Score	Genes
1	RNA Transport (GO:0050658)	2/39	0.000102976	0.012666	179.775	1650.52	DDX39B;CKAP5
184	SUMOylation Of DNA Replication Proteins R-HSA-4615885	2/45	0.000137414	0.0130544	154.643	1375.17	TOP2A;SUMO1
176	RNA transport	2/186	0.00232163	0.018573	35.8841	217.654	DDX39B;SUMO1
124	Nuclear Stress Granule (GO:0097165)	1/5	0.00199856	0.0209462	713.857	4436.86	SUMO1
125	Nucleolus (GO:0005730)	3/771	0.0027632	0.0209462	15.0188	88.481	TOP2A;SUMO1;CKAP5
126	Nuclear Lumen (GO:0031981)	3/780	0.0028563	0.0209462	14.8378	86.9235	TOP2A;SUMO1;CKAP5
2	Positive Regulation Of Cellular Component Organization (GO:0051130)	2/113	0.000866475	0.0233914	59.7027	420.968	AHNAK;SUMO1
3	Medium-Chain Fatty Acid Biosynthetic Process (GO:0051792)	1/5	0.00199856	0.0233914	713.857	4436.86	ACOT7
4	fatty-acyl-CoA Catabolic Process (GO:0036115)	1/5	0.00199856	0.0233914	713.857	4436.86	ACOT7
5	Viral mRNA Export From Host Cell Nucleus (GO:0046784)	1/7	0.00279702	0.0233914	475.857	2797.66	DDX39B
6	Protein Desumoylation (GO:0016926)	1/7	0.00279702	0.0233914	475.857	2797.66	SUMO1
7	DNA Ligation (GO:0006266)	1/7	0.00279702	0.0233914	475.857	2797.66	TOP2A
8	Translocation Of Molecules Into Host (GO:0044417)	1/7	0.00279702	0.0233914	475.857	2797.66	DDX39B
9	DNA Topological Change (GO:0006265)	1/8	0.00319603	0.0233914	407.857	2343.48	TOP2A
10	RNA Secondary Structure Unwinding (GO:0010501)	1/8	0.00319603	0.0233914	407.857	2343.48	DDX39B
11	Nucleic Acid Transport (GO:0050657)	1/8	0.00319603	0.0233914	407.857	2343.48	CKAP5
12	Negative Regulation Of Chromosome Organization (GO:2001251)	1/8	0.00319603	0.0233914	407.857	2343.48	TOP2A
13	Negative Regulation Of Protein Import Into Nucleus (GO:0042308)	1/8	0.00319603	0.0233914	407.857	2343.48	SUMO1
14	Positive Regulation Of RNA Biosynthetic Process (GO:1902680)	1/9	0.00359491	0.0233914	356.857	2008.48	TOP2A
15	Amino Sugar Metabolic Process (GO:0006040)	1/9	0.00359491	0.0233914	356.857	2008.48	GNE
16	Negative Regulation Of Delayed Rectifier Potassium Channel Activity (GO:1902260)	1/9	0.00359491	0.0233914	356.857	2008.48	SUMO1
17	Coenzyme A Biosynthetic Process (GO:0015937)	1/10	0.00399365	0.0233914	317.19	1751.86	ACOT7
18	Regulation Of Microtubule Nucleation (GO:0010968)	1/10	0.00399365	0.0233914	317.19	1751.86	CKAP5
19	Ribonucleoside Bisphosphate Biosynthetic Process (GO:0034030)	1/10	0.00399365	0.0233914	317.19	1751.86	ACOT7
20	N-acetylneuraminate Metabolic Process (GO:0006054)	1/10	0.00399365	0.0233914	317.19	1751.86	GNE
21	Purine Nucleoside Bisphosphate Biosynthetic Process (GO:0034033)	1/10	0.00399365	0.0233914	317.19	1751.86	ACOT7
22	Negative Regulation Of Voltage-Gated Potassium Channel Activity (GO:1903817)	1/11	0.00439224	0.0245309	285.457	1549.44	SUMO1
23	DNA Conformation Change (GO:0071103)	1/12	0.0047907	0.0245309	259.494	1385.98	TOP2A
24	DNA Metabolic Process (GO:0006259)	2/288	0.00546384	0.0245309	22.9674	119.651	TOP2A;SUMO1
25	Resolution Of Meiotic Recombination Intermediates (GO:0000712)	1/14	0.0055872	0.0245309	219.549	1138.86	TOP2A
26	Medium-Chain Fatty Acid Metabolic Process (GO:0051791)	1/14	0.0055872	0.0245309	219.549	1138.86	ACOT7
27	Negative Regulation Of Nucleocytoplasmic Transport (GO:0046823)	1/14	0.0055872	0.0245309	219.549	1138.86	SUMO1
28	Coenzyme A Metabolic Process (GO:0015936)	1/15	0.00598524	0.0245309	203.857	1043.43	ACOT7
29	Apoptotic Nuclear Changes (GO:0030262)	1/16	0.00638314	0.0245309	190.257	961.578	TOP2A
30	Nuclear Chromosome Segregation (GO:0098813)	1/16	0.00638314	0.0245309	190.257	961.578	TOP2A
31	Regulation Of Delayed Rectifier Potassium Channel Activity (GO:1902259)	1/17	0.00678091	0.0245309	178.357	890.652	SUMO1
32	Regulation Of Single Stranded Viral RNA Replication Via Double Stranded DNA Intermediate (GO:0045091)	1/17	0.00678091	0.0245309	178.357	890.652	TOP2A
33	Microtubule Depolymerization (GO:0007019)	1/17	0.00678091	0.0245309	178.357	890.652	CKAP5
34	Regulation Of Cartilage Development (GO:0061035)	1/17	0.00678091	0.0245309	178.357	890.652	TRPS1
35	Regulation Of DNA Damage Checkpoint (GO:2000001)	1/18	0.00717853	0.0252274	167.857	828.654	DDX39B
146	RNA Binding (GO:0003723)	4/1411	0.00137118	0.0265779	13.209	87.0746	TOP2A;AHNAK;DDX39B;SUMO1
147	deSUMOylase Activity (GO:0016929)	1/5	0.00199856	0.0265779	713.857	4436.86	SUMO1
148	Racemase And Epimerase Activity, Acting On Carbohydrates And Derivatives (GO:0016857)	1/10	0.00399365	0.0265779	317.19	1751.86	GNE
149	Carbohydrate Kinase Activity (GO:0019200)	1/11	0.00439224	0.0265779	285.457	1549.44	GNE
150	fatty-acyl-CoA Binding (GO:0000062)	1/13	0.00518902	0.0265779	237.857	1251.42	ACOT7
151	Cadherin Binding (GO:0045296)	2/319	0.00666406	0.0265779	20.6887	103.672	AHNAK;CKAP5
152	DNA Binding, Bending (GO:0008301)	1/17	0.00678091	0.0265779	178.357	890.652	TOP2A
153	acyl-CoA Hydrolase Activity (GO:0047617)	1/20	0.00797336	0.0265779	150.173	725.583	ACOT7
154	Ubiquitin-Specific Protease Binding (GO:1990381)	1/20	0.00797336	0.0265779	150.173	725.583	SUMO1
36	Response To Cadmium Ion (GO:0046686)	1/21	0.00837056	0.0283794	142.657	682.334	SUMO1
37	Cellular Response To Cadmium Ion (GO:0071276)	1/22	0.00876763	0.0283794	135.857	643.513	SUMO1
38	Negative Regulation Of Protein Localization To Nucleus (GO:1900181)	1/22	0.00876763	0.0283794	135.857	643.513	SUMO1
39	DNA Damage Response (GO:0006974)	2/384	0.00953633	0.0284845	17.1117	79.6147	TOP2A;SUMO1
40	Regulation Of Chondrocyte Differentiation (GO:0032330)	1/25	0.00995799	0.0284845	118.857	547.858	TRPS1
41	Negative Regulation Of Intracellular Protein Transport (GO:0090317)	1/25	0.00995799	0.0284845	118.857	547.858	SUMO1
42	Ribonucleoside Bisphosphate Metabolic Process (GO:0033875)	1/25	0.00995799	0.0284845	118.857	547.858	ACOT7
43	Purine Nucleoside Bisphosphate Metabolic Process (GO:0034032)	1/25	0.00995799	0.0284845	118.857	547.858	ACOT7
177	Biosynthesis of unsaturated fatty acids	1/27	0.0107509	0.028669	109.703	497.26	ACOT7
178	Fatty acid elongation	1/27	0.0107509	0.028669	109.703	497.26	ACOT7
44	Microtubule Polymerization Or Depolymerization (GO:0031109)	1/27	0.0107509	0.0295794	109.703	497.26	CKAP5
45	Protein Depolymerization (GO:0051261)	1/28	0.0111471	0.0295794	105.635	474.995	CKAP5
46	Negative Regulation Of DNA Binding (GO:0043392)	1/29	0.0115432	0.0295794	101.857	454.452	SUMO1
47	Positive Regulation Of Microtubule Polymerization (GO:0031116)	1/29	0.0115432	0.0295794	101.857	454.452	CKAP5
48	Positive Regulation Of Viral Genome Replication (GO:0045070)	1/29	0.0115432	0.0295794	101.857	454.452	TOP2A
49	acyl-CoA Metabolic Process (GO:0006637)	1/31	0.012335	0.0307033	95.0571	417.806	ACOT7
50	Chromosome Condensation (GO:0030261)	1/32	0.0127306	0.0307033	91.9862	401.404	TOP2A
51	Regulation Of Calcium Ion Transmembrane Transporter Activity (GO:1901019)	1/32	0.0127306	0.0307033	91.9862	401.404	AHNAK
52	Carboxylic Acid Metabolic Process (GO:0019752)	1/33	0.0131262	0.0307992	89.1071	386.114	GNE
53	Microtubule Polymerization (GO:0046785)	1/34	0.0135216	0.0307992	86.4026	371.831	CKAP5
54	Sister Chromatid Segregation (GO:0000819)	1/34	0.0135216	0.0307992	86.4026	371.831	TOP2A
55	Protein Destabilization (GO:0031648)	1/36	0.014312	0.0320068	81.4571	345.921	SUMO1
185	Cell Cycle, Mitotic R-HSA-69278	3/523	0.000902621	0.0322345	22.4677	157.503	TOP2A;SUMO1;CKAP5
186	Cell Cycle R-HSA-1640170	3/654	0.00172343	0.0322345	17.8258	113.433	TOP2A;SUMO1;CKAP5
187	SUMO E3 Ligases SUMOylate Target Proteins R-HSA-3108232	2/168	0.00189977	0.0322345	39.8112	249.458	TOP2A;SUMO1
188	SUMO Is Proteolytically Processed R-HSA-3065679	1/5	0.00199856	0.0322345	713.857	4436.86	SUMO1
189	SUMOylation R-HSA-2990846	2/174	0.00203586	0.0322345	38.4109	238.026	TOP2A;SUMO1
190	SUMO Is Transferred From E1 To E2 (UBE2I, UBC9) R-HSA-3065678	1/6	0.00239786	0.0325424	571.057	3445.29	SUMO1
56	Regulation Of Protein Import Into Nucleus (GO:0042306)	1/38	0.0151018	0.03317	77.0463	323.051	SUMO1
57	Cellular Response To Heat (GO:0034605)	1/40	0.0158911	0.0342913	73.0879	302.73	SUMO1
191	Mitotic Anaphase R-HSA-68882	2/232	0.00358264	0.0343229	28.6406	161.294	SUMO1;CKAP5
192	Processing And Activation Of SUMO R-HSA-3215018	1/9	0.00359491	0.0343229	356.857	2008.48	SUMO1
193	Mitotic Metaphase And Anaphase R-HSA-2555396	2/233	0.00361293	0.0343229	28.5152	160.347	SUMO1;CKAP5
194	Negative Regulation Of Activity Of TFAP2 (AP-2) Family Transcription Factors R-HSA-8866904	1/10	0.00399365	0.0344906	317.19	1751.86	SUMO1
195	SUMOylation Of Immune Response Proteins R-HSA-4755510	1/11	0.00439224	0.0347719	285.457	1549.44	SUMO1
196	Maturation Of Nucleoprotein R-HSA-9683610	1/12	0.0047907	0.035009	259.494	1385.98	SUMO1
58	Regulation Of DNA-templated Transcription Elongation (GO:0032784)	1/44	0.017468	0.0370441	66.2757	268.244	DDX39B
59	Chromosome Organization (GO:0051276)	1/45	0.0178618	0.0372374	64.7662	260.69	TOP2A
60	Protein Sumoylation (GO:0016925)	1/46	0.0182556	0.0374239	63.3238	253.503	SUMO1
197	Regulation Of IFNG Signaling R-HSA-877312	1/14	0.0055872	0.0378999	219.549	1138.86	SUMO1
198	Diseases Associated With Glycosylation Precursor Biosynthesis R-HSA-5609975	1/15	0.00598524	0.0378999	203.857	1043.43	GNE
199	SUMOylation Of DNA Methylation Proteins R-HSA-4655427	1/16	0.00638314	0.0378999	190.257	961.578	SUMO1
179	Amino sugar and nucleotide sugar metabolism	1/48	0.0190426	0.0380853	60.6231	240.133	GNE
155	Ubiquitin-Like Protein Peptidase Activity (GO:0019783)	1/32	0.0127306	0.0381919	91.9862	401.404	SUMO1
61	Regulation Of DNA Binding (GO:0051101)	1/48	0.0190426	0.0383975	60.6231	240.133	SUMO1
62	Nuclear Export (GO:0051168)	1/49	0.019436	0.0385585	59.3571	233.905	DDX39B
156	Protein Kinase C Binding (GO:0005080)	1/36	0.014312	0.0390326	81.4571	345.921	TOP2A
200	Transcription Of E2F Targets Under Negative Control By DREAM Complex R-HSA-1362277	1/19	0.00757601	0.0399845	158.524	774.035	TOP2A
201	SUMOylation Of Transcription Factors R-HSA-3232118	1/19	0.00757601	0.0399845	158.524	774.035	SUMO1
63	Negative Regulation Of Protein Modification By Small Protein Conjugation Or Removal (GO:1903321)	1/54	0.0214005	0.0407284	53.7439	206.61	SUMO1
64	Negative Regulation Of Protein Ubiquitination (GO:0031397)	1/54	0.0214005	0.0407284	53.7439	206.61	SUMO1
65	Purine Ribonucleotide Biosynthetic Process (GO:0009152)	1/55	0.021793	0.0407284	52.746	201.815	ACOT7
66	Regulation Of Cation Channel Activity (GO:2001257)	1/56	0.0221854	0.0407284	51.7844	197.212	AHNAK
67	Positive Regulation Of DNA-templated Transcription, Elongation (GO:0032786)	1/56	0.0221854	0.0407284	51.7844	197.212	DDX39B
157	snRNA Binding (GO:0017069)	1/43	0.017074	0.0412196	67.8571	276.192	DDX39B
158	Potassium Channel Regulator Activity (GO:0015459)	1/45	0.0178618	0.0412196	64.7662	260.69	SUMO1
68	mRNA Transport (GO:0051028)	1/58	0.0229697	0.0415481	49.9624	188.537	DDX39B
69	Microtubule Cytoskeleton Organization Involved In Mitosis (GO:1902850)	1/59	0.0233616	0.0416447	49.0985	184.446	CKAP5
70	Spliceosomal Complex Assembly (GO:0000245)	1/62	0.0245367	0.0419168	46.6768	173.058	DDX39B
71	mRNA Export From Nucleus (GO:0006406)	1/62	0.0245367	0.0419168	46.6768	173.058	DDX39B
72	Fat Cell Differentiation (GO:0045444)	1/62	0.0245367	0.0419168	46.6768	173.058	SUMO1
73	Protein Polymerization (GO:0051258)	1/63	0.0249281	0.0420021	45.9217	169.532	CKAP5
74	Fatty Acid Biosynthetic Process (GO:0006633)	1/65	0.0257104	0.0421651	44.4821	162.843	ACOT7
75	RNA Export From Nucleus (GO:0006405)	1/65	0.0257104	0.0421651	44.4821	162.843	DDX39B
202	RHOBTB2 GTPase Cycle R-HSA-9013418	1/23	0.00916455	0.0443932	129.675	608.49	DDX39B
203	M Phase R-HSA-68886	2/380	0.00934594	0.0443932	17.2963	80.8224	SUMO1;CKAP5
204	G0 And Early G1 R-HSA-1538133	1/27	0.0107509	0.0453212	109.703	497.26	TOP2A
205	Postmitotic Nuclear Pore Complex (NPC) Reformation R-HSA-9615933	1/27	0.0107509	0.0453212	109.703	497.26	SUMO1
206	SUMOylation Of Intracellular Receptors R-HSA-4090294	1/29	0.0115432	0.0453212	101.857	454.452	SUMO1
207	Translation Of Structural Proteins R-HSA-9683701	1/30	0.0119392	0.0453212	98.3399	435.442	SUMO1
208	Sialic Acid Metabolism R-HSA-4085001	1/33	0.0131262	0.0453212	89.1071	386.114	GNE
209	SUMOylation Of SUMOylation Proteins R-HSA-4085377	1/35	0.0139168	0.0453212	83.8571	358.46	SUMO1
210	RHOBTB GTPase Cycle R-HSA-9706574	1/35	0.0139168	0.0453212	83.8571	358.46	DDX39B
211	Post-translational Protein Modification R-HSA-597592	3/1383	0.0141952	0.0453212	8.09217	34.431	TOP2A;SUMO1;GNE
212	Mitochondrial Fatty Acid Beta-Oxidation R-HSA-77289	1/36	0.014312	0.0453212	81.4571	345.921	ACOT7
213	Transcriptional Regulation By AP-2 (TFAP2) Family Of Transcription Factors R-HSA-8864260	1/36	0.014312	0.0453212	81.4571	345.921	SUMO1
76	Regulation Of Cellular Localization (GO:0060341)	1/72	0.0284445	0.0460351	40.0825	142.686	SUMO1
214	SUMOylation Of Ubiquitinylation Proteins R-HSA-3232142	1/39	0.0154965	0.0474893	75.015	312.598	SUMO1
215	Formation Of Incision Complex In GG-NER R-HSA-5696395	1/42	0.0166798	0.0491523	69.5157	284.566	SUMO1
216	SUMOylation Of Transcription Cofactors R-HSA-3899300	1/43	0.017074	0.0491523	67.8571	276.192	SUMO1
77	Positive Regulation Of Protein Modification By Small Protein Conjugation Or Removal (GO:1903322)	1/79	0.0311718	0.0497938	36.4725	126.496	SUMO1
78	Positive Regulation Of Proteasomal Ubiquitin-Dependent Protein Catabolic Process (GO:0032436)	1/83	0.0327272	0.050226	34.6864	118.612	SUMO1
79	Positive Regulation Of Ubiquitin-Dependent Protein Catabolic Process (GO:2000060)	1/83	0.0327272	0.050226	34.6864	118.612	SUMO1
80	Positive Regulation Of Protein Ubiquitination (GO:0031398)	1/84	0.0331157	0.050226	34.2668	116.773	SUMO1
81	Purine Ribonucleotide Metabolic Process (GO:0009150)	1/84	0.0331157	0.050226	34.2668	116.773	ACOT7
82	Mitotic Spindle Organization (GO:0007052)	1/85	0.0335041	0.050226	33.8571	114.982	CKAP5
83	Negative Regulation Of Binding (GO:0051100)	1/86	0.0338924	0.050226	33.4571	113.238	SUMO1
84	Positive Regulation Of Proteasomal Protein Catabolic Process (GO:1901800)	1/90	0.035444	0.0518504	31.947	106.697	SUMO1
85	Regulation Of RNA Metabolic Process (GO:0051252)	1/91	0.0358315	0.0518504	31.5905	105.162	AHNAK
217	SUMOylation Of RNA Binding Proteins R-HSA-4570464	1/47	0.0186492	0.052108	61.9441	246.658	SUMO1
127	Intracellular Non-Membrane-Bounded Organelle (GO:0043232)	3/1195	0.00949482	0.0522215	9.46309	44.0697	TOP2A;SUMO1;CKAP5
86	Positive Regulation Of Cellular Component Biogenesis (GO:0044089)	1/93	0.0366063	0.052301	30.9006	102.205	SUMO1
87	Peptidyl-Lysine Modification (GO:0018205)	1/94	0.0369934	0.052301	30.5668	100.779	SUMO1
88	Regulation Of Protein Localization (GO:0032880)	1/97	0.0381541	0.0526723	29.6071	96.7006	SUMO1
89	Positive Regulation Of Protein-Containing Complex Assembly (GO:0031334)	1/98	0.0385407	0.0526723	29.3004	95.4034	SUMO1
90	RNA Splicing (GO:0008380)	1/98	0.0385407	0.0526723	29.3004	95.4034	DDX39B
91	Regulation Of RNA Splicing (GO:0043484)	1/102	0.0400858	0.0541819	28.1344	90.5008	AHNAK
218	SARS-CoV-1 Infection R-HSA-9678108	1/52	0.0206151	0.0559553	55.8571	216.822	SUMO1
92	Regulation Of Proteasomal Ubiquitin-Dependent Protein Catabolic Process (GO:0032434)	1/109	0.0427845	0.0565859	26.3016	82.8916	SUMO1
93	Regulation Of Wnt Signaling Pathway (GO:0030111)	1/109	0.0427845	0.0565859	26.3016	82.8916	SUMO1
219	SUMOylation Of Chromatin Organization Proteins R-HSA-4551638	1/57	0.0225776	0.0566916	50.8571	192.789	SUMO1
220	Late SARS-CoV-2 Infection Events R-HSA-9772573	1/58	0.0229697	0.0566916	49.9624	188.537	SUMO1
221	mRNA 3-End Processing R-HSA-72187	1/58	0.0229697	0.0566916	49.9624	188.537	DDX39B
222	Recruitment And ATM-mediated Phosphorylation Of Repair And Signal Proteins At DNA Double Strand Breaks R-HSA-5693565	1/60	0.0237535	0.0566916	48.2639	180.508	SUMO1
223	DNA Double Strand Break Response R-HSA-5693606	1/61	0.0241451	0.0566916	47.4571	176.715	SUMO1
224	Synthesis Of Substrates In N-glycan Biosythesis R-HSA-446219	1/63	0.0249281	0.0566916	45.9217	169.532	GNE
225	Signaling By Rho GTPases R-HSA-194315	2/644	0.0254815	0.0566916	10.0467	36.8695	DDX39B;CKAP5
226	RNA Polymerase II Transcription Termination R-HSA-73856	1/67	0.0264923	0.0566916	43.1299	156.6	DDX39B
227	Signaling By Rho GTPases, Miro GTPases And RHOBTB3 R-HSA-9716542	2/660	0.0266783	0.0566916	9.79433	35.4937	DDX39B;CKAP5
228	Loss Of Nlp From Mitotic Centrosomes R-HSA-380259	1/69	0.0272736	0.0566916	41.8571	150.763	CKAP5
229	AURKA Activation By TPX2 R-HSA-8854518	1/72	0.0284445	0.0566916	40.0825	142.686	CKAP5
230	Transport Of Mature mRNA Derived From An Intron-Containing Transcript R-HSA-159236	1/74	0.0292244	0.0566916	38.9804	137.708	DDX39B
231	Nuclear Envelope (NE) Reassembly R-HSA-2995410	1/75	0.0296141	0.0566916	38.4517	135.331	SUMO1
232	SUMOylation Of DNA Damage Response And Repair Proteins R-HSA-3108214	1/76	0.0300037	0.0566916	37.9371	133.024	SUMO1
233	Biosynthesis Of N-glycan Precursor (Dolichol LLO) And Transfer To Protein R-HSA-446193	1/77	0.0303932	0.0566916	37.4361	130.784	GNE
234	Recruitment Of NuMA To Mitotic Centrosomes R-HSA-380320	1/80	0.0315608	0.0566916	36.009	124.441	CKAP5
235	Centrosome Maturation R-HSA-380287	1/81	0.0319498	0.0566916	35.5571	122.444	CKAP5
236	Global Genome Nucleotide Excision Repair (GG-NER) R-HSA-5696399	1/82	0.0323385	0.0566916	35.1164	120.502	SUMO1
237	Transport Of Mature Transcript To Cytoplasm R-HSA-72202	1/83	0.0327272	0.0566916	34.6864	118.612	DDX39B
238	Metabolism Of Proteins R-HSA-392499	3/1890	0.0328214	0.0566916	5.75676	19.669	TOP2A;SUMO1;GNE
94	RNA Metabolic Process (GO:0016070)	1/111	0.0435543	0.0569913	25.8208	80.9158	DDX39B
95	Regulation Of Protein Ubiquitination (GO:0031396)	1/113	0.0443236	0.0572822	25.3571	79.0189	SUMO1
96	Protein Modification By Small Protein Removal (GO:0070646)	1/114	0.044708	0.0572822	25.1315	78.0986	SUMO1
159	Protein Homodimerization Activity (GO:0042803)	2/662	0.0268295	0.0574918	9.76364	35.3273	TOP2A;ACOT7
239	Regulation Of PLK1 Activity At G2/M Transition R-HSA-2565942	1/87	0.0342805	0.0581544	33.0664	111.539	CKAP5
240	Interferon Gamma Signaling R-HSA-877300	1/89	0.0350563	0.0584271	32.3117	108.27	SUMO1
97	Regulation Of Protein-Containing Complex Assembly (GO:0043254)	1/119	0.0466282	0.0591265	24.0605	73.7588	SUMO1
160	Phosphotransferase Activity, Alcohol Group As Acceptor (GO:0016773)	1/77	0.0303932	0.0591765	37.4361	130.784	GNE
161	Ubiquitin Binding (GO:0043130)	1/80	0.0315608	0.0591765	36.009	124.441	TOP2A
241	Unattached Kinetochores Signal Amplification Via A MAD2 Inhibitory Signal R-HSA-141444	1/93	0.0366063	0.0599585	30.9006	102.205	CKAP5
242	EML4 And NUDC In Mitotic Spindle Formation R-HSA-9648025	1/97	0.0381541	0.0604106	29.6071	96.7006	CKAP5
243	Anchoring Of Basal Body To Plasma Membrane R-HSA-5620912	1/97	0.0381541	0.0604106	29.6071	96.7006	CKAP5
180	mRNA surveillance pathway	1/98	0.0385407	0.0616651	29.3004	95.4034	DDX39B
128	Nucleus (GO:0005634)	5/4487	0.0171648	0.0620884	5.76751	23.4443	TOP2A;AHNAK;DDX39B;SUMO1;TRPS1
129	Cell-Cell Contact Zone (GO:0044291)	1/47	0.0186492	0.0620884	61.9441	246.658	AHNAK
130	Cytoskeleton (GO:0005856)	2/599	0.022243	0.0620884	10.8291	41.2128	AHNAK;CKAP5
131	Spliceosomal snRNP Complex (GO:0097525)	1/57	0.0225776	0.0620884	50.8571	192.789	DDX39B
244	Resolution Of Sister Chromatid Cohesion R-HSA-2500257	1/106	0.0416287	0.0648316	27.0571	86.0137	CKAP5
245	Nucleotide Excision Repair R-HSA-5696398	1/108	0.0423993	0.0649667	26.5487	83.9105	SUMO1
246	Mitotic Spindle Checkpoint R-HSA-69618	1/110	0.0431694	0.0650968	26.059	81.8935	CKAP5
98	Cellular Response To Metal Ion (GO:0071248)	1/135	0.0527501	0.0662068	21.1706	62.2878	SUMO1
181	Fluid shear stress and atherosclerosis	1/139	0.0542752	0.0668093	20.5528	59.8844	SUMO1
182	Spliceosome	1/150	0.0584581	0.0668093	19.0249	54.0202	DDX39B
247	RHO GTPases Activate Formins R-HSA-5663220	1/119	0.0466282	0.0692137	24.0605	73.7588	CKAP5
99	Negative Regulation Of DNA-binding Transcription Factor Activity (GO:0043433)	1/149	0.0580785	0.0711916	19.1544	54.5128	SUMO1
100	Skeletal System Development (GO:0001501)	1/149	0.0580785	0.0711916	19.1544	54.5128	TRPS1
101	protein-RNA Complex Assembly (GO:0022618)	1/150	0.0584581	0.0711916	19.0249	54.0202	DDX39B
102	Negative Regulation Of DNA-templated Transcription (GO:0045892)	2/1025	0.0598055	0.0721183	6.18084	17.4093	SUMO1;TRPS1
132	Intracellular Membrane-Bounded Organelle (GO:0043231)	5/5175	0.031523	0.0770563	4.77821	16.5184	TOP2A;AHNAK;DDX39B;SUMO1;TRPS1
248	Diseases Of Glycosylation R-HSA-3781865	1/143	0.0557981	0.0815511	19.9698	57.6332	GNE
133	Nuclear Chromosome (GO:0000228)	1/95	0.0373804	0.082237	30.2401	99.3874	TOP2A
249	Mitotic G1 Phase And G1/S Transition R-HSA-453279	1/147	0.0573189	0.0823501	19.4188	55.5207	TOP2A
250	DNA Double-Strand Break Repair R-HSA-5693532	1/149	0.0580785	0.0823501	19.1544	54.5128	SUMO1
103	RNA Splicing, Via Transesterification Reactions With Bulged Adenosine As Nucleophile (GO:0000377)	1/180	0.0697839	0.0833342	15.8125	42.0983	DDX39B
104	RNA Processing (GO:0006396)	1/183	0.0709099	0.0838646	15.5495	41.1492	DDX39B
162	Protease Binding (GO:0002020)	1/125	0.048928	0.0863435	22.8894	69.0666	SUMO1
105	Regulation Of Signal Transduction (GO:0009966)	1/193	0.0746546	0.0866275	14.7321	38.2282	SUMO1
106	Regulation Of Cell Differentiation (GO:0045595)	1/193	0.0746546	0.0866275	14.7321	38.2282	TRPS1
251	Separation Of Sister Chromatids R-HSA-2467813	1/170	0.066022	0.0922366	16.7566	45.5404	CKAP5
107	Protein Stabilization (GO:0050821)	1/208	0.0802469	0.0922465	13.6542	34.4448	SUMO1
252	Fatty Acid Metabolism R-HSA-8978868	1/173	0.067152	0.0924556	16.4618	44.46	ACOT7
108	mRNA Splicing, Via Spliceosome (GO:0000398)	1/211	0.0813619	0.0926621	13.4571	33.7619	DDX39B
109	mRNA Processing (GO:0006397)	1/214	0.0824756	0.0930688	13.2656	33.101	DDX39B
163	Cysteine-Type Peptidase Activity (GO:0008234)	1/144	0.0561785	0.0936309	19.8292	57.0926	SUMO1
253	G2/M Transition R-HSA-69275	1/182	0.0705347	0.0937438	15.6361	41.4616	CKAP5
254	Mitotic G2-G2/M Phases R-HSA-453274	1/184	0.071285	0.0937438	15.4637	40.8407	CKAP5
255	Cilium Assembly R-HSA-5617833	1/186	0.0720347	0.0937438	15.295	40.2351	CKAP5
256	Mitotic Prometaphase R-HSA-68877	1/186	0.0720347	0.0937438	15.295	40.2351	CKAP5
164	Magnesium Ion Binding (GO:0000287)	1/155	0.0603541	0.0952959	18.4026	51.6658	TOP2A
183	Salmonella infection	1/249	0.095382	0.095382	11.3733	26.7257	AHNAK
257	Interferon Signaling R-HSA-913531	1/200	0.0772681	0.0991955	14.2089	36.3815	SUMO1
110	Positive Regulation Of Programmed Cell Death (GO:0043068)	1/245	0.0939151	0.105014	11.5621	27.3485	TOP2A
165	Protein Heterodimerization Activity (GO:0046982)	1/190	0.0735326	0.110299	14.9683	39.0675	TOP2A
111	Positive Regulation Of Apoptotic Process (GO:0043065)	1/270	0.103049	0.11419	10.4742	23.8032	TOP2A
258	RNA Polymerase II Transcription R-HSA-73857	2/1312	0.0924707	0.116017	4.75369	11.3179	DDX39B;SUMO1
259	Processing Of Capped Intron-Containing Pre-mRNA R-HSA-72203	1/242	0.0928135	0.116017	11.7078	27.8313	DDX39B
260	Diseases Of Metabolism R-HSA-5668914	1/247	0.0946488	0.116774	11.4669	27.0342	GNE
134	Chromosome (GO:0005694)	1/164	0.0637584	0.120349	17.3786	47.8373	TOP2A
135	Membrane Raft (GO:0045121)	1/169	0.065645	0.120349	16.8571	45.9103	AHNAK
112	DNA Repair (GO:0006281)	1/291	0.11066	0.121528	9.70542	21.3645	SUMO1
113	Gene Expression (GO:0010467)	1/296	0.112463	0.122416	9.5385	20.8428	DDX39B
261	RHO GTPase Effectors R-HSA-195258	1/269	0.102686	0.124357	10.5139	23.9304	CKAP5
262	Cell Cycle Checkpoints R-HSA-69620	1/271	0.103413	0.124357	10.4349	23.6771	CKAP5
263	Organelle Biogenesis And Maintenance R-HSA-1852241	1/275	0.104867	0.124529	10.2805	23.1832	CKAP5
264	Asparagine N-linked Glycosylation R-HSA-446203	1/282	0.107405	0.124852	10.0208	22.358	GNE
265	SARS-CoV-2 Infection R-HSA-9694516	1/283	0.107767	0.124852	9.9848	22.244	SUMO1
266	Gene Expression (Transcription) R-HSA-74160	2/1449	0.109706	0.125567	4.27206	9.44104	DDX39B;SUMO1
166	Microtubule Binding (GO:0008017)	1/239	0.0917108	0.127065	11.8571	28.3281	CKAP5
167	DNA-binding Transcription Repressor Activity, RNA Polymerase II-specific (GO:0001227)	1/243	0.0931808	0.127065	11.6588	27.6688	TRPS1
114	Supramolecular Fiber Organization (GO:0097435)	1/316	0.119646	0.129092	8.92381	18.9472	CKAP5
267	DNA Repair R-HSA-73894	1/310	0.117497	0.132883	9.09986	19.4859	SUMO1
168	Ubiquitin Protein Ligase Binding (GO:0031625)	1/271	0.103413	0.134887	10.4349	23.6771	SUMO1
169	Ubiquitin-Like Protein Ligase Binding (GO:0044389)	1/289	0.109937	0.137422	9.77381	21.579	SUMO1
115	Protein Localization (GO:0008104)	1/351	0.132093	0.141283	8.01714	16.2287	SUMO1
136	Nuclear Membrane (GO:0031965)	1/227	0.0872881	0.141804	12.4943	30.4679	SUMO1
137	Vesicle (GO:0031982)	1/235	0.0902386	0.141804	12.0623	29.0134	AHNAK
116	Protein Modification By Small Protein Conjugation (GO:0032446)	1/364	0.136677	0.144925	7.72491	15.3736	SUMO1
170	Tubulin Binding (GO:0015631)	1/322	0.121791	0.146149	8.75434	18.4318	CKAP5
138	Lytic Vacuole Membrane (GO:0098852)	1/287	0.109215	0.154548	9.84316	21.7971	AHNAK
139	Cell-Cell Junction (GO:0005911)	1/299	0.113544	0.154548	9.44104	20.5396	AHNAK
140	Actin Cytoskeleton (GO:0015629)	1/327	0.123575	0.154548	8.61788	18.0192	AHNAK
141	Microtubule Cytoskeleton (GO:0015630)	1/342	0.128907	0.154548	8.23251	16.8656	CKAP5
142	Lysosomal Membrane (GO:0005765)	1/356	0.133859	0.154548	7.90221	15.8911	AHNAK
143	Focal Adhesion (GO:0005925)	1/387	0.144735	0.154548	7.25611	14.0249	AHNAK
144	Cell-Substrate Junction (GO:0030055)	1/395	0.147523	0.154548	7.10587	13.599	AHNAK
268	SARS-CoV Infections R-HSA-9679506	1/369	0.138435	0.154721	7.61801	15.0635	SUMO1
269	Disease R-HSA-1643685	2/1736	0.148561	0.164108	3.5098	6.69236	SUMO1;GNE
117	Negative Regulation Of Nucleic Acid-Templated Transcription (GO:1903507)	1/456	0.168516	0.177158	6.13407	10.9231	SUMO1
270	RHO GTPase Cycle R-HSA-9012999	1/441	0.163396	0.178421	6.34805	11.5	DDX39B
118	Regulation Of DNA-templated Transcription (GO:0006355)	2/1922	0.175342	0.182772	3.1375	5.46243	SUMO1;TRPS1
145	Lysosome (GO:0005764)	1/503	0.184382	0.184382	5.54639	9.37753	AHNAK
171	Transcription Cis-Regulatory Region Binding (GO:0000976)	1/474	0.174624	0.201489	5.8952	10.2878	TRPS1
172	Protein Kinase Binding (GO:0019901)	1/511	0.187056	0.203987	5.45714	9.14807	TOP2A
173	Metal Ion Binding (GO:0046872)	1/521	0.190387	0.203987	5.34945	8.8731	TOP2A
271	Metabolism Of RNA R-HSA-8953854	1/666	0.237371	0.256253	4.15188	5.97094	DDX39B
119	Regulation Of Apoptotic Process (GO:0042981)	1/705	0.249594	0.257984	3.91396	5.43226	TOP2A
272	Cytokine Signaling In Immune System R-HSA-1280215	1/702	0.24866	0.265423	3.93132	5.4711	SUMO1
273	Metabolism Of Lipids R-HSA-556833	1/732	0.257955	0.269541	3.76412	5.10027	ACOT7
274	Signal Transduction R-HSA-162582	2/2465	0.258192	0.269541	2.37231	3.21223	DDX39B;CKAP5
120	Negative Regulation Of Transcription By RNA Polymerase II (GO:0000122)	1/763	0.267454	0.27414	3.60517	4.75453	TRPS1
174	DNA Binding (GO:0003677)	1/846	0.292365	0.302447	3.23702	3.98074	TOP2A
275	Infectious Disease R-HSA-5663205	1/961	0.325654	0.336273	2.83214	3.17744	SUMO1
121	Regulation Of Gene Expression (GO:0010468)	1/1127	0.371288	0.377425	2.39355	2.37148	AHNAK
276	Generic Transcription Pathway R-HSA-212436	1/1190	0.387886	0.396228	2.25916	2.13952	SUMO1
175	RNA Polymerase II Transcription Regulatory Region Sequence-Specific DNA Binding (GO:0000977)	1/1225	0.39694	0.39694	2.19048	2.02393	TRPS1
122	Positive Regulation Of DNA-templated Transcription (GO:0045893)	1/1243	0.401551	0.404842	2.15666	1.96778	DDX39B
277	Immune System R-HSA-168256	1/1943	0.558572	0.564514	1.32779	0.773269	SUMO1
123	Regulation Of Transcription By RNA Polymerase II (GO:0006357)	1/2028	0.574927	0.574927	1.26612	0.700814	TRPS1
278	Metabolism R-HSA-1430728	1/2049	0.578885	0.578885	1.25167	0.684229	ACOT7

## Sheet: Cluster 7
	Term	Overlap	P.value	Adjusted.P.value	Odds.Ratio	Combined.Score	Genes
147	Tumor Necrosis Factor Receptor Activity (GO:0005031)	1/8	0.0055872	0.036258	219.549	1138.86	TNFRSF1B
148	Phosphatidylinositol-3,5-Bisphosphate 3-Phosphatase Activity (GO:0052629)	1/9	0.00628356	0.036258	192.096	973.893	MTMR6
149	Death Receptor Activity (GO:0005035)	1/11	0.00767493	0.036258	153.662	748.3	TNFRSF1B
150	Phosphatidylinositol-3-Phosphate Phosphatase Activity (GO:0004438)	1/11	0.00767493	0.036258	153.662	748.3	MTMR6
151	Phosphatidylinositol Monophosphate Phosphatase Activity (GO:0052744)	1/12	0.00836994	0.036258	139.685	668.13	MTMR6
152	Phosphatidylinositol-3,5-Bisphosphate Phosphatase Activity (GO:0106018)	1/13	0.00906449	0.036258	128.038	602.215	MTMR6
153	Histone H4 Acetyltransferase Activity (GO:0010485)	1/20	0.0139137	0.0477042	80.8381	345.573	BRCA2
154	Histone Acetyltransferase Activity (GO:0004402)	1/27	0.0187409	0.0496691	59.0533	234.857	BRCA2
155	Gamma-Tubulin Binding (GO:0043015)	1/29	0.0201161	0.0496691	54.8297	214.178	BRCA2
156	Tubulin Binding (GO:0015631)	2/322	0.0206954	0.0496691	10.2427	39.7196	HAUS8;BRCA2
1	Spindle Assembly (GO:0051225)	2/81	0.00142839	0.0517802	41.9979	275.137	HAUS8;BCCIP
2	Mitotic Sister Chromatid Segregation (GO:0000070)	2/111	0.0026594	0.0517802	30.393	180.22	BCCIP;SPDL1
3	Establishment Of Protein Localization To Telomere (GO:0070200)	1/5	0.0034954	0.0517802	384.269	2173.55	BRCA2
4	Regulation Of Extracellular Matrix Constituent Secretion (GO:0003330)	1/7	0.00489039	0.0517802	256.154	1362.86	TNFRSF1B
5	Positive Regulation Of Oligodendrocyte Differentiation (GO:0048714)	1/7	0.00489039	0.0517802	256.154	1362.86	TNFRSF1B
6	Regulation Of RNA Biosynthetic Process (GO:2001141)	1/8	0.0055872	0.0517802	219.549	1138.86	TNFRSF1B
7	Negative Regulation Of Extracellular Matrix Organization (GO:1903054)	1/9	0.00628356	0.0517802	192.096	973.893	TNFRSF1B
8	Protein Localization To Condensed Chromosome (GO:1903083)	1/10	0.00697947	0.0517802	170.744	847.705	SPDL1
9	Histone H2A Ubiquitination (GO:0033522)	1/11	0.00767493	0.0517802	153.662	748.3	BRCA2
10	Regulation Of T Cell Mediated Immunity (GO:0002709)	1/11	0.00767493	0.0517802	153.662	748.3	TNFRSF1B
11	Protein Localization To Kinetochore (GO:0034501)	1/11	0.00767493	0.0517802	153.662	748.3	SPDL1
12	Positive Regulation Of Myelination (GO:0031643)	1/11	0.00767493	0.0517802	153.662	748.3	TNFRSF1B
13	Regulation Of Cell Cycle Checkpoint (GO:1901976)	1/11	0.00767493	0.0517802	153.662	748.3	BRCA2
14	Histone Monoubiquitination (GO:0010390)	1/12	0.00836994	0.0517802	139.685	668.13	BRCA2
15	Negative Regulation Of Neuroinflammatory Response (GO:0150079)	1/13	0.00906449	0.0517802	128.038	602.215	TNFRSF1B
16	Histone H2A Monoubiquitination (GO:0035518)	1/14	0.00975859	0.0517802	118.183	547.143	BRCA2
17	Establishment Of Protein Localization To Chromosome (GO:0070199)	1/14	0.00975859	0.0517802	118.183	547.143	BRCA2
18	Positive Regulation Of Membrane Protein Ectodomain Proteolysis (GO:0051044)	1/14	0.00975859	0.0517802	118.183	547.143	TNFRSF1B
19	Protein Localization To Chromosome, Telomeric Region (GO:0070198)	1/15	0.0104522	0.0517802	109.736	500.5	BRCA2
20	Golgi To Endosome Transport (GO:0006895)	1/15	0.0104522	0.0517802	109.736	500.5	MON2
21	Phosphatidylinositol Dephosphorylation (GO:0046856)	1/16	0.0111454	0.0517802	102.415	460.534	MTMR6
22	Positive Regulation Of Glial Cell Differentiation (GO:0045687)	1/17	0.0118382	0.0517802	96.0096	425.939	TNFRSF1B
23	Regulation Of DNA Damage Checkpoint (GO:2000001)	1/18	0.0125305	0.0517802	90.3575	395.729	BRCA2
24	Regulation Of Lymphocyte Proliferation (GO:0050670)	1/18	0.0125305	0.0517802	90.3575	395.729	TNFRSF1B
25	Regulation Of T Cell Cytokine Production (GO:0002724)	1/18	0.0125305	0.0517802	90.3575	395.729	TNFRSF1B
26	Protein Localization To Chromosome, Centromeric Region (GO:0071459)	1/18	0.0125305	0.0517802	90.3575	395.729	SPDL1
27	Regulation Of Oligodendrocyte Differentiation (GO:0048713)	1/18	0.0125305	0.0517802	90.3575	395.729	TNFRSF1B
28	Positive Regulation Of Nervous System Process (GO:0031646)	1/18	0.0125305	0.0517802	90.3575	395.729	TNFRSF1B
29	Regulation Of Neuroinflammatory Response (GO:0150077)	1/19	0.0132223	0.0517802	85.3333	369.139	TNFRSF1B
30	Pulmonary Valve Development (GO:0003177)	1/20	0.0139137	0.0517802	80.8381	345.573	TNFRSF1B
31	Regulation Of Membrane Protein Ectodomain Proteolysis (GO:0051043)	1/21	0.0146047	0.0517802	76.7923	324.556	TNFRSF1B
32	Focal Adhesion Assembly (GO:0048041)	1/21	0.0146047	0.0517802	76.7923	324.556	PEAK1
33	Regulation Of Cell-Substrate Junction Assembly (GO:0090109)	1/21	0.0146047	0.0517802	76.7923	324.556	PEAK1
157	Non-Membrane Spanning Protein Tyrosine Kinase Activity (GO:0004715)	1/36	0.0249151	0.0543602	43.8484	161.9	PEAK1
34	Regulation Of Cytokine Production Involved In Immune Response (GO:0002718)	1/24	0.0166748	0.057381	66.7659	273.33	TNFRSF1B
35	Regulation Of Myelination (GO:0031641)	1/25	0.017364	0.0580453	63.9808	259.337	TNFRSF1B
36	Cell-Substrate Junction Assembly (GO:0007044)	1/28	0.0194287	0.0631434	56.8632	224.098	PEAK1
37	Establishment Of Mitotic Spindle Orientation (GO:0000132)	1/29	0.0201161	0.0636104	54.8297	214.178	SPDL1
38	Phospholipid Dephosphorylation (GO:0046839)	1/30	0.020803	0.0640514	52.9363	205.004	MTMR6
39	intra-Golgi Vesicle-Mediated Transport (GO:0006891)	1/33	0.0228611	0.0685832	47.9663	181.232	COPB1
40	Establishment Of Mitotic Spindle Localization (GO:0040001)	1/34	0.0235462	0.0688726	46.5105	174.358	SPDL1
41	Establishment Of Spindle Orientation (GO:0051294)	1/35	0.0242309	0.0691466	45.1403	167.928	SPDL1
42	Substrate Adhesion-Dependent Cell Spreading (GO:0034446)	1/36	0.0249151	0.0694064	43.8484	161.9	PEAK1
43	Tumor Necrosis Factor-Mediated Signaling Pathway (GO:0033209)	1/38	0.0262822	0.0715121	41.474	150.918	TNFRSF1B
44	Negative Regulation Of Secretion By Cell (GO:1903531)	1/40	0.0276476	0.0718837	39.3432	141.172	TNFRSF1B
45	Aortic Valve Development (GO:0003176)	1/40	0.0276476	0.0718837	39.3432	141.172	TNFRSF1B
158	Protein Serine/Threonine Phosphatase Activity (GO:0004722)	1/55	0.0378312	0.0756624	28.3932	92.9769	MTMR6
46	Mitotic Spindle Assembly (GO:0090307)	1/44	0.030373	0.077253	35.6762	124.66	BCCIP
47	Replication Fork Processing (GO:0031297)	1/46	0.031733	0.0773491	34.0872	117.614	BRCA2
48	Regulation Of Nervous System Development (GO:0051960)	1/46	0.031733	0.0773491	34.0872	117.614	TNFRSF1B
49	Cellular Response To Radiation (GO:0071478)	1/48	0.0330912	0.077601	32.6334	111.23	BRCA2
50	Intrinsic Apoptotic Signaling Pathway In Response To DNA Damage (GO:0008630)	1/49	0.0337697	0.077601	31.9519	108.259	TNFRSF1B
51	Mitotic Metaphase Plate Congression (GO:0007080)	1/50	0.0344477	0.077601	31.2983	105.422	SPDL1
52	Metaphase Plate Congression (GO:0051310)	1/51	0.0351253	0.077601	30.6708	102.711	SPDL1
53	Cellular Response To Ionizing Radiation (GO:0071479)	1/52	0.0358024	0.077601	30.0679	100.118	BRCA2
54	Regulation Of Cyclin-Dependent Protein Kinase Activity (GO:1904029)	1/53	0.0364791	0.077601	29.4882	97.6358	BCCIP
55	Regulation Of Macromolecule Biosynthetic Process (GO:0010556)	1/53	0.0364791	0.077601	29.4882	97.6358	TNFRSF1B
56	Regulation Of Focal Adhesion Assembly (GO:0051893)	1/54	0.0371554	0.0776282	28.9303	95.2574	PEAK1
57	Nucleotide-Excision Repair (GO:0006289)	1/56	0.0385066	0.077677	27.8755	90.7885	BRCA2
58	post-Golgi Vesicle-Mediated Transport (GO:0006892)	1/56	0.0385066	0.077677	27.8755	90.7885	MON2
59	Regulation Of Neuron Death (GO:1901214)	1/58	0.039856	0.077738	26.8947	86.6678	TNFRSF1B
60	Positive Regulation Of Proteolysis (GO:0045862)	1/59	0.04053	0.077738	26.4297	84.726	TNFRSF1B
61	Microtubule Cytoskeleton Organization Involved In Mitosis (GO:1902850)	1/59	0.04053	0.077738	26.4297	84.726	BCCIP
62	Regulation Of T Cell Activation (GO:0050863)	1/62	0.0425496	0.0802173	25.1261	79.3253	TNFRSF1B
63	Phosphatidylinositol Metabolic Process (GO:0046488)	1/63	0.0432219	0.0802173	24.7196	77.6544	MTMR6
64	Negative Regulation Of Cell Death (GO:0060548)	1/64	0.0438937	0.0802173	24.326	76.0427	TNFRSF1B
65	Regulation Of Cell-Matrix Adhesion (GO:0001952)	1/65	0.0445652	0.0802173	23.9447	74.4873	PEAK1
66	Extrinsic Apoptotic Signaling Pathway (GO:0097191)	1/67	0.0459067	0.08138	23.2168	71.5343	TNFRSF1B
67	Negative Regulation Of Epithelial Cell Proliferation (GO:0050680)	1/70	0.0479157	0.0823226	22.204	67.4627	BRCA2
68	Regulation Of Cellular Biosynthetic Process (GO:0031326)	1/70	0.0479157	0.0823226	22.204	67.4627	TNFRSF1B
69	Protein Autoubiquitination (GO:0051865)	1/71	0.0485845	0.0823226	21.8857	66.1923	BRCA2
70	Response To Ionizing Radiation (GO:0010212)	1/72	0.0492529	0.0823226	21.5764	64.9619	BRCA2
71	Regulation Of T Cell Proliferation (GO:0042129)	1/77	0.0525881	0.0866593	20.1518	59.3525	TNFRSF1B
72	Regulation Of Cyclin-Dependent Protein Serine/Threonine Kinase Activity (GO:0000079)	1/79	0.0539192	0.0876187	19.6331	57.334	BCCIP
73	Mitotic Spindle Organization (GO:0007052)	1/85	0.057902	0.0928018	18.2253	51.9239	BCCIP
74	Negative Regulation Of Neuron Death (GO:1901215)	1/88	0.0598875	0.094687	17.5942	49.5326	TNFRSF1B
159	Protein Tyrosine Phosphatase Activity (GO:0004725)	1/76	0.0519219	0.0958559	20.4215	60.4072	MTMR6
75	Regulation Of RNA Metabolic Process (GO:0051252)	1/91	0.0618692	0.0962616	17.0051	47.3207	TNFRSF1B
76	Positive Regulation Of Protein Catabolic Process (GO:0045732)	1/92	0.0625289	0.0962616	16.8174	46.62	TNFRSF1B
77	Recombinational Repair (GO:0000725)	1/95	0.0645054	0.0980147	16.2782	44.6187	BRCA2
78	Phosphatidylinositol Biosynthetic Process (GO:0006661)	1/98	0.066478	0.099717	15.7724	42.7572	MTMR6
79	Intrinsic Apoptotic Signaling Pathway (GO:0097193)	1/105	0.0710658	0.104106	14.7056	38.8839	TNFRSF1B
80	Regulation Of Cellular Response To Stress (GO:0080135)	1/107	0.0723727	0.104106	14.4267	37.8835	BRCA2
81	Glycerophospholipid Biosynthetic Process (GO:0046474)	1/108	0.0730255	0.104106	14.2912	37.3992	MTMR6
82	Cell-Matrix Adhesion (GO:0007160)	1/109	0.0736779	0.104106	14.1581	36.9251	PEAK1
83	Negative Regulation Of Inflammatory Response (GO:0050728)	1/111	0.0749815	0.104106	13.8993	36.0063	TNFRSF1B
84	Double-Strand Break Repair Via Homologous Recombination (GO:0000724)	1/111	0.0749815	0.104106	13.8993	36.0063	BRCA2
85	Regulation Of Protein Serine/Threonine Kinase Activity (GO:0071900)	1/112	0.0756326	0.104106	13.7734	35.5611	BCCIP
86	Endoplasmic Reticulum To Golgi Vesicle-Mediated Transport (GO:0006888)	1/115	0.0775834	0.10555	13.4089	34.2785	COPB1
87	Cellular Response To Molecule Of Bacterial Origin (GO:0071219)	1/117	0.0788819	0.106082	13.1764	33.4655	TNFRSF1B
88	Cellular Response To Tumor Necrosis Factor (GO:0071356)	1/119	0.0801786	0.106601	12.9518	32.6838	TNFRSF1B
160	Single-Stranded DNA Binding (GO:0003697)	1/96	0.0651633	0.107415	16.1061	43.9834	BRCA2
161	Protein Tyrosine Kinase Activity (GO:0004713)	1/99	0.0671347	0.107415	15.6107	42.1653	PEAK1
118	COPI Vesicle Coat (GO:0030126)	1/12	0.00836994	0.107739	139.685	668.13	COPB1
119	Mitotic Spindle Microtubule (GO:1990498)	1/13	0.00906449	0.107739	128.038	602.215	HAUS8
120	COPI-coated Vesicle Membrane (GO:0030663)	1/16	0.0111454	0.107739	102.415	460.534	COPB1
89	Protein Dephosphorylation (GO:0006470)	1/124	0.083413	0.108437	12.4221	30.856	MTMR6
90	Cellular Response To Lipopolysaccharide (GO:0071222)	1/124	0.083413	0.108437	12.4221	30.856	TNFRSF1B
91	Cytosolic Transport (GO:0016482)	1/127	0.0853486	0.109734	12.1245	29.8386	MON2
92	Protein Modification Process (GO:0036211)	2/711	0.0866121	0.110148	4.5315	11.0855	PEAK1;MTMR6
93	Non-Membrane-Bounded Organelle Assembly (GO:0140694)	1/135	0.0904915	0.113844	11.3961	27.3791	HAUS8
121	Secretory Granule Membrane (GO:0030667)	2/279	0.015798	0.114536	11.8586	49.1879	COPB1;TNFRSF1B
94	Positive Regulation Of Cellular Catabolic Process (GO:0031331)	1/146	0.0975193	0.120886	10.5257	24.5008	TNFRSF1B
95	Dephosphorylation (GO:0016311)	1/147	0.0981557	0.120886	10.4531	24.2638	MTMR6
162	Protease Binding (GO:0002020)	1/125	0.0840586	0.126088	12.3213	30.5106	BRCA2
96	Response To Lipopolysaccharide (GO:0032496)	1/159	0.10576	0.128895	9.65336	21.6871	TNFRSF1B
97	Protein Autophosphorylation (GO:0046777)	1/162	0.107652	0.129848	9.47205	21.1118	PEAK1
98	Regulation Of Cytokine Production (GO:0001817)	1/167	0.110796	0.131683	9.18443	20.2063	TNFRSF1B
99	Double-Strand Break Repair (GO:0006302)	1/168	0.111424	0.131683	9.12897	20.0327	BRCA2
100	Neuron Differentiation (GO:0030182)	1/173	0.114556	0.134031	8.86136	19.1998	BCCIP
188	Defective Factor VIII Causes Hemophilia A R-HSA-9662001	1/7	0.00489039	0.134564	256.154	1362.86	TTF2
189	Transport Of Gamma-Carboxylated Protein Precursors From Endoplasmic Reticulum To Golgi Apparatus R-HSA-159763	1/9	0.00628356	0.134564	192.096	973.893	TTF2
190	Removal Of Aminoterminal Propeptides From Gamma-Carboxylated Proteins R-HSA-159782	1/10	0.00697947	0.134564	170.744	847.705	TTF2
191	Gamma-carboxylation Of Protein Precursors R-HSA-159740	1/10	0.00697947	0.134564	170.744	847.705	TTF2
192	Mitotic Prometaphase R-HSA-68877	2/186	0.00727356	0.134564	17.9366	88.311	HAUS8;SPDL1
193	Gamma-carboxylation, Transport, And Amino-Terminal Cleavage Of Proteins R-HSA-159854	1/11	0.00767493	0.134564	153.662	748.3	TTF2
194	HDR Thru MMEJ (alt-NHEJ) R-HSA-5685939	1/12	0.00836994	0.134564	139.685	668.13	BRCA2
195	Cell Cycle R-HSA-1640170	3/654	0.00967634	0.134564	8.10013	37.569	HAUS8;SPDL1;BRCA2
196	Defects Of Contact Activation System (CAS) And Kallikrein/Kinin System (KKS) R-HSA-9651496	1/15	0.0104522	0.134564	109.736	500.5	TTF2
197	Intrinsic Pathway Of Fibrin Clot Formation R-HSA-140837	1/21	0.0146047	0.134564	76.7923	324.556	TTF2
198	Common Pathway Of Fibrin Clot Formation R-HSA-140875	1/22	0.0152952	0.134564	73.1319	305.707	TTF2
199	Impaired BRCA2 Binding To PALB2 R-HSA-9709603	1/24	0.0166748	0.134564	66.7659	273.33	BRCA2
200	Defective HDR Thru Homologous Recombination (HRR) Due To BRCA1 Loss-Of-Function R-HSA-9701192	1/25	0.017364	0.134564	63.9808	259.337	BRCA2
201	Resolution Of D-loop Structures Thru Synthesis-Dependent Strand Annealing (SDSA) R-HSA-5693554	1/27	0.0187409	0.134564	59.0533	234.857	BRCA2
202	TNFs Bind Their Physiological Receptors R-HSA-5669034	1/29	0.0201161	0.134564	54.8297	214.178	TNFRSF1B
203	Thrombin Signaling Thru Proteinase Activated Receptors (PARs) R-HSA-456926	1/32	0.0221755	0.134564	49.5161	188.595	TTF2
204	Resolution Of D-loop Structures Thru Holliday Junction Intermediates R-HSA-5693568	1/33	0.0228611	0.134564	47.9663	181.232	BRCA2
205	Resolution Of D-Loop Structures R-HSA-5693537	1/34	0.0235462	0.134564	46.5105	174.358	BRCA2
206	Impaired BRCA2 Binding To RAD51 R-HSA-9709570	1/35	0.0242309	0.134564	45.1403	167.928	BRCA2
207	Platelet Aggregation (Plug Formation) R-HSA-76009	1/36	0.0249151	0.134564	43.8484	161.9	TTF2
208	Formation Of Fibrin Clot (Clotting Cascade) R-HSA-140877	1/37	0.0255989	0.134564	42.6282	156.241	TTF2
209	RHOV GTPase Cycle R-HSA-9013424	1/37	0.0255989	0.134564	42.6282	156.241	PEAK1
210	RHOU GTPase Cycle R-HSA-9013420	1/39	0.0269651	0.134564	40.3806	145.903	PEAK1
211	Presynaptic Phase Of Homologous DNA Pairing And Strand Exchange R-HSA-5693616	1/40	0.0276476	0.134564	39.3432	141.172	BRCA2
212	M Phase R-HSA-68886	2/380	0.0281779	0.134564	8.6455	30.8577	HAUS8;SPDL1
213	Defective Homologous Recombination Repair (HRR) Due To BRCA2 Loss Of Function R-HSA-9701190	1/41	0.0283296	0.134564	38.3577	136.701	BRCA2
214	Gamma Carboxylation, Hypusine Formation And Arylsulfatase Activation R-HSA-163841	1/42	0.0290112	0.134564	37.4203	132.471	TTF2
215	Homologous DNA Pairing And Strand Exchange R-HSA-5693579	1/43	0.0296923	0.134564	36.5275	128.462	BRCA2
216	Regulation Of Complement Cascade R-HSA-977606	1/45	0.0310532	0.134564	34.8636	121.048	TTF2
217	Interleukin-10 Signaling R-HSA-6783783	1/45	0.0310532	0.134564	34.8636	121.048	TNFRSF1B
218	Innate Immune System R-HSA-168249	3/1035	0.0327843	0.137483	5.00899	17.1197	COPB1;TTF2;TNFRSF1B
219	Synthesis Of PIPs At Plasma Membrane R-HSA-1660499	1/51	0.0351253	0.138372	30.6708	102.711	MTMR6
220	Diseases Of DNA Repair R-HSA-9675135	1/51	0.0351253	0.138372	30.6708	102.711	BRCA2
221	Complement Cascade R-HSA-166658	1/55	0.0378312	0.138908	28.3932	92.9769	TTF2
222	Meiotic Recombination R-HSA-912446	1/56	0.0385066	0.138908	27.8755	90.7885	BRCA2
223	Neutrophil Degranulation R-HSA-6798695	2/468	0.0412907	0.138908	6.9814	22.2506	COPB1;TNFRSF1B
224	HDR Thru Homologous Recombination (HRR) R-HSA-5685942	1/67	0.0459067	0.138908	23.2168	71.5343	BRCA2
225	Loss Of Nlp From Mitotic Centrosomes R-HSA-380259	1/69	0.0472465	0.138908	22.5317	68.7752	HAUS8
226	AURKA Activation By TPX2 R-HSA-8854518	1/72	0.0492529	0.138908	21.5764	64.9619	HAUS8
227	Cell Cycle, Mitotic R-HSA-69278	2/523	0.0504633	0.138908	6.22681	18.5964	HAUS8;SPDL1
228	COPI-dependent Golgi-to-ER Retrograde Traffic R-HSA-6811434	1/78	0.0532539	0.138908	19.8891	58.3285	COPB1
229	Recruitment Of NuMA To Mitotic Centrosomes R-HSA-380320	1/80	0.0545841	0.138908	19.3836	56.3679	HAUS8
230	COPI-mediated Anterograde Transport R-HSA-6807878	1/80	0.0545841	0.138908	19.3836	56.3679	COPB1
231	Centrosome Maturation R-HSA-380287	1/81	0.0552485	0.138908	19.1404	55.4289	HAUS8
232	PI Metabolism R-HSA-1483255	1/82	0.0559125	0.138908	18.9031	54.516	MTMR6
233	Peptide Chain Elongation R-HSA-156902	1/86	0.0585643	0.138908	18.01	51.1056	RPL23
234	Regulation Of PLK1 Activity At G2/M Transition R-HSA-2565942	1/87	0.0592261	0.138908	17.7996	50.3088	HAUS8
235	Meiosis R-HSA-1500620	1/88	0.0598875	0.138908	17.5942	49.5326	BRCA2
236	Selenocysteine Synthesis R-HSA-2408557	1/90	0.0612091	0.138908	17.1971	48.0393	RPL23
237	Viral mRNA Translation R-HSA-192823	1/90	0.0612091	0.138908	17.1971	48.0393	RPL23
238	Eukaryotic Translation Elongation R-HSA-156842	1/90	0.0612091	0.138908	17.1971	48.0393	RPL23
239	Eukaryotic Translation Termination R-HSA-72764	1/90	0.0612091	0.138908	17.1971	48.0393	RPL23
240	Nonsense Mediated Decay (NMD) Independent Of Exon Junction Complex (EJC) R-HSA-975956	1/92	0.0625289	0.138908	16.8174	46.62	RPL23
241	Unattached Kinetochores Signal Amplification Via A MAD2 Inhibitory Signal R-HSA-141444	1/93	0.0631881	0.138908	16.6338	45.9365	SPDL1
242	Anchoring Of Basal Body To Plasma Membrane R-HSA-5620912	1/97	0.0658209	0.138908	15.9375	43.363	HAUS8
243	EML4 And NUDC In Mitotic Spindle Formation R-HSA-9648025	1/97	0.0658209	0.138908	15.9375	43.363	SPDL1
244	Formation Of A Pool Of Free 40S Subunits R-HSA-72689	1/98	0.066478	0.138908	15.7724	42.7572	RPL23
245	Response Of EIF2AK4 (GCN2) To Amino Acid Deficiency R-HSA-9633012	1/98	0.066478	0.138908	15.7724	42.7572	RPL23
246	TNFR2 Non-Canonical NF-kB Pathway R-HSA-5668541	1/100	0.0677909	0.138908	15.4522	41.587	TNFRSF1B
247	Resolution Of Sister Chromatid Cohesion R-HSA-2500257	1/106	0.0717195	0.138908	14.5648	38.3782	SPDL1
248	Interleukin-4 And Interleukin-13 Signaling R-HSA-6785807	1/107	0.0723727	0.138908	14.4267	37.8835	TNFRSF1B
249	Signaling By Rho GTPases R-HSA-194315	2/644	0.0729565	0.138908	5.02181	13.1465	PEAK1;SPDL1
250	L13a-mediated Translational Silencing Of Ceruloplasmin Expression R-HSA-156827	1/108	0.0730255	0.138908	14.2912	37.3992	RPL23
251	SRP-dependent Cotranslational Protein Targeting To Membrane R-HSA-1799339	1/108	0.0730255	0.138908	14.2912	37.3992	RPL23
252	GTP Hydrolysis And Joining Of 60S Ribosomal Subunit R-HSA-72706	1/109	0.0736779	0.138908	14.1581	36.9251	RPL23
253	Mitotic Spindle Checkpoint R-HSA-69618	1/110	0.0743299	0.138908	14.0275	36.4609	SPDL1
254	Golgi-to-ER Retrograde Transport R-HSA-8856688	1/112	0.0756326	0.138908	13.7734	35.5611	COPB1
255	Nonsense Mediated Decay (NMD) Enhanced By Exon Junction Complex (EJC) R-HSA-975957	1/112	0.0756326	0.138908	13.7734	35.5611	RPL23
256	Signaling By Rho GTPases, Miro GTPases And RHOBTB3 R-HSA-9716542	2/660	0.0761456	0.138908	4.89564	12.6068	PEAK1;SPDL1
257	Reproduction R-HSA-1474165	1/113	0.0762833	0.138908	13.6497	35.1249	BRCA2
258	HDR Thru Homologous Recombination (HRR) Or Single Strand Annealing (SSA) R-HSA-5693567	1/114	0.0769336	0.138908	13.5283	34.6974	BRCA2
259	Selenoamino Acid Metabolism R-HSA-2408522	1/114	0.0769336	0.138908	13.5283	34.6974	RPL23
260	Cap-dependent Translation Initiation R-HSA-72737	1/116	0.0782329	0.138976	13.2916	33.868	RPL23
261	RHO GTPases Activate Formins R-HSA-5663220	1/119	0.0801786	0.138976	12.9518	32.6838	SPDL1
262	Homology Directed Repair R-HSA-5693538	1/119	0.0801786	0.138976	12.9518	32.6838	BRCA2
263	Regulation Of IGF Transport And Uptake By IGFBPs R-HSA-381426	1/123	0.0827669	0.141575	12.5246	31.2079	TTF2
171	Homologous recombination	1/41	0.0283296	0.142862	38.3577	136.701	BRCA2
172	Fanconi anemia pathway	1/54	0.0371554	0.142862	28.9303	95.2574	BRCA2
173	Adipocytokine signaling pathway	1/69	0.0472465	0.142862	22.5317	68.7752	TNFRSF1B
174	Inositol phosphate metabolism	1/73	0.0499208	0.142862	21.2756	63.7699	MTMR6
175	Thyroid hormone synthesis	1/75	0.0512553	0.142862	20.6985	61.494	TTF2
176	Pancreatic cancer	1/76	0.0519219	0.142862	20.4215	60.4072	BRCA2
177	Phosphatidylinositol signaling system	1/97	0.0658209	0.142862	15.9375	43.363	MTMR6
178	Viral protein interaction with cytokine and cytokine receptor	1/100	0.0677909	0.142862	15.4522	41.587	TNFRSF1B
179	TNF signaling pathway	1/112	0.0756326	0.142862	13.7734	35.5611	TNFRSF1B
122	Vesicle Coat (GO:0030120)	1/37	0.0255989	0.148474	42.6282	156.241	COPB1
264	ER To Golgi Anterograde Transport R-HSA-199977	1/133	0.0892083	0.14975	11.5699	27.962	COPB1
265	Cell Surface Interactions At Vascular Wall R-HSA-202733	1/134	0.0898501	0.14975	11.4824	27.668	TTF2
101	Golgi Vesicle Transport (GO:0048193)	1/197	0.129449	0.149955	7.76688	15.8792	COPB1
266	Influenza Viral RNA Transcription And Replication R-HSA-168273	1/137	0.0917731	0.151019	11.2274	26.8159	RPL23
123	Golgi-associated Vesicle (GO:0005798)	1/47	0.0324123	0.15666	33.3445	114.345	COPB1
124	Ficolin-1-Rich Granule Membrane (GO:0101003)	1/60	0.0412037	0.158704	25.9804	82.8576	COPB1
125	Spindle Microtubule (GO:0005876)	1/68	0.0465768	0.158704	22.8691	70.1316	HAUS8
126	Tertiary Granule Membrane (GO:0070821)	1/72	0.0492529	0.158704	21.5764	64.9619	COPB1
267	DNA Double-Strand Break Repair R-HSA-5693532	1/149	0.0994272	0.161569	10.3108	23.8007	BRCA2
180	Breast cancer	1/147	0.0981557	0.162471	10.4531	24.2638	BRCA2
181	Ribosome	1/158	0.105128	0.162471	9.71534	21.8845	RPL23
268	Cellular Response To Starvation R-HSA-9711097	1/153	0.101965	0.163648	10.0374	22.9167	RPL23
269	Influenza Infection R-HSA-168255	1/157	0.104497	0.165665	9.77811	22.0848	RPL23
102	Cellular Response To Lipid (GO:0071396)	1/228	0.148341	0.170156	6.6957	12.777	TNFRSF1B
103	Negative Regulation Of Multicellular Organismal Process (GO:0051241)	1/231	0.150149	0.170557	6.60736	12.5284	BRCA2
270	Transport To Golgi And Subsequent Modification R-HSA-948021	1/164	0.108911	0.170583	9.35488	20.7419	COPB1
271	Regulation Of Expression Of SLITs And ROBOs R-HSA-9010553	1/167	0.110796	0.17147	9.18443	20.2063	RPL23
272	Separation Of Sister Chromatids R-HSA-2467813	1/170	0.112678	0.172331	9.02003	19.6927	SPDL1
273	Disease R-HSA-1643685	3/1736	0.115579	0.174713	2.87253	6.19833	RPL23;TTF2;BRCA2
104	Regulation Of Inflammatory Response (GO:0050727)	1/240	0.155551	0.174995	6.35565	11.8265	TNFRSF1B
274	Major Pathway Of rRNA Processing In Nucleolus And Cytosol R-HSA-6791226	1/179	0.118301	0.175217	8.56007	18.2716	RPL23
275	Intra-Golgi And Retrograde Golgi-to-ER Traffic R-HSA-6811442	1/181	0.119546	0.175217	8.4641	17.9782	COPB1
276	G2/M Transition R-HSA-69275	1/182	0.120168	0.175217	8.41691	17.8343	HAUS8
277	Mitotic G2-G2/M Phases R-HSA-453274	1/184	0.121411	0.175217	8.32409	17.552	HAUS8
278	Cilium Assembly R-HSA-5617833	1/186	0.122652	0.175217	8.23326	17.2767	HAUS8
279	rRNA Processing In Nucleus And Cytosol R-HSA-8868773	1/189	0.12451	0.175939	8.10065	16.8766	RPL23
127	Specific Granule Membrane (GO:0035579)	1/90	0.0612091	0.177506	17.1971	48.0393	TNFRSF1B
280	Peptide Ligand-Binding Receptors R-HSA-375276	1/196	0.128833	0.180089	7.8071	15.9986	TTF2
281	rRNA Processing R-HSA-72312	1/199	0.130679	0.180726	7.68765	15.6444	RPL23
105	Cytokine-Mediated Signaling Pathway (GO:0019221)	1/257	0.165669	0.184602	5.92849	10.658	TNFRSF1B
282	Phospholipid Metabolism R-HSA-1483257	1/208	0.136196	0.18526	7.35006	14.6535	MTMR6
283	Signaling By ROBO Receptors R-HSA-376176	1/209	0.136807	0.18526	7.31435	14.5496	RPL23
284	G Alpha (Q) Signaling Events R-HSA-416476	1/212	0.138638	0.185537	7.20926	14.2447	TTF2
285	Metabolism Of Proteins R-HSA-392499	3/1890	0.139866	0.185537	2.61584	5.14553	COPB1;RPL23;TTF2
286	Immune System R-HSA-168256	3/1943	0.148642	0.194809	2.53693	4.83593	COPB1;TTF2;TNFRSF1B
287	Mitotic Anaphase R-HSA-68882	1/232	0.15075	0.194809	6.57842	12.4472	SPDL1
288	Mitotic Metaphase And Anaphase R-HSA-2555396	1/233	0.151352	0.194809	6.54973	12.3669	SPDL1
182	Human immunodeficiency virus 1 infection	1/212	0.138638	0.196404	7.20926	14.2447	TNFRSF1B
183	Coronavirus disease	1/232	0.15075	0.197135	6.57842	12.4472	RPL23
106	DNA Repair (GO:0006281)	1/291	0.185567	0.204824	5.2244	8.79967	BRCA2
128	Early Endosome Membrane (GO:0031901)	1/116	0.0782329	0.20625	13.2916	33.868	MON2
129	Mitotic Spindle (GO:0072686)	1/143	0.0956077	0.208172	10.7497	25.235	HAUS8
130	Specific Granule (GO:0042581)	1/159	0.10576	0.208172	9.65336	21.6871	TNFRSF1B
131	Tertiary Granule (GO:0070820)	1/162	0.107652	0.208172	9.47205	21.1118	COPB1
132	Membrane Raft (GO:0045121)	1/169	0.112051	0.208172	9.07418	19.8616	TNFRSF1B
133	Ficolin-1-Rich Granule (GO:0101002)	1/184	0.121411	0.208172	8.32409	17.552	COPB1
134	Microtubule (GO:0005874)	1/185	0.122032	0.208172	8.27843	17.4135	HAUS8
289	Platelet Activation, Signaling And Aggregation R-HSA-76002	1/254	0.163891	0.208881	5.9997	10.8508	TTF2
290	RHO GTPase Effectors R-HSA-195258	1/269	0.172743	0.217395	5.65959	9.93797	SPDL1
291	Cell Cycle Checkpoints R-HSA-69620	1/271	0.173916	0.217395	5.61709	9.82532	SPDL1
292	Organelle Biogenesis And Maintenance R-HSA-1852241	1/275	0.176259	0.218225	5.53397	9.60588	HAUS8
163	Microtubule Binding (GO:0008017)	1/239	0.154952	0.218756	6.38268	11.9014	HAUS8
293	Translation R-HSA-72766	1/281	0.179761	0.219108	5.41374	9.29067	RPL23
294	Asparagine N-linked Glycosylation R-HSA-446203	1/282	0.180343	0.219108	5.3942	9.23969	COPB1
164	Ubiquitin Protein Ligase Binding (GO:0031625)	1/271	0.173916	0.221291	5.61709	9.82532	TNFRSF1B
165	ATP Binding (GO:0005524)	1/279	0.178595	0.221291	5.45324	9.39394	PEAK1
166	Ubiquitin-Like Protein Ligase Binding (GO:0044389)	1/289	0.184409	0.221291	5.26122	8.89461	TNFRSF1B
167	Adenyl Ribonucleotide Binding (GO:0032559)	1/309	0.195922	0.223911	4.91459	8.01096	PEAK1
184	Cytokine-cytokine receptor interaction	1/295	0.187879	0.228139	5.15228	8.61439	TNFRSF1B
295	DNA Repair R-HSA-73894	1/310	0.196494	0.23652	4.89843	7.97036	BRCA2
296	Class A/1 (Rhodopsin-like Receptors) R-HSA-373076	1/327	0.206155	0.245873	4.63898	7.32554	TTF2
185	Amyotrophic lateral sclerosis	1/364	0.22681	0.257052	4.1583	6.16942	TNFRSF1B
107	DNA Damage Response (GO:0006974)	1/384	0.237767	0.259988	3.93714	5.65556	TNFRSF1B
297	Metabolism Of Amino Acids And Derivatives R-HSA-71291	1/364	0.22681	0.268049	4.1583	6.16942	RPL23
108	Cellular Response To Oxygen-Containing Compound (GO:1901701)	1/406	0.249652	0.270456	3.71909	5.16093	TNFRSF1B
109	Phosphorylation (GO:0016310)	1/429	0.261893	0.281115	3.5151	4.70959	PEAK1
110	Protein Ubiquitination (GO:0016567)	1/434	0.26453	0.281363	3.47362	4.61923	BRCA2
298	Signal Transduction R-HSA-162582	3/2465	0.244088	0.285869	1.94122	2.73755	PEAK1;TTF2;SPDL1
111	Regulation Of Nucleic Acid-Templated Transcription (GO:1903506)	1/452	0.273949	0.288757	3.33191	4.31421	BRCA2
299	Post-translational Protein Modification R-HSA-597592	2/1383	0.251903	0.292388	2.24535	3.09569	COPB1;TTF2
135	Nucleus (GO:0005634)	5/4487	0.187454	0.294508	1.92176	3.21746	HAUS8;BCCIP;AARSD1;SPDL1;BRCA2
136	Early Endosome (GO:0005769)	1/307	0.194778	0.294508	4.94721	8.09312	MON2
137	Actin Cytoskeleton (GO:0015629)	1/327	0.206155	0.294508	4.63898	7.32554	PEAK1
138	Endosome Membrane (GO:0010008)	1/361	0.225154	0.294508	4.19359	6.25251	MON2
139	Focal Adhesion (GO:0005925)	1/387	0.239398	0.294508	3.90594	5.58405	PEAK1
140	Cytoplasmic Vesicle Membrane (GO:0030659)	1/389	0.240483	0.294508	3.88541	5.53712	COPB1
141	Cell-Substrate Junction (GO:0030055)	1/395	0.243731	0.294508	3.82507	5.39981	PEAK1
142	Golgi Membrane (GO:0000139)	1/427	0.260836	0.30257	3.53196	4.74647	COPB1
186	Pathways of neurodegeneration	1/475	0.285821	0.303685	3.1665	3.96569	TNFRSF1B
300	RHO GTPase Cycle R-HSA-9012999	1/441	0.268206	0.308556	3.41713	4.49695	PEAK1
112	Protein Phosphorylation (GO:0006468)	1/500	0.298522	0.311849	3.00401	3.63158	PEAK1
168	Purine Ribonucleoside Triphosphate Binding (GO:0035639)	1/476	0.286333	0.312364	3.15968	3.95149	PEAK1
301	Signaling By Interleukins R-HSA-449147	1/453	0.274469	0.312991	3.32437	4.29814	TNFRSF1B
302	GPCR Ligand Binding R-HSA-500792	1/458	0.277064	0.313202	3.28716	4.21909	TTF2
187	Pathways in cancer	1/531	0.313979	0.313979	2.8238	3.27118	BRCA2
143	Intracellular Membrane-Bounded Organelle (GO:0043231)	5/5175	0.284534	0.317365	1.59209	2.0011	COPB1;BCCIP;AARSD1;SPDL1;BRCA2
113	Positive Regulation Of Nucleic Acid-Templated Transcription (GO:1903508)	1/557	0.326698	0.338263	2.68816	3.00729	BRCA2
303	Axon Guidance R-HSA-422475	1/519	0.308033	0.34521	2.891	3.40429	RPL23
114	Positive Regulation Of Cellular Process (GO:0048522)	1/594	0.344422	0.353486	2.51563	2.68138	TNFRSF1B
304	Nervous System Development R-HSA-9675108	1/545	0.320855	0.356506	2.74915	3.12514	RPL23
305	Hemostasis R-HSA-109582	1/576	0.335855	0.370009	2.59679	2.8333	TTF2
144	Cytoskeleton (GO:0005856)	1/599	0.346784	0.372471	2.49395	2.64123	PEAK1
306	Membrane Trafficking R-HSA-199991	1/599	0.346784	0.378839	2.49395	2.64123	COPB1
307	GPCR Downstream Signaling R-HSA-388396	1/619	0.356151	0.385831	2.41075	2.48886	TTF2
308	Vesicle-mediated Transport R-HSA-5653656	1/637	0.364475	0.391585	2.34035	2.36211	COPB1
309	Metabolism Of RNA R-HSA-8953854	1/666	0.377676	0.402442	2.23493	2.17619	RPL23
310	Signaling By GPCR R-HSA-372790	1/689	0.387964	0.410044	2.15765	2.04295	TTF2
311	Cytokine Signaling In Immune System R-HSA-1280215	1/702	0.393709	0.41276	2.11621	1.97261	TNFRSF1B
312	Cellular Responses To Stress R-HSA-2262752	1/722	0.40245	0.418149	2.05537	1.87077	RPL23
313	Metabolism Of Lipids R-HSA-556833	1/732	0.406777	0.418149	2.0262	1.82255	MTMR6
314	Cellular Responses To Stimuli R-HSA-8953897	1/736	0.408499	0.418149	2.01476	1.80374	RPL23
315	Metabolism R-HSA-1430728	2/2049	0.427953	0.43464	1.46059	1.23967	RPL23;MTMR6
145	Endoplasmic Reticulum Membrane (GO:0005789)	1/801	0.435845	0.443207	1.84481	1.53206	COPB1
146	Bounding Membrane Of Organelle (GO:0098588)	1/819	0.443207	0.443207	1.80252	1.46674	COPB1
169	DNA Binding (GO:0003677)	1/846	0.454084	0.473827	1.74247	1.37563	BRCA2
316	Infectious Disease R-HSA-5663205	1/961	0.498237	0.502099	1.52452	1.0621	RPL23
317	Developmental Biology R-HSA-1266738	1/1073	0.53803	0.53803	1.3572	0.84125	RPL23
115	Regulation Of Gene Expression (GO:0010468)	1/1127	0.55615	0.565823	1.28843	0.755942	BRCA2
116	Positive Regulation Of DNA-templated Transcription (GO:0045893)	1/1243	0.592866	0.597977	1.16091	0.606906	BRCA2
170	RNA Binding (GO:0003723)	1/1411	0.641065	0.641065	1.01342	0.450591	BCCIP
117	Regulation Of DNA-templated Transcription (GO:0006355)	1/1922	0.757072	0.757072	0.723381	0.201314	BRCA2

## Sheet: Cluster 8
	Term	Overlap	P.value	Adjusted.P.value	Odds.Ratio	Combined.Score	Genes
89	Cytosolic Large Ribosomal Subunit (GO:0022625)	8/52	1.9452e-19	1.36164e-18	1208.79	52079.1	RPL4;RPL5;RPL18A;RPL12;RPL13;RPL13A;RPL17;RPL9
90	Large Ribosomal Subunit (GO:0015934)	8/52	1.9452e-19	1.36164e-18	1208.79	52079.1	RPL4;RPL5;RPL18A;RPL12;RPL13;RPL13A;RPL17;RPL9
1	Macromolecule Biosynthetic Process (GO:0009059)	9/183	1.9953e-17	1.15216e-15	512.457	19705.6	EIF5A;RPL4;RPL5;RPL18A;RPL12;RPL13;RPL13A;RPL17;RPL9
2	Cytoplasmic Translation (GO:0002181)	8/93	2.61856e-17	1.15216e-15	624.439	23841.9	RPL4;RPL5;RPL18A;RPL12;RPL13;RPL13A;RPL17;RPL9
3	Translation (GO:0006412)	9/234	1.89699e-16	5.56449e-15	395.28	14309.6	EIF5A;RPL4;RPL5;RPL18A;RPL12;RPL13;RPL13A;RPL17;RPL9
123	Ribosome	8/158	2.05089e-15	1.02545e-14	352.693	11928.3	RPL4;RPL5;RPL18A;RPL12;RPL13;RPL13A;RPL17;RPL9
4	Gene Expression (GO:0010467)	9/296	1.61671e-15	3.55676e-14	308.916	10521.2	RPL4;RPL5;RPL18A;RPL12;RPL13;RPL13A;SRSF3;RPL17;RPL9
5	Peptide Biosynthetic Process (GO:0043043)	8/158	2.05089e-15	3.60957e-14	352.693	11928.3	RPL4;RPL5;RPL18A;RPL12;RPL13;RPL13A;RPL17;RPL9
124	Coronavirus disease	8/232	4.65084e-14	1.16271e-13	235.298	7223.44	RPL4;RPL5;RPL18A;RPL12;RPL13;RPL13A;RPL17;RPL9
103	RNA Binding (GO:0003723)	11/1411	2.07737e-13	4.15475e-12	204479	5.9713e+06	EIF5A;RPL4;RPL5;RPL18A;RPL12;YTHDC2;RPL13;RPL13A;SRSF3;RPL17;RPL9
128	Peptide Chain Elongation R-HSA-156902	6/86	2.403e-12	2.60858e-11	298.635	7989.77	RPL4;RPL5;RPL18A;RPL12;RPL13A;RPL9
129	Viral mRNA Translation R-HSA-192823	6/90	3.17952e-12	2.60858e-11	284.357	7528.15	RPL4;RPL5;RPL18A;RPL12;RPL13A;RPL9
130	Selenocysteine Synthesis R-HSA-2408557	6/90	3.17952e-12	2.60858e-11	284.357	7528.15	RPL4;RPL5;RPL18A;RPL12;RPL13A;RPL9
131	Eukaryotic Translation Elongation R-HSA-156842	6/90	3.17952e-12	2.60858e-11	284.357	7528.15	RPL4;RPL5;RPL18A;RPL12;RPL13A;RPL9
132	Eukaryotic Translation Termination R-HSA-72764	6/90	3.17952e-12	2.60858e-11	284.357	7528.15	RPL4;RPL5;RPL18A;RPL12;RPL13A;RPL9
133	Nonsense Mediated Decay (NMD) Independent Of Exon Junction Complex (EJC) R-HSA-975956	6/92	3.63988e-12	2.60858e-11	277.716	7314.79	RPL4;RPL5;RPL18A;RPL12;RPL13A;RPL9
134	Response Of EIF2AK4 (GCN2) To Amino Acid Deficiency R-HSA-9633012	6/98	5.36625e-12	2.88436e-11	259.526	6734.93	RPL4;RPL5;RPL18A;RPL12;RPL13A;RPL9
135	Formation Of A Pool Of Free 40S Subunits R-HSA-72689	6/98	5.36625e-12	2.88436e-11	259.526	6734.93	RPL4;RPL5;RPL18A;RPL12;RPL13A;RPL9
136	SRP-dependent Cotranslational Protein Targeting To Membrane R-HSA-1799339	6/108	9.73447e-12	4.0261e-11	233.965	5932.26	RPL4;RPL5;RPL18A;RPL12;RPL13A;RPL9
137	L13a-mediated Translational Silencing Of Ceruloplasmin Expression R-HSA-156827	6/108	9.73447e-12	4.0261e-11	233.965	5932.26	RPL4;RPL5;RPL18A;RPL12;RPL13A;RPL9
138	GTP Hydrolysis And Joining Of 60S Ribosomal Subunit R-HSA-72706	6/109	1.02993e-11	4.0261e-11	231.682	5861.3	RPL4;RPL5;RPL18A;RPL12;RPL13A;RPL9
139	Nonsense Mediated Decay (NMD) Enhanced By Exon Junction Complex (EJC) R-HSA-975957	6/112	1.216e-11	4.35735e-11	225.091	5657.17	RPL4;RPL5;RPL18A;RPL12;RPL13A;RPL9
140	Selenoamino Acid Metabolism R-HSA-2408522	6/114	1.35496e-11	4.48178e-11	220.9	5527.95	RPL4;RPL5;RPL18A;RPL12;RPL13A;RPL9
141	Cap-dependent Translation Initiation R-HSA-72737	6/116	1.50687e-11	4.62824e-11	216.862	5403.85	RPL4;RPL5;RPL18A;RPL12;RPL13A;RPL9
142	Influenza Viral RNA Transcription And Replication R-HSA-168273	6/137	4.15494e-11	1.19108e-10	181.905	4348.29	RPL4;RPL5;RPL18A;RPL12;RPL13A;RPL9
143	Cellular Response To Starvation R-HSA-9711097	6/153	8.12833e-11	2.18449e-10	161.976	3763.19	RPL4;RPL5;RPL18A;RPL12;RPL13A;RPL9
144	Influenza Infection R-HSA-168255	6/157	9.50581e-11	2.40441e-10	157.653	3638.08	RPL4;RPL5;RPL18A;RPL12;RPL13A;RPL9
145	Regulation Of Expression Of SLITs And ROBOs R-HSA-9010553	6/167	1.38197e-10	3.30138e-10	147.786	3355.1	RPL4;RPL5;RPL18A;RPL12;RPL13A;RPL9
146	Major Pathway Of rRNA Processing In Nucleolus And Cytosol R-HSA-6791226	6/179	2.10315e-10	4.75975e-10	137.452	3062.76	RPL4;RPL5;RPL18A;RPL12;RPL13A;RPL9
147	rRNA Processing In Nucleus And Cytosol R-HSA-8868773	6/189	2.92114e-10	6.28045e-10	129.875	2851.27	RPL4;RPL5;RPL18A;RPL12;RPL13A;RPL9
148	rRNA Processing R-HSA-72312	6/199	3.98778e-10	8.16544e-10	123.084	2663.86	RPL4;RPL5;RPL18A;RPL12;RPL13A;RPL9
149	Signaling By ROBO Receptors R-HSA-376176	6/209	5.35981e-10	1.0476e-09	116.962	2496.77	RPL4;RPL5;RPL18A;RPL12;RPL13A;RPL9
150	Translation R-HSA-72766	6/281	3.17591e-09	5.93758e-09	86.0247	1683.3	RPL4;RPL5;RPL18A;RPL12;RPL13A;RPL9
151	Metabolism Of RNA R-HSA-8953854	7/666	1.2926e-08	2.31592e-08	51.3316	932.388	RPL4;RPL5;RPL18A;RPL12;RPL13A;SRSF3;RPL9
152	Metabolism Of Amino Acids And Derivatives R-HSA-71291	6/364	1.49202e-08	2.56628e-08	65.8022	1185.79	RPL4;RPL5;RPL18A;RPL12;RPL13A;RPL9
91	Focal Adhesion (GO:0005925)	6/387	2.14949e-08	7.11935e-08	61.7575	1090.36	RPL4;RPL5;RPL12;RPL13A;RPL17;RPL9
92	Cell-Substrate Junction (GO:0030055)	6/395	2.42796e-08	7.11935e-08	60.4627	1060.13	RPL4;RPL5;RPL12;RPL13A;RPL17;RPL9
93	Ribosome (GO:0005840)	4/61	2.54262e-08	7.11935e-08	199.82	3494.34	RPL18A;RPL13A;RPL17;RPL9
153	Axon Guidance R-HSA-422475	6/519	1.22714e-07	2.02951e-07	45.5579	724.981	RPL4;RPL5;RPL18A;RPL12;RPL13A;RPL9
154	Nervous System Development R-HSA-9675108	6/545	1.63834e-07	2.60921e-07	43.3024	676.575	RPL4;RPL5;RPL18A;RPL12;RPL13A;RPL9
155	Cellular Responses To Stress R-HSA-2262752	6/722	8.57653e-07	1.31711e-06	32.3011	451.216	RPL4;RPL5;RPL18A;RPL12;RPL13A;RPL9
156	Cellular Responses To Stimuli R-HSA-8953897	6/736	9.59814e-07	1.42317e-06	31.6586	438.679	RPL4;RPL5;RPL18A;RPL12;RPL13A;RPL9
157	Infectious Disease R-HSA-5663205	6/961	4.54663e-06	6.51683e-06	23.9171	294.207	RPL4;RPL5;RPL18A;RPL12;RPL13A;RPL9
158	Developmental Biology R-HSA-1266738	6/1073	8.60606e-06	1.19374e-05	21.2806	248.197	RPL4;RPL5;RPL18A;RPL12;RPL13A;RPL9
104	rRNA Binding (GO:0019843)	3/46	1.85455e-06	1.83163e-05	173.948	2295.74	RPL5;RPL12;RPL17
105	Large Ribosomal Subunit rRNA Binding (GO:0070180)	2/5	2.74745e-06	1.83163e-05	1480.44	18956.9	RPL12;RPL17
106	Ubiquitin Ligase Inhibitor Activity (GO:1990948)	2/7	5.76623e-06	2.88311e-05	888.178	10714.5	RPL5;RPL17
107	Ubiquitin-Protein Transferase Inhibitor Activity (GO:0055105)	2/8	7.68602e-06	3.07441e-05	740.111	8715.63	RPL5;RPL17
94	Intracellular Non-Membrane-Bounded Organelle (GO:0043232)	6/1195	1.60014e-05	3.73365e-05	18.9739	209.526	RPL4;RPL5;RPL13;RPL13A;RPL17;RPL9
95	Nucleolus (GO:0005730)	5/771	3.19863e-05	5.91921e-05	20.9128	216.451	RPL4;RPL5;RPL13;RPL13A;RPL17
96	Nuclear Lumen (GO:0031981)	5/780	3.38241e-05	5.91921e-05	20.6602	212.683	RPL4;RPL5;RPL13;RPL13A;RPL17
6	Negative Regulation Of Ubiquitin Protein Ligase Activity (GO:1904667)	2/8	7.68602e-06	0.000112728	740.111	8715.63	RPL5;RPL17
159	Disease R-HSA-1643685	6/1736	0.000133522	0.000179421	12.6652	112.989	RPL4;RPL5;RPL18A;RPL12;RPL13A;RPL9
160	Metabolism Of Proteins R-HSA-392499	6/1890	0.00021474	0.000279813	11.5318	97.3989	RPL4;RPL5;RPL18A;RPL12;RPL13A;RPL9
7	Regulation Of Ubiquitin Protein Ligase Activity (GO:1904666)	2/17	3.7232e-05	0.000409552	295.911	3017.8	RPL5;RPL17
8	Negative Regulation Of Ubiquitin-Protein Transferase Activity (GO:0051444)	2/17	3.7232e-05	0.000409552	295.911	3017.8	RPL5;RPL17
161	Metabolism R-HSA-1430728	6/2049	0.000336232	0.000425235	10.541	84.3036	RPL4;RPL5;RPL18A;RPL12;RPL13A;RPL9
9	Positive Regulation Of Signal Transduction By P53 Class Mediator (GO:1901798)	2/21	5.74219e-05	0.000561459	233.567	2280.8	EIF5A;RPL17
10	Negative Regulation Of Proteolysis Involved In Protein Catabolic Process (GO:1903051)	2/25	8.19332e-05	0.000721012	192.908	1815.19	RPL5;RPL17
11	Negative Regulation Of Ubiquitin-Dependent Protein Catabolic Process (GO:2000059)	2/39	0.000201528	0.00161222	119.832	1019.72	RPL5;RPL17
12	Regulation Of Ubiquitin-Dependent Protein Catabolic Process (GO:2000058)	2/42	0.000233954	0.00171566	110.828	926.563	RPL5;RPL17
13	Regulation Of Signal Transduction By P53 Class Mediator (GO:1901796)	2/47	0.000293293	0.00198537	98.4889	801.142	RPL5;RPL17
14	Negative Regulation Of Catabolic Process (GO:0009895)	2/72	0.000688306	0.0043265	63.2349	460.431	RPL5;RPL17
97	Nucleus (GO:0005634)	7/4487	0.0039517	0.00614709	6.0582	33.5237	EIF5A;RPL4;RPL5;RPL13;RPL13A;RPL17;RPL9
15	Positive Regulation Of Translation (GO:0045727)	2/108	0.00153925	0.00903027	41.6834	269.961	EIF5A;RPL5
108	3'-5' RNA Helicase Activity (GO:0034458)	1/5	0.00274721	0.00915735	499.625	2946.37	YTHDC2
109	Primary miRNA Binding (GO:0070878)	1/6	0.00329583	0.00941664	399.68	2284.21	SRSF3
110	5S rRNA Binding (GO:0008097)	1/8	0.00439224	0.0109806	285.457	1549.44	RPL5
111	N6-methyladenosine-containing RNA Binding (GO:1990247)	1/10	0.00548757	0.0121946	222	1155.57	YTHDC2
98	Intracellular Membrane-Bounded Organelle (GO:0043231)	7/5175	0.00923707	0.0129319	5.01872	23.5104	EIF5A;RPL4;RPL5;RPL13;RPL13A;RPL17;RPL9
112	U6 snRNA Binding (GO:0017070)	1/13	0.0071285	0.0139544	166.475	822.995	EIF5A
113	Translation Elongation Factor Activity (GO:0003746)	1/14	0.00767493	0.0139544	153.662	748.3	EIF5A
114	Ubiquitin Protein Ligase Binding (GO:0031625)	2/271	0.00928109	0.0140007	16.2908	76.2373	RPL5;RPL17
115	RNA Polymerase Binding (GO:0070063)	1/17	0.00931258	0.0140007	124.831	583.759	YTHDC2
116	mRNA Binding (GO:0003729)	2/282	0.0100182	0.0140007	15.6421	72.006	RPL5;RPL13A
117	Ubiquitin-Like Protein Ligase Binding (GO:0044389)	2/289	0.0105005	0.0140007	15.2551	69.5074	RPL5;RPL17
118	mRNA 5'-UTR Binding (GO:0048027)	1/24	0.0131242	0.0164053	86.8087	376.168	RPL5
99	Polysomal Ribosome (GO:0042788)	1/28	0.0152963	0.0191109	73.9333	309.052	RPL18A
100	Rough Endoplasmic Reticulum (GO:0005791)	1/30	0.0163807	0.0191109	68.8276	282.995	RPL4
16	Positive Regulation By Host Of Viral Genome Replication (GO:0044829)	1/7	0.00384417	0.0211429	333.05	1852.16	YTHDC2
119	Transcription Coactivator Binding (GO:0001223)	1/34	0.0185463	0.0218192	60.4727	241.134	RPL17
17	Regulation Of Intrinsic Apoptotic Signaling Pathway By P53 Class Mediator (GO:1902253)	1/8	0.00439224	0.0227363	285.457	1549.44	EIF5A
18	Regulation Of Translation (GO:0006417)	2/202	0.00525778	0.0257047	21.9878	115.393	RPL5;RPL13A
19	Protein Stabilization (GO:0050821)	2/208	0.00556554	0.0257772	21.3409	110.784	RPL5;RPL17
120	snRNA Binding (GO:0017069)	1/43	0.023403	0.0260034	47.4929	178.33	EIF5A
20	Primary miRNA Processing (GO:0031053)	1/12	0.0065818	0.0289599	181.618	912.349	SRSF3
162	mRNA 3-End Processing R-HSA-72187	1/58	0.031449	0.0386374	34.9684	120.969	SRSF3
21	Positive Regulation By Host Of Viral Process (GO:0044794)	1/17	0.00931258	0.0390242	124.831	583.759	YTHDC2
22	Regulation Of Protein Neddylation (GO:2000434)	1/18	0.00985792	0.0394317	117.482	542.707	RPL5
23	protein-DNA Complex Disassembly (GO:0032986)	1/20	0.0109478	0.0418872	105.105	474.51	RPL17
24	Modulation By Host Of Viral Genome Replication (GO:0044827)	1/21	0.0114923	0.0421384	99.845	445.916	YTHDC2
25	Ribosomal Large Subunit Assembly (GO:0000027)	1/22	0.0120365	0.0423686	95.0857	420.261	RPL5
163	RNA Polymerase II Transcription Termination R-HSA-73856	1/67	0.0362476	0.0432958	30.1864	100.14	SRSF3
164	Transport Of Mature mRNA Derived From An Intron-Containing Transcript R-HSA-159236	1/74	0.0399649	0.0464457	27.2822	87.8419	SRSF3
165	Transport Of Mature Transcript To Cytoplasm R-HSA-72202	1/83	0.0447252	0.0506101	24.2768	75.4334	SRSF3
121	mRNA 3'-UTR Binding (GO:0003730)	1/93	0.0499892	0.0526202	21.6272	64.7939	RPL5
122	Transcription Coregulator Binding (GO:0001221)	1/99	0.0531349	0.0531349	20.2969	59.5699	RPL17
26	Positive Regulation Of Macromolecule Metabolic Process (GO:0010604)	2/364	0.0162989	0.0551655	12.0485	49.5995	RPL5;RPL17
27	miRNA Processing (GO:0035196)	1/32	0.0174641	0.0569199	64.3806	260.588	SRSF3
28	Regulation Of mRNA Processing (GO:0050684)	1/35	0.019087	0.0599878	58.6912	232.343	SRSF3
29	Tumor Necrosis Factor-Mediated Signaling Pathway (GO:0033209)	1/38	0.0207076	0.0623251	53.9243	209.078	EIF5A
30	Positive Regulation Of Intrinsic Apoptotic Signaling Pathway (GO:2001244)	1/39	0.0212472	0.0623251	52.5026	202.216	EIF5A
31	Translational Elongation (GO:0006414)	1/42	0.0228645	0.0649056	48.6537	183.822	EIF5A
32	Bone Development (GO:0060348)	1/44	0.0239413	0.0658386	46.386	173.12	RPL13
33	Ribosome Assembly (GO:0042255)	1/50	0.0271653	0.0683253	40.6939	146.735	RPL5
34	Positive Regulation Of Gene Expression (GO:0010628)	2/480	0.0273917	0.0683253	9.07066	32.6318	RPL5;RPL17
35	Spermatid Development (GO:0007286)	1/53	0.0287737	0.0683253	38.3404	136.043	YTHDC2
36	Negative Regulation Of Protein Modification By Small Protein Conjugation Or Removal (GO:1903321)	1/54	0.0293093	0.0683253	37.6151	132.776	RPL5
37	Ribosomal Large Subunit Biogenesis (GO:0042273)	1/54	0.0293093	0.0683253	37.6151	132.776	RPL5
38	Cellular Response To Peptide (GO:1901653)	1/56	0.0303797	0.0683253	36.2436	126.635	RPL17
39	mRNA Transport (GO:0051028)	1/58	0.031449	0.0683253	34.9684	120.969	SRSF3
40	Negative Regulation Of Protein-Containing Complex Assembly (GO:0031333)	1/59	0.0319833	0.0683253	34.3638	118.299	RPL13A
41	protein-DNA Complex Organization (GO:0071824)	1/60	0.0325172	0.0683253	33.7797	115.729	RPL17
42	mRNA Export From Nucleus (GO:0006406)	1/62	0.0335844	0.0683253	32.6689	110.868	SRSF3
43	Protein-Containing Complex Disassembly (GO:0032984)	1/62	0.0335844	0.0683253	32.6689	110.868	RPL17
44	Cellular Response To Virus (GO:0098586)	1/64	0.0346505	0.0683253	31.6286	106.349	EIF5A
45	RNA Export From Nucleus (GO:0006405)	1/65	0.0351831	0.0683253	31.1328	104.207	SRSF3
46	Cellular Response To Type II Interferon (GO:0071346)	1/66	0.0357155	0.0683253	30.6523	102.139	RPL13A
101	Asymmetric Synapse (GO:0032279)	1/133	0.0707825	0.0762273	15.0432	39.8365	RPL12
47	Protein Import Into Nucleus (GO:0006606)	1/79	0.0426122	0.0790915	25.5269	80.5531	RPL17
48	Response To Type II Interferon (GO:0034341)	1/80	0.0431408	0.0790915	25.2025	79.2188	RPL13A
102	Postsynaptic Density (GO:0014069)	1/151	0.0800038	0.0800038	13.226	33.4047	RPL12
49	Positive Regulation Of Amide Metabolic Process (GO:0034250)	1/85	0.0457801	0.080573	23.6964	73.0776	RPL5
50	Response To Interleukin-1 (GO:0070555)	1/85	0.0457801	0.080573	23.6964	73.0776	YTHDC2
51	rRNA Metabolic Process (GO:0016072)	1/91	0.0489385	0.0838725	22.11	66.7101	RPL5
52	Negative Regulation Of Amide Metabolic Process (GO:0034249)	1/93	0.0499892	0.0838725	21.6272	64.7939	RPL13A
53	Regulation Of mRNA Splicing, Via Spliceosome (GO:0048024)	1/94	0.0505141	0.0838725	21.3935	63.8705	SRSF3
54	Negative Regulation Of Macromolecule Biosynthetic Process (GO:0010558)	1/98	0.0526113	0.0844556	20.5072	60.3902	RPL13A
55	ncRNA Processing (GO:0034470)	1/100	0.0536583	0.0844556	20.0909	58.7683	RPL5
56	rRNA Processing (GO:0006364)	1/101	0.0541814	0.0844556	19.889	57.9848	RPL5
57	Regulation Of RNA Splicing (GO:0043484)	1/102	0.0547042	0.0844556	19.6911	57.2187	SRSF3
58	Negative Regulation Of Translation (GO:0017148)	1/107	0.0573145	0.0862634	18.7575	53.6316	RPL13A
59	Response To Tumor Necrosis Factor (GO:0034612)	1/108	0.0578357	0.0862634	18.5813	52.9595	YTHDC2
60	Ribonucleoprotein Complex Biogenesis (GO:0022613)	1/118	0.063034	0.0916821	16.9846	46.9469	RPL5
61	Cellular Response To Tumor Necrosis Factor (GO:0071356)	1/119	0.0635524	0.0916821	16.8398	46.4087	EIF5A
62	Positive Regulation Of Macromolecule Biosynthetic Process (GO:0010557)	1/122	0.065106	0.0924085	16.4198	44.8547	RPL5
63	Response To Cytokine (GO:0034097)	1/125	0.0666572	0.0931085	16.0202	43.3857	YTHDC2
64	Regulation Of Cell Cycle Process (GO:0010564)	1/130	0.0692375	0.0952015	15.3953	41.1089	RPL17
65	Negative Regulation Of Cellular Biosynthetic Process (GO:0031327)	1/137	0.0728389	0.0986126	14.5978	38.239	RPL13A
66	Negative Regulation Of Protein Metabolic Process (GO:0051248)	1/147	0.0779618	0.102874	13.5911	34.6782	RPL13A
67	Skeletal System Development (GO:0001501)	1/149	0.0789833	0.102874	13.4061	34.0316	RPL13
68	protein-RNA Complex Assembly (GO:0022618)	1/150	0.0794937	0.102874	13.3154	33.7157	RPL5
69	Ribosome Biogenesis (GO:0042254)	1/155	0.0820416	0.104633	12.8799	32.2065	RPL5
166	mRNA Splicing - Major Pathway R-HSA-72163	1/181	0.0951879	0.104951	11.005	25.8827	SRSF3
167	mRNA Splicing R-HSA-72172	1/189	0.0991983	0.106638	10.5324	24.3366	SRSF3
70	Positive Regulation Of Cellular Biosynthetic Process (GO:0031328)	1/174	0.0916655	0.115237	11.4543	27.3714	RPL5
71	RNA Splicing, Via Transesterification Reactions With Bulged Adenosine As Nucleophile (GO:0000377)	1/180	0.0946855	0.117357	11.067	26.0872	SRSF3
72	Positive Regulation Of Protein Metabolic Process (GO:0051247)	1/196	0.102694	0.125515	10.1508	23.1031	RPL5
168	Processing Of Capped Intron-Containing Pre-mRNA R-HSA-72203	1/242	0.125362	0.131477	8.19419	17.0156	SRSF3
125	Spliceosome	1/150	0.0794937	0.132489	13.3154	33.7157	SRSF3
73	mRNA Splicing, Via Spliceosome (GO:0000398)	1/211	0.110144	0.132746	9.41857	20.7771	SRSF3
74	mRNA Processing (GO:0006397)	1/214	0.111627	0.132746	9.28451	20.3571	SRSF3
75	Regulation Of Gene Expression (GO:0010468)	2/1127	0.124558	0.146148	3.72622	7.76167	RPL5;RPL17
76	Cytokine-Mediated Signaling Pathway (GO:0019221)	1/257	0.13264	0.153583	7.7082	15.5715	EIF5A
77	Regulation Of Intracellular Signal Transduction (GO:1902531)	1/297	0.151781	0.173464	6.65304	12.5431	RPL5
78	Cellular Response To Cytokine Stimulus (GO:0071345)	1/308	0.156977	0.177102	6.41107	11.8711	RPL13A
79	Negative Regulation Of Gene Expression (GO:0010629)	1/336	0.170072	0.189447	5.86687	10.3933	RPL13A
126	Amyotrophic lateral sclerosis	1/364	0.182982	0.228728	5.40661	9.1824	SRSF3
127	Herpes simplex virus 1 infection	1/498	0.242277	0.242277	3.92193	5.56002	SRSF3
80	Positive Regulation Of Cell Population Proliferation (GO:0008284)	1/483	0.23584	0.259424	4.0471	5.84644	RPL17
81	Positive Regulation Of Intracellular Signal Transduction (GO:1902533)	1/525	0.25374	0.275668	3.71469	5.0945	RPL17
82	Positive Regulation Of Cellular Process (GO:0048522)	1/594	0.282321	0.302979	3.27083	4.13665	RPL17
83	Regulation Of Transcription By RNA Polymerase II (GO:0006357)	2/2028	0.30861	0.327201	1.97028	2.31641	EIF5A;RPL17
84	Negative Regulation Of Transcription By RNA Polymerase II (GO:0000122)	1/763	0.348171	0.361616	2.52323	2.66216	RPL17
85	Regulation Of Cell Population Proliferation (GO:0042127)	1/766	0.349288	0.361616	2.51294	2.64326	RPL17
86	Positive Regulation Of Transcription By RNA Polymerase II (GO:0045944)	1/938	0.410526	0.420073	2.0333	1.81028	EIF5A
87	Negative Regulation Of DNA-templated Transcription (GO:0045892)	1/1025	0.439461	0.444513	1.85205	1.52277	RPL17
88	Positive Regulation Of DNA-templated Transcription (GO:0045893)	1/1243	0.506385	0.506385	1.50942	1.0271	EIF5A
169	RNA Polymerase II Transcription R-HSA-73857	1/1312	0.526001	0.538524	1.42471	0.915312	SRSF3
170	Gene Expression (Transcription) R-HSA-74160	1/1449	0.562863	0.562863	1.28046	0.735903	SRSF3

## Sheet: Cluster 9
	Term	Overlap	P.value	Adjusted.P.value	Odds.Ratio	Combined.Score	Genes
191	Cytosolic Small Ribosomal Subunit (GO:0022627)	8/41	3.00651e-17	7.60921e-16	371.953	14150.3	RPS4X;RPS14;RPS28;RPS15A;RPS20;RPS2;RPS11;RPS27A
192	Small Ribosomal Subunit (GO:0015935)	8/42	3.71181e-17	7.60921e-16	360.995	13657.3	RPS4X;RPS14;RPS28;RPS15A;RPS20;RPS2;RPS11;RPS27A
307	SARS-CoV-2 Modulates Host Translation Machinery R-HSA-9754678	8/47	9.8608e-17	3.3109e-14	314.635	11596	RPS4X;RPS14;RPS28;RPS15A;RPS20;RPS2;RPS11;RPS27A
308	Formation Of Ternary Complex, And Subsequently, 43S Complex R-HSA-72695	8/50	1.68066e-16	3.3109e-14	292.117	10610.3	RPS4X;RPS14;RPS28;RPS15A;RPS20;RPS2;RPS11;RPS27A
309	Ribosomal Scanning And Start Codon Recognition R-HSA-72702	8/57	5.15202e-16	4.70666e-14	250.298	8810.99	RPS4X;RPS14;RPS28;RPS15A;RPS20;RPS2;RPS11;RPS27A
310	Translation Initiation Complex Formation R-HSA-72649	8/57	5.15202e-16	4.70666e-14	250.298	8810.99	RPS4X;RPS14;RPS28;RPS15A;RPS20;RPS2;RPS11;RPS27A
311	mRNA Activation Upon Binding Of Cap-Binding Complex And eIFs, Subsequent Binding To 43S R-HSA-72662	8/58	5.97292e-16	4.70666e-14	245.28	8598.08	RPS4X;RPS14;RPS28;RPS15A;RPS20;RPS2;RPS11;RPS27A
312	Nonsense Mediated Decay (NMD) Enhanced By Exon Junction Complex (EJC) R-HSA-975957	9/112	1.08389e-15	7.11751e-14	144.728	4987.08	RPS4X;RPS14;RPS28;RPS15A;PPP2R2A;RPS20;RPS2;RPS11;RPS27A
1	Macromolecule Biosynthetic Process (GO:0009059)	10/183	1.0374e-15	1.97105e-13	104.078	3590.9	RPS4X;HBS1L;RPS14;RPS28;RPS15A;RPS20;RPS2;RPS11;RPS27A;TUFM
313	Peptide Chain Elongation R-HSA-156902	8/86	1.62697e-14	8.49372e-13	157.01	4984.98	RPS4X;RPS14;RPS28;RPS15A;RPS20;RPS2;RPS11;RPS27A
314	Selenocysteine Synthesis R-HSA-2408557	8/90	2.37134e-14	8.49372e-13	149.321	4684.6	RPS4X;RPS14;RPS28;RPS15A;RPS20;RPS2;RPS11;RPS27A
315	Eukaryotic Translation Elongation R-HSA-156842	8/90	2.37134e-14	8.49372e-13	149.321	4684.6	RPS4X;RPS14;RPS28;RPS15A;RPS20;RPS2;RPS11;RPS27A
316	Eukaryotic Translation Termination R-HSA-72764	8/90	2.37134e-14	8.49372e-13	149.321	4684.6	RPS4X;RPS14;RPS28;RPS15A;RPS20;RPS2;RPS11;RPS27A
317	Viral mRNA Translation R-HSA-192823	8/90	2.37134e-14	8.49372e-13	149.321	4684.6	RPS4X;RPS14;RPS28;RPS15A;RPS20;RPS2;RPS11;RPS27A
318	Nonsense Mediated Decay (NMD) Independent Of Exon Junction Complex (EJC) R-HSA-975956	8/92	2.84423e-14	9.33856e-13	145.751	4546.1	RPS4X;RPS14;RPS28;RPS15A;RPS20;RPS2;RPS11;RPS27A
2	Translation (GO:0006412)	10/234	1.24874e-14	1.1863e-12	80.1745	2566.71	RPS4X;HBS1L;RPS14;RPS28;RPS15A;RPS20;RPS2;RPS11;RPS27A;TUFM
319	Response Of EIF2AK4 (GCN2) To Amino Acid Deficiency R-HSA-9633012	8/98	4.79194e-14	1.34859e-12	135.993	4170.81	RPS4X;RPS14;RPS28;RPS15A;RPS20;RPS2;RPS11;RPS27A
320	Formation Of A Pool Of Free 40S Subunits R-HSA-72689	8/98	4.79194e-14	1.34859e-12	135.993	4170.81	RPS4X;RPS14;RPS28;RPS15A;RPS20;RPS2;RPS11;RPS27A
3	Peptide Biosynthetic Process (GO:0043043)	9/158	2.57998e-14	1.47731e-12	99.8154	3123.07	RPS4X;HBS1L;RPS14;RPS28;RPS15A;RPS20;RPS2;RPS11;RPS27A
4	Cytoplasmic Translation (GO:0002181)	8/93	3.11013e-14	1.47731e-12	144.029	4479.52	RPS4X;RPS14;RPS28;RPS15A;RPS20;RPS2;RPS11;RPS27A
321	SRP-dependent Cotranslational Protein Targeting To Membrane R-HSA-1799339	8/108	1.06577e-13	2.62446e-12	122.332	3654.05	RPS4X;RPS14;RPS28;RPS15A;RPS20;RPS2;RPS11;RPS27A
322	L13a-mediated Translational Silencing Of Ceruloplasmin Expression R-HSA-156827	8/108	1.06577e-13	2.62446e-12	122.332	3654.05	RPS4X;RPS14;RPS28;RPS15A;RPS20;RPS2;RPS11;RPS27A
323	GTP Hydrolysis And Joining Of 60S Ribosomal Subunit R-HSA-72706	8/109	1.14952e-13	2.66419e-12	121.115	3608.53	RPS4X;RPS14;RPS28;RPS15A;RPS20;RPS2;RPS11;RPS27A
324	Selenoamino Acid Metabolism R-HSA-2408522	8/114	1.6604e-13	3.63443e-12	115.373	3395.03	RPS4X;RPS14;RPS28;RPS15A;RPS20;RPS2;RPS11;RPS27A
325	SARS-CoV-2-host Interactions R-HSA-9705683	9/196	1.84028e-13	3.77159e-12	79.3797	2327.7	RPS4X;RPS14;RPS28;RPS15A;RPS20;RPS2;RPS11;RPS27A;TUFM
326	Cap-dependent Translation Initiation R-HSA-72737	8/116	1.91451e-13	3.77159e-12	113.225	3315.7	RPS4X;RPS14;RPS28;RPS15A;RPS20;RPS2;RPS11;RPS27A
5	Gene Expression (GO:0010467)	10/296	1.32304e-13	5.02754e-12	62.5969	1856.23	RPS4X;HBS1L;RPS14;RPS28;RPS15A;RPS20;RPS2;RPS11;RPS27A;HSPD1
327	Influenza Viral RNA Transcription And Replication R-HSA-168273	8/137	7.44076e-13	1.39603e-11	94.6929	2644.45	RPS4X;RPS14;RPS28;RPS15A;RPS20;RPS2;RPS11;RPS27A
328	Cellular Response To Starvation R-HSA-9711097	8/153	1.82378e-12	3.26622e-11	84.1761	2275.29	RPS4X;RPS14;RPS28;RPS15A;RPS20;RPS2;RPS11;RPS27A
329	Influenza Infection R-HSA-168255	8/157	2.24762e-12	3.85027e-11	81.8998	2196.65	RPS4X;RPS14;RPS28;RPS15A;RPS20;RPS2;RPS11;RPS27A
330	Regulation Of Expression Of SLITs And ROBOs R-HSA-9010553	8/167	3.70274e-12	6.07867e-11	76.7102	2019.16	RPS4X;RPS14;RPS28;RPS15A;RPS20;RPS2;RPS11;RPS27A
279	Ribosome	8/158	2.36612e-12	6.62513e-11	81.3497	2177.71	RPS4X;RPS14;RPS28;RPS15A;RPS20;RPS2;RPS11;RPS27A
331	Translation R-HSA-72766	9/281	4.75969e-12	7.50128e-11	54.3392	1416.67	RPS4X;RPS14;RPS28;RPS15A;RPS20;RPS2;RPS11;RPS27A;TUFM
332	SARS-CoV-2 Infection R-HSA-9694516	9/283	5.07256e-12	7.68688e-11	53.937	1402.75	RPS4X;RPS14;RPS28;RPS15A;RPS20;RPS2;RPS11;RPS27A;TUFM
333	Major Pathway Of rRNA Processing In Nucleolus And Cytosol R-HSA-6791226	8/179	6.48064e-12	9.45693e-11	71.2839	1836.43	RPS4X;RPS14;RPS28;RPS15A;RPS20;RPS2;RPS11;RPS27A
334	rRNA Processing In Nucleus And Cytosol R-HSA-8868773	8/189	1.00383e-11	1.41253e-10	67.3115	1704.64	RPS4X;RPS14;RPS28;RPS15A;RPS20;RPS2;RPS11;RPS27A
335	rRNA Processing R-HSA-72312	8/199	1.51909e-11	2.06387e-10	63.7551	1588.16	RPS4X;RPS14;RPS28;RPS15A;RPS20;RPS2;RPS11;RPS27A
336	Signaling By ROBO Receptors R-HSA-376176	8/209	2.25114e-11	2.9565e-10	60.5526	1484.57	RPS4X;RPS14;RPS28;RPS15A;RPS20;RPS2;RPS11;RPS27A
337	Cellular Responses To Stress R-HSA-2262752	11/722	3.1915e-11	4.05629e-10	29.8098	720.443	EGLN1;PRDX3;RPS4X;RPS14;RPS28;RPS15A;RPS20;RPS2;RPS11;RPS27A;CCAR2
338	Cellular Responses To Stimuli R-HSA-8953897	11/736	3.92195e-11	4.8289e-10	29.213	699.997	EGLN1;PRDX3;RPS4X;RPS14;RPS28;RPS15A;RPS20;RPS2;RPS11;RPS27A;CCAR2
339	SARS-CoV Infections R-HSA-9679506	9/369	5.43348e-11	6.48724e-10	40.8729	966.066	RPS4X;RPS14;RPS28;RPS15A;RPS20;RPS2;RPS11;RPS27A;TUFM
280	Coronavirus disease	8/232	5.19069e-11	7.26697e-10	54.272	1285.25	RPS4X;RPS14;RPS28;RPS15A;RPS20;RPS2;RPS11;RPS27A
193	Small-Subunit Processome (GO:0032040)	6/73	9.9582e-11	1.36095e-09	118.878	2737.76	RPS4X;RPS14;RPS28;RPS15A;RPS11;RPS27A
340	Metabolism Of RNA R-HSA-8953854	10/666	3.96944e-10	4.59989e-09	26.778	579.669	RPS4X;HBS1L;RPS14;RPS28;RPS15A;PPP2R2A;RPS20;RPS2;RPS11;RPS27A
341	Metabolism Of Amino Acids And Derivatives R-HSA-71291	8/364	1.84503e-09	2.07698e-08	33.9205	682.167	RPS4X;RPS14;RPS28;RPS15A;RPS20;RPS2;RPS11;RPS27A
232	RNA Binding (GO:0003723)	12/1411	2.34711e-09	1.10314e-07	17.7079	351.857	BTF3;RPS4X;RPS14;RPS28;RPS15A;RPS20;RPS2;RPS11;RPS27A;CCAR2;HSPD1;TUFM
342	Axon Guidance R-HSA-422475	8/519	2.945e-08	3.22314e-07	23.4448	406.547	RPS4X;RPS14;RPS28;RPS15A;RPS20;RPS2;RPS11;RPS27A
343	Nervous System Development R-HSA-9675108	8/545	4.29923e-08	4.5781e-07	22.2799	377.917	RPS4X;RPS14;RPS28;RPS15A;RPS20;RPS2;RPS11;RPS27A
6	Ribosomal Small Subunit Biogenesis (GO:0042274)	5/84	2.23555e-08	7.07924e-07	78.7184	1386.72	RPS4X;RPS14;RPS28;RPS15A;RPS11
344	Infectious Disease R-HSA-5663205	9/961	2.29163e-07	2.37606e-06	14.9898	229.176	RPS4X;RPS14;RPS28;RPS15A;RPS20;RPS2;RPS11;RPS27A;TUFM
7	Ribonucleoprotein Complex Biogenesis (GO:0022613)	5/118	1.23853e-07	3.36172e-06	54.9392	873.762	RPS4X;RPS14;RPS28;RPS15A;RPS11
194	Ribosome (GO:0005840)	4/61	4.50757e-07	4.62026e-06	82.2374	1201.68	BTF3;RPS4X;RPS28;RPS11
8	Ribosome Biogenesis (GO:0042254)	5/155	4.82391e-07	1.14568e-05	41.3104	600.84	RPS4X;RPS14;RPS28;RPS15A;RPS11
345	Developmental Biology R-HSA-1266738	8/1073	7.26845e-06	7.343e-05	10.929	129.312	RPS4X;RPS14;RPS28;RPS15A;RPS20;RPS2;RPS11;RPS27A
346	Disease R-HSA-1643685	9/1736	3.06817e-05	0.000302215	7.92646	82.3705	RPS4X;RPS14;RPS28;RPS15A;RPS20;RPS2;RPS11;RPS27A;TUFM
347	Metabolism Of Proteins R-HSA-392499	9/1890	6.03865e-05	0.000580299	7.21611	70.1027	RPS4X;RPS14;RPS28;RPS15A;RPS20;RPS2;RPS11;RPS27A;TUFM
9	Ribosomal Small Subunit Assembly (GO:0000028)	2/17	0.000141451	0.0029862	140.098	1241.77	RPS14;RPS28
195	Focal Adhesion (GO:0005925)	4/387	0.000636378	0.00469521	12.0387	88.6015	RPS4X;RPS14;RPS2;RPS11
196	Cell-Substrate Junction (GO:0030055)	4/395	0.000687103	0.00469521	11.7876	85.8492	RPS4X;RPS14;RPS2;RPS11
197	Intracellular Non-Membrane-Bounded Organelle (GO:0043232)	6/1195	0.0011203	0.00656174	6.32128	42.9478	RPS4X;RPS14;RPS2;RPS11;RPS27A;CCAR2
348	Metabolism R-HSA-1430728	8/2049	0.000715341	0.00671058	5.40851	39.1725	RPS4X;RPS14;RPS28;RPS15A;RPS20;RPS2;RPS11;RPS27A
349	Cyclin D Associated Events In G1 R-HSA-69231	2/47	0.0011032	0.0101084	46.6292	317.524	PPP2R2A;RPS27A
10	Apoptotic Mitochondrial Changes (GO:0008637)	2/34	0.000577248	0.0109677	65.6151	489.308	CCAR2;HSPD1
11	Maturation Of SSU-rRNA (GO:0030490)	2/38	0.000721534	0.0124629	58.3129	421.843	RPS14;RPS28
12	Translational Elongation (GO:0006414)	2/42	0.000881467	0.0139566	52.4711	369.077	HBS1L;TUFM
281	Legionellosis	2/57	0.00161852	0.0151062	38.1321	245.046	HBS1L;HSPD1
350	rRNA Modification In Nucleus And Cytosol R-HSA-6790901	2/60	0.00179158	0.0160427	36.1543	228.663	RPS14;RPS2
351	Oxygen-dependent Proline Hydroxylation Of Hypoxia-inducible Factor Alpha R-HSA-1234176	2/64	0.00203542	0.0178213	33.8149	209.553	EGLN1;RPS27A
13	Ribosome Assembly (GO:0042255)	2/50	0.00124779	0.018237	43.7083	292.25	RPS14;RPS28
198	Early Endosome (GO:0005769)	3/307	0.00388065	0.0198883	10.7867	59.8853	PRDX3;LNPEP;HSPD1
14	Myeloid Cell Differentiation (GO:0030099)	2/57	0.00161852	0.0219656	38.1321	245.046	PRDX3;RPS14
352	Cellular Response To Hypoxia R-HSA-1234174	2/73	0.00263828	0.0225974	29.5152	175.25	EGLN1;RPS27A
353	Cell Death Signaling Via NRAGE, NRIF And NADE R-HSA-204998	2/74	0.00270985	0.0227166	29.1038	172.029	ARHGEF16;RPS27A
199	Rough Endoplasmic Reticulum Membrane (GO:0030867)	1/5	0.00523944	0.0238501	249.688	1311.24	RPS28
200	Mitochondrial Matrix (GO:0005759)	3/355	0.0058171	0.0238501	9.29309	47.8311	PRDX3;CCAR2;HSPD1
201	Nucleolus (GO:0005730)	4/771	0.00776732	0.0276308	5.8937	28.6306	RPS14;RPS2;RPS11;RPS27A
202	Nuclear Lumen (GO:0031981)	4/780	0.00808706	0.0276308	5.82262	28.0504	RPS14;RPS2;RPS11;RPS27A
282	mRNA surveillance pathway	2/98	0.00469688	0.0328782	21.8015	116.875	HBS1L;PPP2R2A
203	Mitochondrial Outer Membrane (GO:0005741)	2/151	0.0108237	0.0341362	14.0092	63.4059	RPS27A;TUFM
354	P75 NTR Receptor-Mediated Signaling R-HSA-193704	2/95	0.00442064	0.0362861	22.5082	122.028	ARHGEF16;RPS27A
204	Organelle Outer Membrane (GO:0031968)	2/170	0.0135659	0.0370866	12.4129	53.3779	RPS27A;TUFM
205	Cytoplasmic Side Of Endoplasmic Reticulum Membrane (GO:0098554)	1/13	0.0135683	0.0370866	83.1958	357.744	RPS28
355	TFAP2A Acts As A Transcriptional Repressor During Retinoic Acid Induced Cell Differentiation R-HSA-8869496	1/5	0.00523944	0.0415494	249.688	1311.24	HSPD1
356	Antigen processing-Cross Presentation R-HSA-1236975	2/104	0.00527277	0.0415494	20.5129	107.594	LNPEP;RPS27A
206	Protein Phosphatase Type 2A Complex (GO:0000159)	1/16	0.0166744	0.0427282	66.5467	272.434	PPP2R2A
207	Mitochondrial Membrane (GO:0031966)	3/540	0.0181301	0.0437255	6.03414	24.198	RPS27A;HSPD1;TUFM
15	rRNA Processing (GO:0006364)	2/101	0.00498094	0.0553052	21.1377	112.075	RPS14;RPS28
16	Positive Regulation Of T Cell Mediated Immune Response To Tumor Cell (GO:0002842)	1/5	0.00523944	0.0553052	249.688	1311.24	HSPD1
17	Intracellular Oxygen Homeostasis (GO:0032364)	1/5	0.00523944	0.0553052	249.688	1311.24	EGLN1
18	Mitochondrial Translational Elongation (GO:0070125)	1/5	0.00523944	0.0553052	249.688	1311.24	TUFM
357	FLT3 Signaling By CBL Mutants R-HSA-9706377	1/7	0.0073279	0.0555229	166.442	818.238	RPS27A
358	Modulation By Mtb Of Host Immune System R-HSA-9637628	1/7	0.0073279	0.0555229	166.442	818.238	RPS27A
19	Positive Regulation Of Immune Response To Tumor Cell (GO:0002839)	1/6	0.00628419	0.056857	199.74	1012.63	HSPD1
20	Regulation Of T Cell Mediated Immune Response To Tumor Cell (GO:0002840)	1/6	0.00628419	0.056857	199.74	1012.63	HSPD1
21	Antigen Processing And Presentation Of Exogenous Peptide Antigen Via MHC Class I (GO:0042590)	1/6	0.00628419	0.056857	199.74	1012.63	LNPEP
208	Endosome Lumen (GO:0031904)	1/25	0.0259371	0.0590789	41.5729	151.828	LNPEP
359	InlA-mediated Entry Of Listeria Monocytogenes Into Host Cells R-HSA-8876493	1/8	0.00837056	0.0610741	142.657	682.334	RPS27A
360	Myoclonic Epilepsy Of Lafora R-HSA-3785653	1/8	0.00837056	0.0610741	142.657	682.334	RPS27A
209	Polysomal Ribosome (GO:0042788)	1/28	0.0290061	0.0615556	36.9481	130.806	RPS28
210	Protein Serine/Threonine Phosphatase Complex (GO:0008287)	1/29	0.0300271	0.0615556	35.6268	124.895	PPP2R2A
361	Death Receptor Signaling R-HSA-73887	2/139	0.00923595	0.0628542	15.2455	71.4198	ARHGEF16;RPS27A
362	PTK6 Regulates RTKs And Their Effectors AKT1 And DOK1 R-HSA-8849469	1/9	0.00941218	0.0628542	124.819	582.373	RPS27A
363	Prevention Of Phagosomal-Lysosomal Fusion R-HSA-9636383	1/9	0.00941218	0.0628542	124.819	582.373	RPS27A
364	Regulation Of PTEN Localization R-HSA-8948747	1/9	0.00941218	0.0628542	124.819	582.373	RPS27A
365	Downregulation Of ERBB4 Signaling R-HSA-1253288	1/9	0.00941218	0.0628542	124.819	582.373	RPS27A
22	Regulation Of Cyclic-Nucleotide Phosphodiesterase Activity (GO:0051342)	1/7	0.0073279	0.0632864	166.442	818.238	EGLN1
23	Mitochondrial Fragmentation Involved In Apoptotic Process (GO:0043653)	1/8	0.00837056	0.0662669	142.657	682.334	CCAR2
24	Modification-Dependent Macromolecule Catabolic Process (GO:0043632)	1/8	0.00837056	0.0662669	142.657	682.334	RPS27A
366	Mitotic G1 Phase And G1/S Transition R-HSA-453279	2/147	0.0102818	0.0675146	14.3985	65.9076	PPP2R2A;RPS27A
367	IRAK2 Mediated Activation Of TAK1 Complex R-HSA-937042	1/10	0.0104528	0.0675146	110.944	506.005	RPS27A
368	Pexophagy R-HSA-9664873	1/11	0.0114923	0.0675816	99.845	445.916	RPS27A
369	Alpha-protein Kinase 1 Signaling Pathway R-HSA-9645460	1/11	0.0114923	0.0675816	99.845	445.916	RPS27A
370	Regulation Of BACH1 Activity R-HSA-9708530	1/11	0.0114923	0.0675816	99.845	445.916	RPS27A
371	SARS-CoV-2 Modulates Autophagy R-HSA-9754560	1/11	0.0114923	0.0675816	99.845	445.916	TUFM
372	Endosomal/Vacuolar Pathway R-HSA-1236977	1/11	0.0114923	0.0675816	99.845	445.916	LNPEP
373	TICAM1,TRAF6-dependent Induction Of TAK1 Complex R-HSA-9014325	1/11	0.0114923	0.0675816	99.845	445.916	RPS27A
374	TICAM1-dependent Activation Of IRF3/IRF7 R-HSA-9013973	1/12	0.0125308	0.0698906	90.7636	397.505	RPS27A
375	Josephin Domain DUBs R-HSA-5689877	1/12	0.0125308	0.0698906	90.7636	397.505	RPS27A
376	Protein Localization R-HSA-9609507	2/164	0.0126702	0.0698906	12.8765	56.2512	RPS27A;HSPD1
377	Downregulation Of ERBB2:ERBB3 Signaling R-HSA-1358803	1/13	0.0135683	0.0698906	83.1958	357.744	RPS27A
378	Suppression Of Phagosomal Maturation R-HSA-9637687	1/13	0.0135683	0.0698906	83.1958	357.744	RPS27A
379	Glycogen Synthesis R-HSA-3322077	1/13	0.0135683	0.0698906	83.1958	357.744	RPS27A
380	p75NTR Recruits Signaling Complexes R-HSA-209543	1/13	0.0135683	0.0698906	83.1958	357.744	RPS27A
381	NF-kB Is Activated And Signals Survival R-HSA-209560	1/13	0.0135683	0.0698906	83.1958	357.744	RPS27A
382	Cellular Response To Chemical Stress R-HSA-9711123	2/182	0.0154379	0.0698906	11.5784	48.2926	PRDX3;RPS27A
383	G2/M Transition R-HSA-69275	2/182	0.0154379	0.0698906	11.5784	48.2926	PPP2R2A;RPS27A
384	Constitutive Signaling By NOTCH1 HD Domain Mutants R-HSA-2691232	1/15	0.0156401	0.0698906	71.3036	296.475	RPS27A
385	Regulation Of Innate Immune Responses To Cytosolic DNA R-HSA-3134975	1/15	0.0156401	0.0698906	71.3036	296.475	RPS27A
386	Glycogen Storage Diseases R-HSA-3229121	1/15	0.0156401	0.0698906	71.3036	296.475	RPS27A
387	IRAK2 Mediated Activation Of TAK1 Complex Upon TLR7/8 Or 9 Stimulation R-HSA-975163	1/15	0.0156401	0.0698906	71.3036	296.475	RPS27A
388	InlB-mediated Entry Of Listeria Monocytogenes Into Host Cell R-HSA-8875360	1/15	0.0156401	0.0698906	71.3036	296.475	RPS27A
389	Membrane Binding And Targetting Of GAG Proteins R-HSA-174490	1/15	0.0156401	0.0698906	71.3036	296.475	RPS27A
390	Negative Regulation Of FLT3 R-HSA-9706369	1/15	0.0156401	0.0698906	71.3036	296.475	RPS27A
391	Mitotic G2-G2/M Phases R-HSA-453274	2/184	0.0157601	0.0698906	11.45	47.5205	PPP2R2A;RPS27A
392	Spry Regulation Of FGF Signaling R-HSA-1295596	1/16	0.0166744	0.0698906	66.5467	272.434	RPS27A
393	TGF-beta Receptor Signaling In EMT (Epithelial To Mesenchymal Transition) R-HSA-2173791	1/16	0.0166744	0.0698906	66.5467	272.434	RPS27A
394	TRAF6-mediated Induction Of TAK1 Complex Within TLR4 Complex R-HSA-937072	1/16	0.0166744	0.0698906	66.5467	272.434	RPS27A
395	Translesion Synthesis By REV1 R-HSA-110312	1/16	0.0166744	0.0698906	66.5467	272.434	RPS27A
396	VLDLR Internalisation And Degradation R-HSA-8866427	1/16	0.0166744	0.0698906	66.5467	272.434	RPS27A
397	mRNA Decay By 3 To 5 Exoribonuclease R-HSA-429958	1/16	0.0166744	0.0698906	66.5467	272.434	HBS1L
398	p75NTR Signals Via NF-kB R-HSA-193639	1/16	0.0166744	0.0698906	66.5467	272.434	RPS27A
399	MAP3K8 (TPL2)-dependent MAPK1/3 Activation R-HSA-5684264	1/16	0.0166744	0.0698906	66.5467	272.434	RPS27A
400	NRIF Signals Cell Death From Nucleus R-HSA-205043	1/16	0.0166744	0.0698906	66.5467	272.434	RPS27A
401	Activation Of IRF3/IRF7 Mediated By TBK1/IKK Epsilon R-HSA-936964	1/17	0.0177077	0.0711923	62.3844	251.643	RPS27A
402	Protein Methylation R-HSA-8876725	1/17	0.0177077	0.0711923	62.3844	251.643	RPS2
403	Translesion Synthesis By POLI R-HSA-5656121	1/17	0.0177077	0.0711923	62.3844	251.643	RPS27A
404	Translesion Synthesis By POLK R-HSA-5655862	1/17	0.0177077	0.0711923	62.3844	251.643	RPS27A
25	Peptidyl-Cysteine Modification (GO:0018198)	1/9	0.00941218	0.0715326	124.819	582.373	PRDX3
26	Peptidyl-Proline Hydroxylation (GO:0019511)	1/10	0.0104528	0.072147	110.944	506.005	EGLN1
27	Protein Oxidation (GO:0018158)	1/10	0.0104528	0.072147	110.944	506.005	PRDX3
28	protein-RNA Complex Assembly (GO:0022618)	2/150	0.010687	0.072147	14.1046	64.0167	RPS14;RPS28
29	Response To Nitric Oxide (GO:0071731)	1/11	0.0114923	0.072147	99.845	445.916	EGLN1
30	Isotype Switching (GO:0045190)	1/11	0.0114923	0.072147	99.845	445.916	HSPD1
31	Mitochondrion Organization (GO:0007005)	2/162	0.0123777	0.072147	13.0388	57.2646	PRDX3;HSPD1
32	MyD88-dependent Toll-Like Receptor Signaling Pathway (GO:0002755)	1/12	0.0125308	0.072147	90.7636	397.505	HSPD1
33	Ribosome Disassembly (GO:0032790)	1/12	0.0125308	0.072147	90.7636	397.505	HBS1L
405	Assembly Of HIV Virion R-HSA-175474	1/18	0.01874	0.0731046	58.7118	233.502	RPS27A
406	Regulation Of NF-kappa B Signaling R-HSA-9758274	1/18	0.01874	0.0731046	58.7118	233.502	RPS27A
407	Constitutive Signaling By Ligand-Responsive EGFR Cancer Variants R-HSA-1236382	1/18	0.01874	0.0731046	58.7118	233.502	RPS27A
408	Regulation Of TP53 Activity Thru Methylation R-HSA-6804760	1/19	0.0197713	0.0734894	55.4472	217.549	RPS27A
409	TICAM1, RIP1-mediated IKK Complex Recruitment R-HSA-168927	1/19	0.0197713	0.0734894	55.4472	217.549	RPS27A
410	Translesion Synthesis By POLH R-HSA-110320	1/19	0.0197713	0.0734894	55.4472	217.549	RPS27A
411	Initiation Of Nuclear Envelope (NE) Reformation R-HSA-2995383	1/19	0.0197713	0.0734894	55.4472	217.549	PPP2R2A
412	Listeria Monocytogenes Entry Into Host Cells R-HSA-8876384	1/19	0.0197713	0.0734894	55.4472	217.549	RPS27A
34	Positive Regulation Of Cell Population Proliferation (GO:0008284)	3/483	0.0134716	0.0752827	6.77049	29.1616	PRDX3;RPS4X;RPS15A
413	Chaperone Mediated Autophagy R-HSA-9613829	1/20	0.0208015	0.0758868	52.5263	203.42	RPS27A
414	Regulation Of FZD By Ubiquitination R-HSA-4641263	1/20	0.0208015	0.0758868	52.5263	203.42	RPS27A
415	ER Quality Control Compartment (ERQC) R-HSA-901032	1/21	0.0218307	0.077489	49.8975	190.83	RPS27A
416	NOTCH2 Activation And Transmission Of Signal To Nucleus R-HSA-2979096	1/21	0.0218307	0.077489	49.8975	190.83	RPS27A
417	Negative Regulation Of MET Activity R-HSA-6807004	1/21	0.0218307	0.077489	49.8975	190.83	RPS27A
418	PINK1-PRKN Mediated Mitophagy R-HSA-5205685	1/22	0.0228588	0.0797024	47.519	179.547	RPS27A
419	Response Of Mtb To Phagocytosis R-HSA-9637690	1/22	0.0228588	0.0797024	47.519	179.547	RPS27A
420	IKK Complex Recruitment Mediated By RIP1 R-HSA-937041	1/23	0.0238859	0.0817945	45.3568	169.383	RPS27A
421	Mitotic Anaphase R-HSA-68882	2/232	0.024339	0.0817945	9.03844	33.5839	PPP2R2A;RPS27A
422	Mitotic Metaphase And Anaphase R-HSA-2555396	2/233	0.0245344	0.0817945	8.99886	33.3649	PPP2R2A;RPS27A
423	APC/C:Cdc20 Mediated Degradation Of Cyclin B R-HSA-174048	1/24	0.024912	0.0817945	43.3826	160.186	RPS27A
424	Aggrephagy R-HSA-9646399	1/24	0.024912	0.0817945	43.3826	160.186	RPS27A
425	Signaling By EGFR In Cancer R-HSA-1643713	1/24	0.024912	0.0817945	43.3826	160.186	RPS27A
426	Glycogen Metabolism R-HSA-8982491	1/24	0.024912	0.0817945	43.3826	160.186	RPS27A
427	Cyclin A/B1/B2 Associated Events During G2/M Transition R-HSA-69273	1/25	0.0259371	0.082413	41.5729	151.828	PPP2R2A
428	Gap-filling DNA Repair Synthesis And Ligation In GG-NER R-HSA-5696397	1/25	0.0259371	0.082413	41.5729	151.828	RPS27A
429	Inactivation Of CSF3 (G-CSF) Signaling R-HSA-9705462	1/25	0.0259371	0.082413	41.5729	151.828	RPS27A
430	NOTCH3 Activation And Transmission Of Signal To Nucleus R-HSA-9013507	1/25	0.0259371	0.082413	41.5729	151.828	RPS27A
431	APC-Cdc20 Mediated Degradation Of Nek2A R-HSA-179409	1/26	0.0269611	0.0829897	39.908	144.202	RPS27A
432	Calnexin/calreticulin Cycle R-HSA-901042	1/26	0.0269611	0.0829897	39.908	144.202	RPS27A
433	Downregulation Of TGF-beta Receptor Signaling R-HSA-2173788	1/26	0.0269611	0.0829897	39.908	144.202	RPS27A
434	Infection With Mycobacterium Tuberculosis R-HSA-9635486	1/26	0.0269611	0.0829897	39.908	144.202	RPS27A
35	Regulation Of Intrinsic Apoptotic Signaling Pathway In Response To DNA Damage (GO:1902229)	1/15	0.0156401	0.0849032	71.3036	296.475	CCAR2
435	FLT3 Signaling In Disease R-HSA-9682385	1/27	0.0279842	0.085471	38.3712	137.22	RPS27A
436	Mitophagy R-HSA-5205647	1/28	0.0290061	0.0865342	36.9481	130.806	RPS27A
437	Budding And Maturation Of HIV Virion R-HSA-162588	1/29	0.0300271	0.0865342	35.6268	124.895	RPS27A
438	Regulation Of Necroptotic Cell Death R-HSA-5675482	1/29	0.0300271	0.0865342	35.6268	124.895	RPS27A
439	Downregulation Of ERBB2 Signaling R-HSA-8863795	1/29	0.0300271	0.0865342	35.6268	124.895	RPS27A
440	Negative Regulation Of FGFR3 Signaling R-HSA-5654732	1/29	0.0300271	0.0865342	35.6268	124.895	RPS27A
441	Recognition Of DNA Damage By PCNA-containing Replication Complex R-HSA-110314	1/30	0.0310471	0.0865342	34.3966	119.433	RPS27A
442	Signaling By CSF3 (G-CSF) R-HSA-9674555	1/30	0.0310471	0.0865342	34.3966	119.433	RPS27A
443	Endosomal Sorting Complex Required For Transport (ESCRT) R-HSA-917729	1/30	0.0310471	0.0865342	34.3966	119.433	RPS27A
444	Synthesis Of Active Ubiquitin: Roles Of E1 And E2 Enzymes R-HSA-8866652	1/30	0.0310471	0.0865342	34.3966	119.433	RPS27A
445	Translation Of Structural Proteins R-HSA-9683701	1/30	0.0310471	0.0865342	34.3966	119.433	RPS27A
446	Activated NOTCH1 Transmits Signal To Nucleus R-HSA-2122948	1/31	0.032066	0.0865342	33.2483	114.373	RPS27A
447	RIPK1-mediated Regulated Necrosis R-HSA-5213460	1/31	0.032066	0.0865342	33.2483	114.373	RPS27A
448	Downregulation Of SMAD2/3:SMAD4 Transcriptional Activity R-HSA-2173795	1/31	0.032066	0.0865342	33.2483	114.373	RPS27A
449	EGFR Downregulation R-HSA-182971	1/31	0.032066	0.0865342	33.2483	114.373	RPS27A
450	Late Endosomal Microautophagy R-HSA-9615710	1/31	0.032066	0.0865342	33.2483	114.373	RPS27A
451	Metalloprotease DUBs R-HSA-5689901	1/31	0.032066	0.0865342	33.2483	114.373	RPS27A
452	Negative Regulation Of FGFR4 Signaling R-HSA-5654733	1/31	0.032066	0.0865342	33.2483	114.373	RPS27A
233	High-Density Lipoprotein Particle Binding (GO:0008035)	1/5	0.00523944	0.0872915	249.688	1311.24	HSPD1
234	Ubiquitin Ligase Inhibitor Activity (GO:1990948)	1/7	0.0073279	0.0872915	166.442	818.238	RPS20
235	Ubiquitin-Protein Transferase Inhibitor Activity (GO:0055105)	1/8	0.00837056	0.0872915	142.657	682.334	RPS20
236	Small Ribosomal Subunit rRNA Binding (GO:0070181)	1/9	0.00941218	0.0872915	124.819	582.373	RPS14
237	DNA Replication Origin Binding (GO:0003688)	1/13	0.0135683	0.0872915	83.1958	357.744	HSPD1
238	Translation Elongation Factor Activity (GO:0003746)	1/14	0.0146047	0.0872915	76.7923	324.556	TUFM
239	Metalloaminopeptidase Activity (GO:0070006)	1/19	0.0197713	0.0872915	55.4472	217.549	LNPEP
240	Cysteine-Type Endopeptidase Inhibitor Activity Involved In Apoptotic Process (GO:0043027)	1/19	0.0197713	0.0872915	55.4472	217.549	PRDX3
241	Fibroblast Growth Factor Binding (GO:0017134)	1/20	0.0208015	0.0872915	52.5263	203.42	RPS2
242	Lipoprotein Particle Binding (GO:0071813)	1/23	0.0238859	0.0872915	45.3568	169.383	HSPD1
243	mRNA 5'-UTR Binding (GO:0048027)	1/24	0.024912	0.0872915	43.3826	160.186	RPS14
244	Ferrous Iron Binding (GO:0008198)	1/25	0.0259371	0.0872915	41.5729	151.828	EGLN1
245	Aminopeptidase Activity (GO:0004177)	1/29	0.0300271	0.0872915	35.6268	124.895	LNPEP
246	RNA Polymerase II Complex Binding (GO:0000993)	1/31	0.032066	0.0872915	33.2483	114.373	CCAR2
247	Ubiquitin Protein Ligase Binding (GO:0031625)	2/271	0.0324283	0.0872915	7.71278	26.445	RPS27A;HSPD1
248	RNA Polymerase Core Enzyme Binding (GO:0043175)	1/33	0.0341008	0.0872915	31.1672	105.296	CCAR2
249	mRNA Binding (GO:0003729)	2/282	0.0348784	0.0872915	7.40564	24.8525	RPS14;RPS2
250	Ubiquitin-Like Protein Ligase Binding (GO:0044389)	2/289	0.0364745	0.0872915	7.22245	23.9145	RPS27A;HSPD1
251	Basal RNA Polymerase II Transcription Machinery Binding (GO:0001099)	1/36	0.0371453	0.0872915	28.4914	93.8199	CCAR2
453	Signaling By NOTCH2 R-HSA-1980145	1/32	0.0330839	0.0880747	32.1742	109.672	RPS27A
454	Termination Of Translesion DNA Synthesis R-HSA-5656169	1/32	0.0330839	0.0880747	32.1742	109.672	RPS27A
455	Oncogene Induced Senescence R-HSA-2559585	1/33	0.0341008	0.0889782	31.1672	105.296	RPS27A
456	Diseases Of Carbohydrate Metabolism R-HSA-5663084	1/33	0.0341008	0.0889782	31.1672	105.296	RPS27A
457	Negative Regulation Of FGFR1 Signaling R-HSA-5654726	1/33	0.0341008	0.0889782	31.1672	105.296	RPS27A
458	Detoxification Of Reactive Oxygen Species R-HSA-3299685	1/34	0.0351166	0.0904311	30.2212	101.213	PRDX3
459	Negative Regulation Of FGFR2 Signaling R-HSA-5654727	1/34	0.0351166	0.0904311	30.2212	101.213	RPS27A
460	Plasma Lipoprotein Clearance R-HSA-8964043	1/35	0.0361315	0.0906739	29.3309	97.3958	RPS27A
461	Regulation Of TNFR1 Signaling R-HSA-5357905	1/35	0.0361315	0.0906739	29.3309	97.3958	RPS27A
462	N-glycan Trimming In ER And Calnexin/Calreticulin Cycle R-HSA-532668	1/35	0.0361315	0.0906739	29.3309	97.3958	RPS27A
463	Negative Regulators Of DDX58/IFIH1 Signaling R-HSA-936440	1/35	0.0361315	0.0906739	29.3309	97.3958	RPS27A
36	Positive Regulation Of Macrophage Activation (GO:0043032)	1/17	0.0177077	0.0909316	62.3844	251.643	HSPD1
37	Cellular Response To Unfolded Protein (GO:0034620)	1/17	0.0177077	0.0909316	62.3844	251.643	HSPD1
38	Regulation Of DNA Damage Checkpoint (GO:2000001)	1/18	0.01874	0.0912975	58.7118	233.502	CCAR2
39	Regulation Of Protein Deacetylation (GO:0090311)	1/18	0.01874	0.0912975	58.7118	233.502	CCAR2
464	Regulation Of TP53 Degradation R-HSA-6804757	1/36	0.0371453	0.0914704	28.4914	93.8199	RPS27A
465	SMAD2/SMAD3:SMAD4 Heterotrimer Regulates Transcription R-HSA-2173796	1/36	0.0371453	0.0914704	28.4914	93.8199	RPS27A
466	Transcriptional Regulation By AP-2 (TFAP2) Family Of Transcription Factors R-HSA-8864260	1/36	0.0371453	0.0914704	28.4914	93.8199	HSPD1
40	Hydrogen Peroxide Catabolic Process (GO:0042744)	1/20	0.0208015	0.0921739	52.5263	203.42	PRDX3
41	Positive Regulation Of Leukocyte Activation (GO:0002696)	1/20	0.0208015	0.0921739	52.5263	203.42	HSPD1
42	Chaperone-Mediated Protein Complex Assembly (GO:0051131)	1/21	0.0218307	0.0921739	49.8975	190.83	HSPD1
43	Positive Regulation Of Interferon-Alpha Production (GO:0032727)	1/21	0.0218307	0.0921739	49.8975	190.83	HSPD1
44	Peptide Catabolic Process (GO:0043171)	1/21	0.0218307	0.0921739	49.8975	190.83	LNPEP
45	Positive Regulation Of Signal Transduction By P53 Class Mediator (GO:1901798)	1/21	0.0218307	0.0921739	49.8975	190.83	RPS20
467	Regulation Of TP53 Expression And Degradation R-HSA-6806003	1/37	0.0381581	0.092235	27.6986	90.4641	RPS27A
468	DNA Damage Recognition In GG-NER R-HSA-5696394	1/37	0.0381581	0.092235	27.6986	90.4641	RPS27A
469	FLT3 Signaling R-HSA-9607240	1/37	0.0381581	0.092235	27.6986	90.4641	RPS27A
252	2-Oxoglutarate-Dependent Dioxygenase Activity (GO:0016706)	1/41	0.0421993	0.0932072	24.9237	78.8924	EGLN1
253	Cadherin Binding (GO:0045296)	2/319	0.0436289	0.0932072	6.52897	20.449	ARHGEF16;RPS2
470	Fanconi Anemia Pathway R-HSA-6783310	1/38	0.03917	0.0941034	26.9486	87.3095	RPS27A
471	Ovarian Tumor Domain Proteases R-HSA-5689896	1/39	0.0401807	0.0947977	26.2382	84.3391	RPS27A
472	Signaling By FGFR3 R-HSA-5654741	1/39	0.0401807	0.0947977	26.2382	84.3391	RPS27A
473	Translesion Synthesis By Y Family DNA Polymerases Bypasses Lesions On DNA Template R-HSA-110313	1/39	0.0401807	0.0947977	26.2382	84.3391	RPS27A
474	Antigen Processing: Ubiquitination And Proteasome Degradation R-HSA-983168	2/307	0.0407073	0.0954683	6.78999	21.7371	LNPEP;RPS27A
475	Signaling By FGFR4 R-HSA-5654743	1/40	0.0411905	0.09603	25.5641	81.5379	RPS27A
46	Positive Regulation Of Cellular Process (GO:0048522)	3/594	0.023283	0.0961688	5.46757	20.5582	PRDX3;RPS4X;RPS15A
254	rRNA Binding (GO:0019843)	1/46	0.047228	0.0965093	22.1489	67.6154	RPS14
47	Rescue Of Stalled Ribosome (GO:0072344)	1/23	0.0238859	0.0965601	45.3568	169.383	HBS1L
476	Dual Incision In GG-NER R-HSA-5696400	1/41	0.0421993	0.0972311	24.9237	78.8924	RPS27A
477	Negative Regulation Of MAPK Pathway R-HSA-5675221	1/41	0.0421993	0.0972311	24.9237	78.8924	RPS27A
478	Deactivation Of Beta-Catenin Transactivating Complex R-HSA-3769402	1/42	0.043207	0.0984021	24.3146	76.3905	RPS27A
479	Formation Of Incision Complex In GG-NER R-HSA-5696395	1/42	0.043207	0.0984021	24.3146	76.3905	RPS27A
48	Negative Regulation Of Intrinsic Apoptotic Signaling Pathway In Response To DNA Damage (GO:1902230)	1/25	0.0259371	0.0985118	41.5729	151.828	CCAR2
49	Regulation Of Biomineral Tissue Development (GO:0070167)	1/25	0.0259371	0.0985118	41.5729	151.828	TXLNG
50	Positive Regulation Of Programmed Cell Death (GO:0043068)	2/245	0.026929	0.0985118	8.54927	30.9018	CCAR2;HSPD1
51	Negative Regulation Of Catalytic Activity (GO:0043086)	1/26	0.0269611	0.0985118	39.908	144.202	CCAR2
52	Regulation Of Interferon-Alpha Production (GO:0032647)	1/26	0.0269611	0.0985118	39.908	144.202	HSPD1
53	Positive Regulation Of Ubiquitin-Protein Transferase Activity (GO:0051443)	1/27	0.0279842	0.0997768	38.3712	137.22	RPS2
54	Positive Regulation Of Interleukin-10 Production (GO:0032733)	1/30	0.0310471	0.0997768	34.3966	119.433	HSPD1
55	Maturation Of SSU-rRNA From Tricistronic rRNA Transcript (SSU-rRNA, 5.8S rRNA, LSU-rRNA) (GO:0000462)	1/30	0.0310471	0.0997768	34.3966	119.433	RPS14
56	Regulation Of Vasculature Development (GO:1901342)	1/30	0.0310471	0.0997768	34.3966	119.433	EGLN1
57	B Cell Proliferation (GO:0042100)	1/31	0.032066	0.0997768	33.2483	114.373	HSPD1
58	Regulation Of Macrophage Activation (GO:0043030)	1/31	0.032066	0.0997768	33.2483	114.373	HSPD1
59	Toll-Like Receptor Signaling Pathway (GO:0002224)	1/31	0.032066	0.0997768	33.2483	114.373	HSPD1
60	Positive Regulation Of Apoptotic Process (GO:0043065)	2/270	0.0322091	0.0997768	7.74195	26.5975	CCAR2;HSPD1
61	Protein Transmembrane Import Into Intracellular Organelle (GO:0044743)	1/32	0.0330839	0.0997768	32.1742	109.672	HSPD1
62	Regulation Of Ubiquitin-Protein Transferase Activity (GO:0051438)	1/32	0.0330839	0.0997768	32.1742	109.672	RPS2
63	Negative Regulation Of Proteasomal Ubiquitin-Dependent Protein Catabolic Process (GO:0032435)	1/32	0.0330839	0.0997768	32.1742	109.672	CCAR2
64	Positive Regulation Of Interleukin-12 Production (GO:0032735)	1/33	0.0341008	0.101237	31.1672	105.296	HSPD1
480	TGF-beta Receptor Signaling Activates SMADs R-HSA-2173789	1/44	0.0452195	0.101809	23.1814	71.7749	RPS27A
481	TNF Signaling R-HSA-75893	1/44	0.0452195	0.101809	23.1814	71.7749	RPS27A
255	Exopeptidase Activity (GO:0008238)	1/52	0.0532292	0.102349	19.5373	57.3057	LNPEP
256	Iron Ion Binding (GO:0005506)	1/56	0.05721	0.102349	18.1127	51.821	EGLN1
257	Metalloexopeptidase Activity (GO:0008235)	1/57	0.0582027	0.102349	17.7884	50.5871	LNPEP
258	Receptor Tyrosine Kinase Binding (GO:0030971)	1/59	0.0601851	0.102349	17.1733	48.2626	ARHGEF16
259	Protein Phosphatase Regulator Activity (GO:0019888)	1/61	0.0621636	0.102349	16.5992	46.1123	PPP2R2A
260	PDZ Domain Binding (GO:0030165)	1/62	0.0631513	0.102349	16.3262	45.0967	ARHGEF16
482	TAK1-dependent IKK And NF-kappa-B Activation R-HSA-445989	1/45	0.0462242	0.103479	22.6534	69.6423	RPS27A
261	Double-Stranded RNA Binding (GO:0003725)	1/65	0.0661086	0.10357	15.5586	42.2642	HSPD1
65	Regulation Of Apoptotic Process (GO:0042981)	3/705	0.0361605	0.105331	4.57669	15.1936	PRDX3;CCAR2;HSPD1
66	Negative Regulation Of Transferase Activity (GO:0051348)	1/37	0.0381581	0.105331	27.6986	90.4641	PRDX3
67	Regulation Of Ossification (GO:0030278)	1/37	0.0381581	0.105331	27.6986	90.4641	TXLNG
68	Regulation Of Cell Cycle (GO:0051726)	2/298	0.0385681	0.105331	6.99964	22.7862	RPS15A;TXLNG
69	Lymphocyte Proliferation (GO:0046651)	1/38	0.03917	0.105331	26.9486	87.3095	HSPD1
70	Regulation Of Mitochondrial Membrane Potential (GO:0051881)	1/39	0.0401807	0.105331	26.2382	84.3391	PRDX3
71	Negative Regulation Of Ubiquitin-Dependent Protein Catabolic Process (GO:2000059)	1/39	0.0401807	0.105331	26.2382	84.3391	CCAR2
72	Negative Regulation Of Proteasomal Protein Catabolic Process (GO:1901799)	1/39	0.0401807	0.105331	26.2382	84.3391	CCAR2
73	Negative Regulation Of Protein Localization (GO:1903828)	1/40	0.0411905	0.105331	25.5641	81.5379	BTF3
74	Positive Regulation Of T Cell Mediated Immunity (GO:0002711)	1/43	0.0442138	0.105331	23.7345	74.0213	HSPD1
75	Regulation Of Cell Population Proliferation (GO:0042127)	3/766	0.0445389	0.105331	4.19747	13.06	PRDX3;RPS4X;RPS15A
76	Regulation Of DNA-templated Transcription Elongation (GO:0032784)	1/44	0.0452195	0.105331	23.1814	71.7749	CCAR2
77	Establishment Of Protein Localization To Mitochondrion (GO:0072655)	1/44	0.0452195	0.105331	23.1814	71.7749	HSPD1
78	Positive Regulation Of Leukocyte Cell-Cell Adhesion (GO:1903039)	1/44	0.0452195	0.105331	23.1814	71.7749	HSPD1
79	Response To Unfolded Protein (GO:0006986)	1/44	0.0452195	0.105331	23.1814	71.7749	HSPD1
80	Regulation Of Protein Modification Process (GO:0031399)	1/45	0.0462242	0.105331	22.6534	69.6423	CCAR2
81	Response To Hydrogen Peroxide (GO:0042542)	1/46	0.047228	0.105331	22.1489	67.6154	PRDX3
82	Intracellular Protein Transmembrane Transport (GO:0065002)	1/46	0.047228	0.105331	22.1489	67.6154	HSPD1
83	Negative Regulation Of Cold-Induced Thermogenesis (GO:0120163)	1/46	0.047228	0.105331	22.1489	67.6154	LNPEP
84	Regulation Of Interleukin-10 Production (GO:0032653)	1/46	0.047228	0.105331	22.1489	67.6154	HSPD1
85	Negative Regulation Of Hydrolase Activity (GO:0051346)	1/47	0.0482307	0.105331	21.6663	65.687	EGLN1
86	Positive Regulation Of Lymphocyte Activation (GO:0051251)	1/47	0.0482307	0.105331	21.6663	65.687	HSPD1
87	Regulation Of Signal Transduction By P53 Class Mediator (GO:1901796)	1/47	0.0482307	0.105331	21.6663	65.687	RPS20
483	DNA Damage Bypass R-HSA-73893	1/48	0.0492324	0.106815	21.2043	63.8503	RPS27A
484	NOTCH1 Intracellular Domain Regulates Transcription R-HSA-2122947	1/48	0.0492324	0.106815	21.2043	63.8503	RPS27A
485	RMTs Methylate Histone Arginines R-HSA-3214858	1/49	0.0502331	0.106815	20.7615	62.0992	RPS2
486	Regulation Of Activated PAK-2p34 By Proteasome Mediated Degradation R-HSA-211733	1/49	0.0502331	0.106815	20.7615	62.0992	RPS27A
487	Signaling By EGFR R-HSA-177929	1/49	0.0502331	0.106815	20.7615	62.0992	RPS27A
488	Signaling By ERBB2 R-HSA-1227986	1/49	0.0502331	0.106815	20.7615	62.0992	RPS27A
489	Signaling By FGFR1 R-HSA-5654736	1/49	0.0502331	0.106815	20.7615	62.0992	RPS27A
490	Signaling By NOTCH3 R-HSA-9012852	1/49	0.0502331	0.106815	20.7615	62.0992	RPS27A
491	Autodegradation Of E3 Ubiquitin Ligase COP1 R-HSA-349425	1/51	0.0522315	0.106815	19.929	58.8318	RPS27A
492	GSK3B And BTRC:CUL1-mediated-degradation Of NFE2L2 R-HSA-9762114	1/51	0.0522315	0.106815	19.929	58.8318	RPS27A
493	Transcriptional Activity Of SMAD2/SMAD3:SMAD4 Heterotrimer R-HSA-2173793	1/51	0.0522315	0.106815	19.929	58.8318	RPS27A
494	Translocation Of SLC2A4 (GLUT4) To Plasma Membrane R-HSA-1445148	1/51	0.0522315	0.106815	19.929	58.8318	LNPEP
495	Ubiquitin Mediated Degradation Of Phosphorylated Cdc25A R-HSA-69601	1/51	0.0522315	0.106815	19.929	58.8318	RPS27A
496	Ubiquitin-dependent Degradation Of Cyclin D R-HSA-75815	1/51	0.0522315	0.106815	19.929	58.8318	RPS27A
497	Vpu Mediated Degradation Of CD4 R-HSA-180534	1/51	0.0522315	0.106815	19.929	58.8318	RPS27A
498	Regulation Of Apoptosis R-HSA-169911	1/52	0.0532292	0.106815	19.5373	57.3057	RPS27A
499	SARS-CoV-1 Infection R-HSA-9678108	1/52	0.0532292	0.106815	19.5373	57.3057	RPS27A
500	Signaling By Non-Receptor Tyrosine Kinases R-HSA-9006927	1/52	0.0532292	0.106815	19.5373	57.3057	RPS27A
501	Formation Of TC-NER Pre-Incision Complex R-HSA-6781823	1/52	0.0532292	0.106815	19.5373	57.3057	RPS27A
502	Vif-mediated Degradation Of APOBEC3G R-HSA-180585	1/53	0.0542259	0.106815	19.1606	55.8454	RPS27A
503	Negative Regulation Of NOTCH4 Signaling R-HSA-9604323	1/53	0.0542259	0.106815	19.1606	55.8454	RPS27A
504	AUF1 (hnRNP D0) Binds And Destabilizes mRNA R-HSA-450408	1/54	0.0552216	0.106815	18.7981	54.4469	RPS27A
505	Regulation Of RUNX3 Expression And Activity R-HSA-8941858	1/54	0.0552216	0.106815	18.7981	54.4469	RPS27A
506	SCF-beta-TrCP Mediated Degradation Of Emi1 R-HSA-174113	1/54	0.0552216	0.106815	18.7981	54.4469	RPS27A
507	Degradation Of AXIN R-HSA-4641257	1/54	0.0552216	0.106815	18.7981	54.4469	RPS27A
508	FBXL7 Down-Regulates AURKA During Mitotic Entry And In Early Mitosis R-HSA-8854050	1/54	0.0552216	0.106815	18.7981	54.4469	RPS27A
509	Degradation Of DVL R-HSA-4641258	1/55	0.0562163	0.106815	18.4491	53.1066	RPS27A
510	Hh Mutants Are Degraded By ERAD R-HSA-5362768	1/55	0.0562163	0.106815	18.4491	53.1066	RPS27A
511	Deadenylation-dependent mRNA Decay R-HSA-429914	1/56	0.05721	0.106815	18.1127	51.821	HBS1L
512	E3 Ubiquitin Ligases Ubiquitinate Target Proteins R-HSA-8866654	1/56	0.05721	0.106815	18.1127	51.821	RPS27A
513	Stabilization Of P53 R-HSA-69541	1/56	0.05721	0.106815	18.1127	51.821	RPS27A
514	Regulated Necrosis R-HSA-5218859	1/57	0.0582027	0.106815	17.7884	50.5871	RPS27A
515	Signaling By ERBB4 R-HSA-1236394	1/57	0.0582027	0.106815	17.7884	50.5871	RPS27A
516	NRAGE Signals Death Thru JNK R-HSA-193648	1/57	0.0582027	0.106815	17.7884	50.5871	ARHGEF16
517	Class I MHC Mediated Antigen Processing And Presentation R-HSA-983169	2/378	0.0590759	0.106815	5.48796	15.5251	LNPEP;RPS27A
518	Constitutive Signaling By NOTCH1 HD+PEST Domain Mutants R-HSA-2894862	1/58	0.0591944	0.106815	17.4754	49.4018	RPS27A
519	Hh Mutants Abrogate Ligand Secretion R-HSA-5387390	1/58	0.0591944	0.106815	17.4754	49.4018	RPS27A
520	Late SARS-CoV-2 Infection Events R-HSA-9772573	1/58	0.0591944	0.106815	17.4754	49.4018	RPS27A
521	NIK To Noncanonical NF-kB Signaling R-HSA-5676590	1/58	0.0591944	0.106815	17.4754	49.4018	RPS27A
522	M Phase R-HSA-68886	2/380	0.0596293	0.106815	5.45837	15.3905	PPP2R2A;RPS27A
523	SCF(Skp2)-mediated Degradation Of P27/P21 R-HSA-187577	1/59	0.0601851	0.106815	17.1733	48.2626	RPS27A
524	Degradation Of GLI1 By Proteasome R-HSA-5610780	1/59	0.0601851	0.106815	17.1733	48.2626	RPS27A
525	Degradation Of GLI2 By Proteasome R-HSA-5610783	1/59	0.0601851	0.106815	17.1733	48.2626	RPS27A
526	GLI3 Is Processed To GLI3R By Proteasome R-HSA-5610785	1/59	0.0601851	0.106815	17.1733	48.2626	RPS27A
527	Role Of GTSE1 In G2/M Progression After G2 Checkpoint R-HSA-8852276	1/59	0.0601851	0.106815	17.1733	48.2626	RPS27A
528	Iron Uptake And Transport R-HSA-917937	1/59	0.0601851	0.106815	17.1733	48.2626	RPS27A
529	Recruitment And ATM-mediated Phosphorylation Of Repair And Signal Proteins At DNA Double Strand Breaks R-HSA-5693565	1/60	0.0611749	0.107602	16.8814	47.1668	RPS27A
530	Defective CFTR Causes Cystic Fibrosis R-HSA-5678895	1/60	0.0611749	0.107602	16.8814	47.1668	RPS27A
88	Erythrocyte Differentiation (GO:0030218)	1/49	0.0502331	0.107869	20.7615	62.0992	RPS14
89	Cell Chemotaxis (GO:0060326)	1/50	0.0512328	0.107869	20.3367	60.4281	ARHGEF16
90	Regulation Of Interleukin-12 Production (GO:0032655)	1/50	0.0512328	0.107869	20.3367	60.4281	HSPD1
91	Positive Regulation Of Protein Localization To Cell Periphery (GO:1904377)	1/51	0.0522315	0.107869	19.929	58.8318	ARHGEF16
92	Positive Regulation Of Protein Localization To Plasma Membrane (GO:1903078)	1/51	0.0522315	0.107869	19.929	58.8318	ARHGEF16
531	DNA Double Strand Break Response R-HSA-5693606	1/61	0.0621636	0.107896	16.5992	46.1123	RPS27A
532	Dectin-1 Mediated Noncanonical NF-kB Signaling R-HSA-5607761	1/61	0.0621636	0.107896	16.5992	46.1123	RPS27A
533	Selective Autophagy R-HSA-9663891	1/61	0.0621636	0.107896	16.5992	46.1123	RPS27A
534	Asymmetric Localization Of PCP Proteins R-HSA-4608870	1/62	0.0631513	0.108457	16.3262	45.0967	RPS27A
535	MAP Kinase Activation R-HSA-450294	1/62	0.0631513	0.108457	16.3262	45.0967	RPS27A
536	Peroxisomal Protein Import R-HSA-9033241	1/63	0.0641381	0.108457	16.0621	44.118	RPS27A
537	Autodegradation Of Cdh1 By Cdh1:APC/C R-HSA-174084	1/63	0.0641381	0.108457	16.0621	44.118	RPS27A
538	Cytosolic Sensors Of Pathogen-Associated DNA R-HSA-1834949	1/63	0.0641381	0.108457	16.0621	44.118	RPS27A
539	Signaling By MET R-HSA-6806834	1/63	0.0641381	0.108457	16.0621	44.118	RPS27A
540	Gap-filling DNA Repair Synthesis And Ligation In TC-NER R-HSA-6782210	1/64	0.0651238	0.108982	15.8063	43.1745	RPS27A
541	Hedgehog Ligand Biogenesis R-HSA-5358346	1/64	0.0651238	0.108982	15.8063	43.1745	RPS27A
542	Regulation Of RAS By GAPs R-HSA-5658442	1/65	0.0661086	0.108982	15.5586	42.2642	RPS27A
543	Dual Incision In TC-NER R-HSA-6782135	1/65	0.0661086	0.108982	15.5586	42.2642	RPS27A
544	p53-Dependent G1 DNA Damage Response R-HSA-69563	1/65	0.0661086	0.108982	15.5586	42.2642	RPS27A
545	Mitochondrial Protein Import R-HSA-1268020	1/65	0.0661086	0.108982	15.5586	42.2642	HSPD1
546	Activation Of NF-kappaB In B Cells R-HSA-1169091	1/66	0.0670924	0.109925	15.3185	41.3857	RPS27A
547	APC/C:Cdc20 Mediated Degradation Of Securin R-HSA-174154	1/67	0.0680752	0.109925	15.0856	40.5372	RPS27A
548	Regulation Of PTEN Stability And Activity R-HSA-8948751	1/67	0.0680752	0.109925	15.0856	40.5372	RPS27A
549	G1/S DNA Damage Checkpoints R-HSA-69615	1/67	0.0680752	0.109925	15.0856	40.5372	RPS27A
550	HDR Thru Homologous Recombination (HRR) R-HSA-5685942	1/67	0.0680752	0.109925	15.0856	40.5372	RPS27A
93	Negative Regulation Of Metabolic Process (GO:0009892)	1/53	0.0542259	0.110784	19.1606	55.8454	LNPEP
94	Organelle Disassembly (GO:1903008)	1/54	0.0552216	0.111618	18.7981	54.4469	HBS1L
551	Orc1 Removal From Chromatin R-HSA-68949	1/69	0.0700378	0.11172	14.6404	38.9248	RPS27A
552	Circadian Clock R-HSA-400253	1/69	0.0700378	0.11172	14.6404	38.9248	RPS27A
553	Interleukin-17 Signaling R-HSA-448424	1/69	0.0700378	0.11172	14.6404	38.9248	RPS27A
554	Plasma Lipoprotein Assembly, Remodeling, And Clearance R-HSA-174824	1/71	0.0719965	0.114095	14.2207	37.4167	RPS27A
555	CDK-mediated Phosphorylation And Removal Of Cdc6 R-HSA-69017	1/72	0.0729744	0.114095	14.0197	36.6987	RPS27A
556	Cdc20:Phospho-APC/C Mediated Degradation Of Cyclin A R-HSA-174184	1/72	0.0729744	0.114095	14.0197	36.6987	RPS27A
557	Regulation Of RUNX2 Expression And Activity R-HSA-8939902	1/72	0.0729744	0.114095	14.0197	36.6987	RPS27A
558	Signaling By FGFR2 R-HSA-5654738	1/72	0.0729744	0.114095	14.0197	36.6987	RPS27A
211	Intracellular Organelle Lumen (GO:0070013)	3/856	0.0585438	0.1143	3.73701	10.6055	PRDX3;CCAR2;HSPD1
95	Peptide Metabolic Process (GO:0006518)	1/56	0.05721	0.11442	18.1127	51.821	LNPEP
559	APC/C:Cdh1 Mediated Degradation Of Cdc20 And APC/C:Cdh1 Targets In Late Mitosis/Early G1 R-HSA-174178	1/73	0.0739513	0.114712	13.8243	36.0033	RPS27A
560	APC:Cdc20 Mediated Degradation Of Cell Cycle Proteins Before Cycle Checkpoint Satisfied R-HSA-179419	1/73	0.0739513	0.114712	13.8243	36.0033	RPS27A
561	RHOG GTPase Cycle R-HSA-9013408	1/74	0.0749272	0.115318	13.6342	35.3296	ARHGEF16
562	Signaling By NOTCH1 R-HSA-1980143	1/74	0.0749272	0.115318	13.6342	35.3296	RPS27A
563	APC/C:Cdc20 Mediated Degradation Of Mitotic Proteins R-HSA-176409	1/75	0.0759021	0.115465	13.4493	34.6765	RPS27A
564	ISG15 Antiviral Mechanism R-HSA-1169408	1/75	0.0759021	0.115465	13.4493	34.6765	RPS27A
565	Nuclear Envelope (NE) Reassembly R-HSA-2995410	1/75	0.0759021	0.115465	13.4493	34.6765	PPP2R2A
96	Regulation Of Bone Mineralization (GO:0030500)	1/58	0.0591944	0.115507	17.4754	49.4018	TXLNG
97	Positive Regulation Of Type II Interferon Production (GO:0032729)	1/58	0.0591944	0.115507	17.4754	49.4018	HSPD1
98	Negative Regulation Of Programmed Cell Death (GO:0043069)	2/381	0.0599066	0.115507	5.44369	15.3238	PRDX3;HSPD1
99	Protein Targeting To Mitochondrion (GO:0006626)	1/59	0.0601851	0.115507	17.1733	48.2626	HSPD1
566	Activation Of APC/C And APC/C:Cdc20 Mediated Degradation Of Mitotic Proteins R-HSA-176814	1/76	0.0768761	0.11605	13.2693	34.0433	RPS27A
567	Protein Ubiquitination R-HSA-8852135	1/76	0.0768761	0.11605	13.2693	34.0433	RPS27A
100	Response To Light Stimulus (GO:0009416)	1/60	0.0611749	0.116232	16.8814	47.1668	CCAR2
101	Negative Regulation Of Intrinsic Apoptotic Signaling Pathway (GO:2001243)	1/61	0.0621636	0.116493	16.5992	46.1123	CCAR2
102	Regulation Of T Cell Activation (GO:0050863)	1/62	0.0631513	0.116493	16.3262	45.0967	HSPD1
103	Negative Regulation Of Kinase Activity (GO:0033673)	1/62	0.0631513	0.116493	16.3262	45.0967	PRDX3
568	ABC Transporter Disorders R-HSA-5619084	1/77	0.077849	0.116626	13.0941	33.429	RPS27A
569	Transcription-Coupled Nucleotide Excision Repair (TC-NER) R-HSA-6781827	1/77	0.077849	0.116626	13.0941	33.429	RPS27A
570	FCERI Mediated NF-kB Activation R-HSA-2871837	1/78	0.078821	0.11675	12.9234	32.8328	RPS27A
571	G Alpha (12/13) Signaling Events R-HSA-416482	1/78	0.078821	0.11675	12.9234	32.8328	ARHGEF16
572	Nuclear Events Mediated By NFE2L2 R-HSA-9759194	1/78	0.078821	0.11675	12.9234	32.8328	RPS27A
573	Amyloid Fiber Formation R-HSA-977225	1/79	0.0797921	0.117306	12.7571	32.2541	RPS27A
574	Downstream Signaling Events Of B Cell Receptor (BCR) R-HSA-1168372	1/79	0.0797921	0.117306	12.7571	32.2541	RPS27A
575	Processing Of DNA Double-Strand Break Ends R-HSA-5693607	1/80	0.0807621	0.117526	12.5949	31.692	RPS27A
576	Regulation Of APC/C Activators Between G1/S And Early Anaphase R-HSA-176408	1/80	0.0807621	0.117526	12.5949	31.692	RPS27A
577	Regulation Of HSF1-mediated Heat Shock Response R-HSA-3371453	1/81	0.0817312	0.117526	12.4369	31.1459	CCAR2
578	DDX58/IFIH1-mediated Induction Of Interferon-Alpha/Beta R-HSA-168928	1/81	0.0817312	0.117526	12.4369	31.1459	RPS27A
579	Senescence-Associated Secretory Phenotype (SASP) R-HSA-2559582	1/81	0.0817312	0.117526	12.4369	31.1459	RPS27A
580	Signaling By NOTCH4 R-HSA-9013694	1/81	0.0817312	0.117526	12.4369	31.1459	RPS27A
581	Cyclin E Associated Events During G1/S Transition R-HSA-69202	1/82	0.0826993	0.11763	12.2827	30.6152	RPS27A
582	Global Genome Nucleotide Excision Repair (GG-NER) R-HSA-5696399	1/82	0.0826993	0.11763	12.2827	30.6152	RPS27A
583	Mitochondrial Translation Elongation R-HSA-5389840	1/82	0.0826993	0.11763	12.2827	30.6152	TUFM
584	Antiviral Mechanism By IFN-stimulated Genes R-HSA-1169410	1/83	0.0836664	0.118578	12.1323	30.0993	RPS27A
104	Positive Regulation Of Type I Interferon Production (GO:0032481)	1/64	0.0651238	0.118976	15.8063	43.1745	HSPD1
585	Cyclin A:Cdk2-associated Events At S Phase Entry R-HSA-69656	1/84	0.0846326	0.11909	11.9855	29.5975	RPS27A
586	Degradation Of Beta-Catenin By Destruction Complex R-HSA-195253	1/84	0.0846326	0.11909	11.9855	29.5975	RPS27A
105	Positive Regulation Of Cell Cycle (GO:0045787)	1/65	0.0661086	0.119625	15.5586	42.2642	RPS15A
587	Hedgehog On State R-HSA-5632684	1/85	0.0855978	0.12002	11.8423	29.1094	RPS27A
106	Response To Reactive Oxygen Species (GO:0000302)	1/66	0.0670924	0.12026	15.3185	41.3857	PRDX3
107	Activation Of Cysteine-Type Endopeptidase Activity Involved In Apoptotic Process (GO:0006919)	1/67	0.0680752	0.120881	15.0856	40.5372	HSPD1
588	Signaling By FGFR R-HSA-190236	1/86	0.086562	0.120941	11.7024	28.6344	RPS27A
589	APC/C-mediated Degradation Of Cell Cycle Proteins R-HSA-174143	1/87	0.0875252	0.121426	11.5657	28.1721	RPS27A
590	Regulation Of PLK1 Activity At G2/M Transition R-HSA-2565942	1/87	0.0875252	0.121426	11.5657	28.1721	RPS27A
591	PCP/CE Pathway R-HSA-4086400	1/88	0.0884875	0.121478	11.4322	27.7218	RPS27A
592	Regulation Of mRNA Stability By Proteins That Bind AU-rich Elements R-HSA-450531	1/88	0.0884875	0.121478	11.4322	27.7218	RPS27A
593	Mitochondrial Translation R-HSA-5368287	1/88	0.0884875	0.121478	11.4322	27.7218	TUFM
594	ER-Phagosome Pathway R-HSA-1236974	1/89	0.0894488	0.122371	11.3017	27.2833	RPS27A
595	Regulation Of TP53 Activity Thru Phosphorylation R-HSA-6804756	1/90	0.0904092	0.12241	11.1742	26.8561	RPS27A
596	Switching Of Origins To A Post-Replicative State R-HSA-69052	1/90	0.0904092	0.12241	11.1742	26.8561	RPS27A
597	MAPK6/MAPK4 Signaling R-HSA-5687128	1/90	0.0904092	0.12241	11.1742	26.8561	RPS27A
108	Response To Molecule Of Bacterial Origin (GO:0002237)	1/69	0.0700378	0.123215	14.6404	38.9248	PRDX3
598	Signaling By TGF-beta Receptor Complex R-HSA-170834	1/91	0.0913686	0.123285	11.0494	26.4397	RPS27A
599	Oxidative Stress Induced Senescence R-HSA-2559580	1/93	0.0932844	0.125441	10.8082	25.638	RPS27A
600	Downstream TCR Signaling R-HSA-202424	1/94	0.0942409	0.126296	10.6914	25.252	RPS27A
109	Cellular Response To Hypoxia (GO:0071456)	1/72	0.0729744	0.126504	14.0197	36.6987	EGLN1
110	Cellular Response To Decreased Oxygen Levels (GO:0036294)	1/73	0.0739513	0.126504	13.8243	36.0033	EGLN1
111	Cellular Response To Reactive Oxygen Species (GO:0034614)	1/73	0.0739513	0.126504	13.8243	36.0033	PRDX3
112	Import Into Nucleus (GO:0051170)	1/74	0.0749272	0.126504	13.6342	35.3296	IPO9
113	Protein Ubiquitination (GO:0016567)	2/434	0.0752372	0.126504	4.76291	12.3222	LNPEP;RPS27A
114	Negative Regulation Of Phosphorylation (GO:0042326)	1/75	0.0759021	0.126504	13.4493	34.6765	PRDX3
601	Transcriptional Regulation By RUNX3 R-HSA-8878159	1/95	0.0951965	0.126714	10.5771	24.8754	RPS27A
602	UCH Proteinases R-HSA-5689603	1/95	0.0951965	0.126714	10.5771	24.8754	RPS27A
115	Positive Regulation Of Interleukin-6 Production (GO:0032755)	1/76	0.0768761	0.127013	13.2693	34.0433	HSPD1
116	Organonitrogen Compound Catabolic Process (GO:1901565)	1/78	0.078821	0.127399	12.9234	32.8328	LNPEP
117	Proteolysis Involved In Protein Catabolic Process (GO:0051603)	1/78	0.078821	0.127399	12.9234	32.8328	RPS27A
118	Positive Regulation Of Protein Localization To Membrane (GO:1905477)	1/79	0.0797921	0.127399	12.7571	32.2541	ARHGEF16
119	Protein Import Into Nucleus (GO:0006606)	1/79	0.0797921	0.127399	12.7571	32.2541	IPO9
603	MyD88 Cascade Initiated On Plasma Membrane R-HSA-975871	1/96	0.0961511	0.127554	10.4653	24.5079	RPS27A
120	Regulation Of Protein Localization To Plasma Membrane (GO:1903076)	1/80	0.0807621	0.127873	12.5949	31.692	ARHGEF16
121	Positive Regulation Of Protein Ubiquitination (GO:0031398)	1/84	0.0846326	0.129076	11.9855	29.5975	RPS2
122	Regulation Of Kinase Activity (GO:0043549)	1/85	0.0855978	0.129076	11.8423	29.1094	PRDX3
123	Establishment Of Protein Localization To Organelle (GO:0072594)	1/85	0.0855978	0.129076	11.8423	29.1094	IPO9
124	Positive Regulation Of Amide Metabolic Process (GO:0034250)	1/85	0.0855978	0.129076	11.8423	29.1094	RPS4X
125	Positive Regulation Of Canonical Wnt Signaling Pathway (GO:0090263)	1/85	0.0855978	0.129076	11.8423	29.1094	CCAR2
126	Nuclear-Transcribed mRNA Catabolic Process (GO:0000956)	1/85	0.0855978	0.129076	11.8423	29.1094	HBS1L
604	RUNX1 Regulates Transcription Of Genes Involved In Differentiation Of HSCs R-HSA-8939236	1/98	0.0980573	0.129213	10.2485	23.799	RPS27A
605	Hedgehog Off State R-HSA-5610787	1/98	0.0980573	0.129213	10.2485	23.799	RPS27A
606	CLEC7A (Dectin-1) Signaling R-HSA-5607764	1/99	0.099009	0.129553	10.1434	23.457	RPS27A
607	Cellular Response To Heat Stress R-HSA-3371556	1/99	0.099009	0.129553	10.1434	23.457	CCAR2
608	Stimuli-sensing Channels R-HSA-2672351	1/100	0.0999598	0.129553	10.0404	23.1229	RPS27A
609	TNFR2 Non-Canonical NF-kB Pathway R-HSA-5668541	1/100	0.0999598	0.129553	10.0404	23.1229	RPS27A
610	KEAP1-NFE2L2 Pathway R-HSA-9755511	1/100	0.0999598	0.129553	10.0404	23.1229	RPS27A
262	Protein Tyrosine Kinase Binding (GO:1990782)	1/85	0.0855978	0.129777	11.8423	29.1094	ARHGEF16
611	TRAF6 Mediated Induction Of NFkB And MAP Kinases Upon TLR7/8 Or 9 Activation R-HSA-975138	1/101	0.10091	0.130355	9.9395	22.7965	RPS27A
612	ABC-family Proteins Mediated Transport R-HSA-382556	1/102	0.101858	0.130724	9.84059	22.4776	RPS27A
613	MyD88 Dependent Cascade Initiated On Endosome R-HSA-975155	1/102	0.101858	0.130724	9.84059	22.4776	RPS27A
127	Regulation Of Type II Interferon Production (GO:0032649)	1/87	0.0875252	0.130943	11.5657	28.1721	HSPD1
614	Toll Like Receptor 3 (TLR3) Cascade R-HSA-168164	1/103	0.102806	0.131086	9.74363	22.1659	RPS27A
615	Toll Like Receptor 7/8 (TLR7/8) Cascade R-HSA-168181	1/103	0.102806	0.131086	9.74363	22.1659	RPS27A
616	Cell Cycle, Mitotic R-HSA-69278	2/523	0.103439	0.131443	3.93131	8.91924	PPP2R2A;RPS27A
617	Cargo Recognition For Clathrin-Mediated Endocytosis R-HSA-8856825	1/104	0.103753	0.131443	9.64854	21.8611	RPS27A
128	Cellular Response To Chemical Stress (GO:0062197)	1/89	0.0894488	0.132704	11.3017	27.2833	PRDX3
129	Negative Regulation Of Apoptotic Process (GO:0043066)	2/482	0.090099	0.132704	4.2761	10.2919	PRDX3;HSPD1
618	Toll Like Receptor 9 (TLR9) Cascade R-HSA-168138	1/106	0.105644	0.13341	9.46381	21.2716	RPS27A
130	rRNA Metabolic Process (GO:0016072)	1/91	0.0913686	0.133539	11.0494	26.4397	RPS28
283	Renin-angiotensin system	1/23	0.0238859	0.133761	45.3568	169.383	LNPEP
131	B Cell Activation (GO:0042113)	1/92	0.092327	0.133909	10.9275	26.0338	HSPD1
619	MyD88-independent TLR4 Cascade R-HSA-166166	1/107	0.106588	0.134172	9.37406	20.9865	RPS27A
620	Nucleotide Excision Repair R-HSA-5696398	1/108	0.107531	0.134928	9.28598	20.7075	RPS27A
621	Signaling By B Cell Receptor (BCR) R-HSA-983705	1/109	0.108474	0.135678	9.19954	20.4345	RPS27A
622	Assembly Of Pre-Replicative Complex R-HSA-68867	1/110	0.109415	0.136422	9.11468	20.1672	RPS27A
623	MyD88:MAL(TIRAP) Cascade Initiated On Plasma Membrane R-HSA-166058	1/112	0.111294	0.138328	8.94955	19.6494	RPS27A
624	HDR Thru Homologous Recombination (HRR) Or Single Strand Annealing (SSA) R-HSA-5693567	1/114	0.11317	0.139341	8.79027	19.1528	RPS27A
625	Interleukin-1 Signaling R-HSA-9020702	1/114	0.11317	0.139341	8.79027	19.1528	RPS27A
626	Macroautophagy R-HSA-1632852	1/114	0.11317	0.139341	8.79027	19.1528	RPS27A
132	Mitochondrial Translation (GO:0032543)	1/98	0.0980573	0.140082	10.2485	23.799	TUFM
133	RNA Splicing (GO:0008380)	1/98	0.0980573	0.140082	10.2485	23.799	CCAR2
134	Response To UV (GO:0009411)	1/100	0.0999598	0.140684	10.0404	23.1229	CCAR2
135	ncRNA Processing (GO:0034470)	1/100	0.0999598	0.140684	10.0404	23.1229	RPS28
136	Hemopoiesis (GO:0030097)	1/101	0.10091	0.140977	9.9395	22.7965	PRDX3
627	TCR Signaling R-HSA-202403	1/116	0.115042	0.141205	8.63652	18.6761	RPS27A
263	Single-Stranded DNA Binding (GO:0003697)	1/96	0.0961511	0.141222	10.4653	24.5079	HSPD1
137	Activation Of GTPase Activity (GO:0090630)	1/102	0.101858	0.141263	9.84059	22.4776	ARHGEF16
628	Signaling By TGFB Family Members R-HSA-9006936	1/119	0.117843	0.142862	8.41568	17.9961	RPS27A
629	Synthesis Of DNA R-HSA-69239	1/119	0.117843	0.142862	8.41568	17.9961	RPS27A
630	Transcriptional Regulation By RUNX2 R-HSA-8878166	1/119	0.117843	0.142862	8.41568	17.9961	RPS27A
631	Homology Directed Repair R-HSA-5693538	1/119	0.117843	0.142862	8.41568	17.9961	RPS27A
138	Positive Regulation Of T Cell Activation (GO:0050870)	1/107	0.106588	0.145141	9.37406	20.9865	HSPD1
139	Positive Regulation Of Translation (GO:0045727)	1/108	0.107531	0.145141	9.28598	20.7075	RPS4X
140	Regulation Of Proteasomal Ubiquitin-Dependent Protein Catabolic Process (GO:0032434)	1/109	0.108474	0.145141	9.19954	20.4345	CCAR2
141	Positive Regulation Of Wnt Signaling Pathway (GO:0030177)	1/109	0.108474	0.145141	9.19954	20.4345	CCAR2
142	Positive Regulation Of Cysteine-Type Endopeptidase Activity Involved In Apoptotic Process (GO:0043280)	1/109	0.108474	0.145141	9.19954	20.4345	HSPD1
143	Response To Lipid (GO:0033993)	1/110	0.109415	0.145376	9.11468	20.1672	PRDX3
144	T Cell Activation (GO:0042110)	1/111	0.110355	0.145607	9.03136	19.9056	HSPD1
145	Regulation Of Interleukin-6 Production (GO:0032675)	1/114	0.11317	0.148292	8.79027	19.1528	HSPD1
212	Coated Vesicle (GO:0030135)	1/79	0.0797921	0.148703	12.7571	32.2541	HSPD1
146	Protein Maturation (GO:0051604)	1/117	0.115977	0.149902	8.56164	18.4449	HSPD1
147	Cellular Response To Oxidative Stress (GO:0034599)	1/117	0.115977	0.149902	8.56164	18.4449	PRDX3
632	DNA Replication Pre-Initiation R-HSA-69002	1/127	0.125272	0.151402	7.87817	16.3651	RPS27A
633	Autophagy R-HSA-9612973	1/128	0.126196	0.152053	7.81575	16.178	RPS27A
634	G1/S Transition R-HSA-69206	1/129	0.127119	0.152698	7.7543	15.9942	RPS27A
635	Fc Epsilon Receptor (FCERI) Signaling R-HSA-2454202	1/130	0.128042	0.152874	7.6938	15.8138	RPS27A
636	Host Interactions Of HIV Factors R-HSA-162909	1/130	0.128042	0.152874	7.6938	15.8138	RPS27A
148	Protein Localization To Nucleus (GO:0034504)	1/122	0.120636	0.153831	8.20579	17.355	IPO9
149	Positive Regulation Of Macromolecule Biosynthetic Process (GO:0010557)	1/122	0.120636	0.153831	8.20579	17.355	RPS4X
150	Protein Dephosphorylation (GO:0006470)	1/124	0.122493	0.15413	8.07154	16.9478	PPP2R2A
151	Negative Regulation Of Growth (GO:0045926)	1/124	0.122493	0.15413	8.07154	16.9478	CCAR2
637	Membrane Trafficking R-HSA-199991	2/599	0.129505	0.154154	3.41744	6.98537	LNPEP;RPS27A
152	Negative Regulation Of Cell Growth (GO:0030308)	1/125	0.12342	0.154275	8.00605	16.7499	CCAR2
153	Regulation Of Anatomical Structure Morphogenesis (GO:0022603)	1/127	0.125272	0.155566	7.87817	16.3651	EGLN1
638	Signaling By Hedgehog R-HSA-5358351	1/135	0.13264	0.157411	7.40485	14.9586	RPS27A
154	Regulation Of Cell Cycle Process (GO:0010564)	1/130	0.128042	0.157974	7.6938	15.8138	TXLNG
639	Late Phase Of HIV Life Cycle R-HSA-162599	1/136	0.133557	0.158023	7.34963	14.7965	RPS27A
640	PTEN Regulation R-HSA-6807070	1/139	0.136302	0.160788	7.18877	14.3263	RPS27A
641	Toll Like Receptor 4 (TLR4) Cascade R-HSA-166016	1/140	0.137216	0.161382	7.13669	14.1749	RPS27A
642	C-type Lectin Receptors (CLRs) R-HSA-5621481	1/141	0.138128	0.161972	7.08536	14.026	RPS27A
643	Beta-catenin Independent WNT Signaling R-HSA-3858494	1/142	0.139039	0.162076	7.03475	13.8796	RPS27A
644	Clathrin-mediated Endocytosis R-HSA-8856828	1/142	0.139039	0.162076	7.03475	13.8796	RPS27A
645	Vesicle-mediated Transport R-HSA-5653656	2/637	0.14309	0.166305	3.20663	6.23459	LNPEP;RPS27A
646	G2/M Checkpoints R-HSA-69481	1/148	0.144488	0.167012	6.74558	13.0497	RPS27A
647	CDC42 GTPase Cycle R-HSA-9013148	1/149	0.145393	0.167012	6.69966	12.919	ARHGEF16
648	DNA Double-Strand Break Repair R-HSA-5693532	1/149	0.145393	0.167012	6.69966	12.919	RPS27A
649	HIV Life Cycle R-HSA-162587	1/149	0.145393	0.167012	6.69966	12.919	RPS27A
650	Interleukin-1 Family Signaling R-HSA-446652	1/152	0.148103	0.16963	6.56556	12.5392	RPS27A
651	Cell Cycle R-HSA-1640170	2/654	0.14927	0.170471	3.12028	5.93477	PPP2R2A;RPS27A
264	Metallopeptidase Activity (GO:0008237)	1/124	0.122493	0.17061	8.07154	16.9478	LNPEP
265	Protease Binding (GO:0002020)	1/125	0.12342	0.17061	8.00605	16.7499	RPS27A
155	Positive Regulation Of Transferase Activity (GO:0051347)	1/143	0.13995	0.171551	6.98486	13.7355	RPS2
652	DNA Replication R-HSA-69306	1/155	0.150804	0.171725	6.43669	12.1768	RPS27A
653	Regulation Of TP53 Activity R-HSA-5633007	1/157	0.152601	0.17327	6.35353	11.9442	RPS27A
156	Regulation Of Cold-Induced Thermogenesis (GO:0120161)	1/146	0.142676	0.173762	6.83931	13.3174	LNPEP
157	Dephosphorylation (GO:0016311)	1/147	0.143583	0.173762	6.79212	13.1825	PPP2R2A
158	Negative Regulation Of DNA-binding Transcription Factor Activity (GO:0043433)	1/149	0.145393	0.17484	6.69966	12.919	EGLN1
654	S Phase R-HSA-69242	1/161	0.156182	0.176827	6.19344	11.4995	RPS27A
159	Positive Regulation Of NF-kappaB Transcription Factor Activity (GO:0051092)	1/152	0.148103	0.176978	6.56556	12.5392	PRDX3
655	Toll-like Receptor Cascades R-HSA-168898	1/162	0.157076	0.177329	6.15466	11.3924	RPS27A
656	Cellular Senescence R-HSA-2559583	1/165	0.15975	0.179833	6.04116	11.0804	RPS27A
160	Response To Lipopolysaccharide (GO:0032496)	1/159	0.154393	0.183342	6.27247	11.7186	PRDX3
657	Separation Of Sister Chromatids R-HSA-2467813	1/170	0.164189	0.184303	5.86095	10.5892	RPS27A
658	Ion Channel Transport R-HSA-983712	1/175	0.168606	0.188723	5.69109	10.1312	RPS27A
659	Disorders Of Transmembrane Transporters R-HSA-5619115	1/176	0.169486	0.189172	5.65829	10.0434	RPS27A
660	Apoptosis R-HSA-109581	1/178	0.171245	0.190595	5.59379	9.87113	RPS27A
161	Positive Regulation Of Cellular Biosynthetic Process (GO:0031328)	1/174	0.167724	0.197935	5.72428	10.2203	RPS4X
661	Adaptive Immune System R-HSA-1280218	2/733	0.178689	0.19832	2.77169	4.77315	LNPEP;RPS27A
162	RNA Processing (GO:0006396)	1/183	0.175626	0.205981	5.43874	9.46013	CCAR2
284	Type I diabetes mellitus	1/43	0.0442138	0.206331	23.7345	74.0213	HSPD1
662	TCF Dependent Signaling In Response To WNT R-HSA-201681	1/198	0.188638	0.208773	5.02081	8.37435	RPS27A
663	Interferon Signaling R-HSA-913531	1/200	0.190358	0.210087	4.96985	8.24424	RPS27A
664	Ub-specific Processing Proteases R-HSA-5689880	1/201	0.191216	0.210445	4.94475	8.18035	RPS27A
665	Signaling By NOTCH R-HSA-157118	1/203	0.192931	0.211741	4.8953	8.05483	RPS27A
666	Transcriptional Regulation By RUNX1 R-HSA-8878171	1/204	0.193787	0.212089	4.87094	7.99318	RPS27A
163	Modification-Dependent Protein Catabolic Process (GO:0019941)	1/192	0.183457	0.213845	5.1801	8.7843	RPS27A
667	Programmed Cell Death R-HSA-5357801	1/208	0.197203	0.21523	4.77585	7.75369	RPS27A
164	Positive Regulation Of Protein Metabolic Process (GO:0051247)	1/196	0.186914	0.216547	5.07282	8.50766	RPS4X
165	Regulation Of Translation (GO:0006417)	1/202	0.192074	0.221176	4.9199	8.11721	RPS4X
166	Regulation Of Angiogenesis (GO:0045765)	1/205	0.194643	0.222784	4.84681	7.93225	EGLN1
167	Regulation Of Canonical Wnt Signaling Pathway (GO:0060828)	1/207	0.19635	0.223027	4.79927	7.81252	CCAR2
168	Protein Stabilization (GO:0050821)	1/208	0.197203	0.223027	4.77585	7.75369	HSPD1
213	Asymmetric Synapse (GO:0032279)	1/133	0.130804	0.233172	7.5178	15.2916	RPS14
668	HIV Infection R-HSA-162906	1/229	0.214911	0.233909	4.33136	6.6596	RPS27A
169	Protein Polyubiquitination (GO:0000209)	1/226	0.212404	0.237863	4.38978	6.80092	LNPEP
170	Regulation Of Cell Growth (GO:0001558)	1/227	0.213241	0.237863	4.37013	6.75331	CCAR2
171	Apoptotic Process (GO:0006915)	1/228	0.214076	0.237863	4.35066	6.70621	HSPD1
172	Negative Regulation Of Multicellular Organismal Process (GO:0051241)	1/231	0.216578	0.239243	4.29326	6.56785	LNPEP
669	Neddylation R-HSA-8951664	1/237	0.221559	0.24048	4.18284	6.30382	RPS27A
173	Positive Regulation Of GTPase Activity (GO:0043547)	1/234	0.219072	0.240599	4.23734	6.43378	ARHGEF16
285	Mitophagy	1/68	0.069057	0.240657	14.8597	39.7174	RPS27A
286	Renal cell carcinoma	1/69	0.0700378	0.240657	14.6404	38.9248	EGLN1
287	RNA degradation	1/79	0.0797921	0.240657	12.7571	32.2541	HSPD1
288	Chagas disease	1/102	0.101858	0.240657	9.84059	22.4776	PPP2R2A
289	HIF-1 signaling pathway	1/109	0.108474	0.240657	9.19954	20.4345	EGLN1
290	Sphingolipid signaling pathway	1/119	0.117843	0.240657	8.41568	17.9961	PPP2R2A
291	AMPK signaling pathway	1/120	0.118775	0.240657	8.34454	17.7782	PPP2R2A
292	Dopaminergic synapse	1/132	0.129884	0.240657	7.57557	15.4626	PPP2R2A
293	Ubiquitin mediated proteolysis	1/140	0.137216	0.240657	7.13669	14.1749	RPS27A
294	Adrenergic signaling in cardiomyocytes	1/150	0.146298	0.240657	6.65436	12.7904	PPP2R2A
295	Hepatitis C	1/157	0.152601	0.240657	6.35353	11.9442	PPP2R2A
296	Hippo signaling pathway	1/163	0.157968	0.240657	6.11636	11.2869	PPP2R2A
297	Tight junction	1/169	0.163303	0.240657	5.89613	10.6847	PPP2R2A
670	Chromatin Modifying Enzymes R-HSA-3247509	1/238	0.222386	0.240714	4.16498	6.26139	RPS2
298	Tuberculosis	1/180	0.173	0.2422	5.53073	9.70346	HSPD1
299	Kaposi sarcoma-associated herpesvirus infection	1/193	0.184322	0.245763	5.15286	8.71385	RPS27A
671	Diseases Of Metabolism R-HSA-5668914	1/247	0.229793	0.24805	4.01077	5.89815	RPS27A
174	Positive Regulation Of DNA-binding Transcription Factor Activity (GO:0051091)	1/246	0.228973	0.250028	4.02735	5.93692	PRDX3
214	Postsynaptic Density (GO:0014069)	1/151	0.147201	0.251468	6.60967	12.6638	RPS14
266	Small GTPase Binding (GO:0031267)	1/199	0.189498	0.251882	4.9952	8.3089	ARHGEF16
267	Guanyl-Nucleotide Exchange Factor Activity (GO:0005085)	1/203	0.192931	0.251882	4.8953	8.05483	ARHGEF16
215	Endocytic Vesicle Membrane (GO:0030666)	1/159	0.154393	0.253205	6.27247	11.7186	RPS27A
300	Lipid and atherosclerosis	1/215	0.203148	0.258551	4.61799	7.36026	HSPD1
672	PIP3 Activates AKT Signaling R-HSA-1257604	1/268	0.246815	0.265697	3.69139	5.16468	RPS27A
673	RAF/MAP Kinase Cascade R-HSA-5673001	1/271	0.249217	0.266825	3.64981	5.07116	RPS27A
674	Cell Cycle Checkpoints R-HSA-69620	1/271	0.249217	0.266825	3.64981	5.07116	RPS27A
268	GTPase Binding (GO:0051020)	1/225	0.211567	0.268747	4.4096	6.84905	ARHGEF16
301	Shigellosis	1/246	0.228973	0.270001	4.02735	5.93692	RPS27A
302	Parkinson disease	1/249	0.23143	0.270001	3.97802	5.82176	RPS27A
675	MAPK1/MAPK3 Signaling R-HSA-5684996	1/277	0.254	0.271209	3.56938	4.89156	RPS27A
676	Deubiquitination R-HSA-5688426	1/279	0.255588	0.272167	3.54335	4.83379	RPS27A
677	Asparagine N-linked Glycosylation R-HSA-446203	1/282	0.257964	0.273956	3.50498	4.74903	RPS27A
678	Metabolism Of Carbohydrates R-HSA-71387	1/285	0.260332	0.275728	3.46743	4.66646	RPS27A
679	Signaling By WNT R-HSA-195721	1/294	0.267394	0.282449	3.35939	4.43113	RPS27A
680	Intracellular Signaling By Second Messengers R-HSA-9006925	1/306	0.276711	0.291508	3.22525	4.14374	RPS27A
681	DNA Repair R-HSA-73894	1/310	0.279791	0.293967	3.18285	4.05403	RPS27A
216	Endocytic Vesicle (GO:0030139)	1/196	0.186914	0.294749	5.07282	8.50766	RPS27A
269	GTPase Activity (GO:0003924)	1/265	0.244405	0.299375	3.7339	5.26079	HBS1L
270	Ribonucleoside Triphosphate Phosphatase Activity (GO:0017111)	1/270	0.248417	0.299375	3.66357	5.10205	HBS1L
682	MAPK Family Signaling Cascades R-HSA-5683057	1/318	0.285914	0.299602	3.10126	3.88298	RPS27A
217	Spindle (GO:0005819)	1/210	0.198906	0.302042	4.72967	7.63805	CCAR2
271	DNA-binding Transcription Factor Binding (GO:0140297)	1/282	0.257964	0.303107	3.50498	4.74903	TXLNG
218	Nuclear Membrane (GO:0031965)	1/227	0.213241	0.310896	4.37013	6.75331	TXLNG
219	Vesicle (GO:0031982)	1/235	0.219902	0.310896	4.21902	6.39001	RPS27A
175	Positive Regulation Of Cytokine Production (GO:0001819)	1/320	0.287437	0.312075	3.0815	3.84187	HSPD1
176	Intracellular Protein Transport (GO:0006886)	1/325	0.291231	0.313135	3.03318	3.74184	IPO9
177	Negative Regulation Of DNA-templated Transcription (GO:0045892)	2/1025	0.292937	0.313135	1.95051	2.39483	RPS14;CCAR2
178	Protein-Containing Complex Assembly (GO:0065003)	1/328	0.293498	0.313135	3.00489	3.68365	HSPD1
179	Proteolysis (GO:0006508)	1/330	0.295006	0.313135	2.98632	3.64558	LNPEP
683	Transcriptional Regulation By TP53 R-HSA-3700989	1/354	0.31286	0.326968	2.77989	3.23023	RPS27A
303	Human papillomavirus infection	1/331	0.295759	0.33125	2.97712	3.62676	PPP2R2A
304	PI3K-Akt signaling pathway	1/354	0.31286	0.336926	2.77989	3.23023	PPP2R2A
180	Protein Modification By Small Protein Conjugation (GO:0032446)	1/364	0.320172	0.337959	2.70193	3.07722	RPS27A
272	Zinc Ion Binding (GO:0008270)	1/341	0.303243	0.34762	2.88809	3.44612	LNPEP
220	Lytic Vacuole Membrane (GO:0098852)	1/287	0.261907	0.35794	3.44283	4.61259	LNPEP
181	Cellular Response To Oxygen-Containing Compound (GO:1901701)	1/406	0.350078	0.367485	2.41654	2.5364	PRDX3
684	Generic Transcription Pathway R-HSA-212436	2/1190	0.35791	0.37306	1.66498	1.71072	RPS27A;HSPD1
182	Organelle Organization (GO:0006996)	1/418	0.35839	0.374144	2.34556	2.40686	PRDX3
685	Diseases Of Signal Transduction By Growth Factor Receptors And Second Messengers R-HSA-5663202	1/424	0.362508	0.376855	2.31158	2.34558	RPS27A
686	RHO GTPase Cycle R-HSA-9012999	1/441	0.374039	0.38782	2.22034	2.18347	ARHGEF16
221	Microtubule Cytoskeleton (GO:0015630)	1/342	0.303988	0.391336	2.87947	3.42878	CCAR2
222	Lysosomal Membrane (GO:0005765)	1/356	0.314328	0.391336	2.76394	3.19876	LNPEP
223	Endosome Membrane (GO:0010008)	1/361	0.317986	0.391336	2.72486	3.122	RPS27A
224	Mitochondrial Inner Membrane (GO:0005743)	1/370	0.324523	0.391336	2.65718	2.99039	HSPD1
225	Cytoplasmic Vesicle Membrane (GO:0030659)	1/389	0.338127	0.392325	2.52461	2.73752	RPS27A
226	Organelle Inner Membrane (GO:0019866)	1/398	0.34448	0.392325	2.46625	2.62833	HSPD1
687	Signaling By Interleukins R-HSA-449147	1/453	0.382059	0.395095	2.16007	2.07837	RPS27A
183	Negative Regulation Of Nucleic Acid-Templated Transcription (GO:1903507)	1/456	0.384048	0.398739	2.14549	2.05321	CCAR2
273	GTPase Regulator Activity (GO:0030695)	1/424	0.362508	0.405664	2.31158	2.34558	ARHGEF16
305	Pathways of neurodegeneration	1/475	0.396508	0.411194	2.05749	1.9033	RPS27A
184	Positive Regulation Of Gene Expression (GO:0010628)	1/480	0.399747	0.412782	2.03549	1.86639	RPS4X
274	Transition Metal Ion Binding (GO:0046914)	1/456	0.384048	0.413057	2.14549	2.05321	LNPEP
275	Kinase Binding (GO:0019900)	1/460	0.386692	0.413057	2.12636	2.02031	PRDX3
688	RNA Polymerase II Transcription R-HSA-73857	2/1312	0.404884	0.417603	1.50012	1.35634	RPS27A;HSPD1
689	Signaling By Receptor Tyrosine Kinases R-HSA-9006934	1/496	0.41	0.421776	1.96808	1.75474	RPS27A
306	Pathways in cancer	1/531	0.43185	0.43185	1.83481	1.54065	EGLN1
276	Protein Kinase Binding (GO:0019901)	1/511	0.419461	0.438103	1.90873	1.65827	PRDX3
185	Positive Regulation Of Intracellular Signal Transduction (GO:1902533)	1/525	0.42816	0.439732	1.85639	1.5747	RPS20
690	Post-translational Protein Modification R-HSA-597592	2/1383	0.431587	0.442826	1.41758	1.19118	RPS2;RPS27A
186	Negative Regulation Of Cellular Process (GO:0048523)	1/537	0.435518	0.444884	1.81371	1.50759	CCAR2
227	Lysosome (GO:0005764)	1/503	0.414433	0.459237	1.93994	1.70878	LNPEP
691	Gene Expression (Transcription) R-HSA-74160	2/1449	0.45591	0.466568	1.34812	1.0589	RPS27A;HSPD1
692	GPCR Downstream Signaling R-HSA-388396	1/619	0.483435	0.493455	1.56642	1.13854	ARHGEF16
693	Signaling By Rho GTPases R-HSA-194315	1/644	0.497256	0.50625	1.50358	1.05047	ARHGEF16
228	Intracellular Membrane-Bounded Organelle (GO:0043231)	6/5175	0.470556	0.507705	1.14606	0.863949	BTF3;EGLN1;PRDX3;RPS2;RPS27A;CCAR2
694	Signaling By Rho GTPases, Miro GTPases And RHOBTB3 R-HSA-9716542	1/660	0.505916	0.513739	1.46586	0.998813	ARHGEF16
695	Signaling By GPCR R-HSA-372790	1/689	0.521251	0.527951	1.40196	0.913412	ARHGEF16
696	Cytokine Signaling In Immune System R-HSA-1280215	1/702	0.527977	0.533392	1.37504	0.878239	RPS27A
697	Transport Of Small Molecules R-HSA-382551	1/706	0.530029	0.534095	1.36695	0.867774	RPS27A
187	Protein Modification Process (GO:0036211)	1/711	0.532581	0.541125	1.35697	0.85492	PPP2R2A
277	Sequence-Specific Double-Stranded DNA Binding (GO:1990837)	1/715	0.534613	0.546235	1.34909	0.844816	HSPD1
229	Nucleus (GO:0005634)	5/4487	0.524314	0.551202	1.0805	0.697641	BTF3;EGLN1;RPS2;RPS27A;CCAR2
188	Negative Regulation Of Transcription By RNA Polymerase II (GO:0000122)	1/763	0.558354	0.564294	1.26096	0.734838	RPS14
230	Endoplasmic Reticulum Membrane (GO:0005789)	1/801	0.576327	0.584595	1.19869	0.660574	RPS27A
231	Bounding Membrane Of Organelle (GO:0098588)	1/819	0.584595	0.584595	1.17121	0.628749	RPS27A
278	DNA Binding (GO:0003677)	1/846	0.596709	0.596709	1.13219	0.584578	HSPD1
698	Immune System R-HSA-168256	2/1943	0.618981	0.622139	0.978226	0.469236	LNPEP;RPS27A
699	Innate Immune System R-HSA-168249	1/1035	0.67256	0.674271	0.916103	0.363385	RPS27A
700	Signal Transduction R-HSA-162582	2/2465	0.750569	0.750569	0.748595	0.214789	ARHGEF16;RPS27A
189	Regulation Of DNA-templated Transcription (GO:0006355)	1/1922	0.880313	0.884971	0.470016	0.0599166	CCAR2
190	Regulation Of Transcription By RNA Polymerase II (GO:0006357)	1/2028	0.894224	0.894224	0.442822	0.0495068	RPS14

## Sheet: Cluster 10
	Term	Overlap	P.value	Adjusted.P.value	Odds.Ratio	Combined.Score	Genes
165	Major Pathway Of rRNA Processing In Nucleolus And Cytosol R-HSA-6791226	13/179	2.90213e-22	2.29268e-20	193.953	9618.38	LTV1;RPS8;RPS6;WDR12;RPL6;RPL7A;RPS25;PDCD11;RPL15;RPS10;RPL19;RPS12;RPS23
166	rRNA Processing In Nucleus And Cytosol R-HSA-8868773	13/189	6.00495e-22	2.37196e-20	182.84	8934.36	LTV1;RPS8;RPS6;WDR12;RPL6;RPL7A;RPS25;PDCD11;RPL15;RPS10;RPL19;RPS12;RPS23
167	rRNA Processing R-HSA-72312	13/199	1.19508e-21	3.14704e-20	172.923	8330.74	LTV1;RPS8;RPS6;WDR12;RPL6;RPL7A;RPS25;PDCD11;RPL15;RPS10;RPL19;RPS12;RPS23
168	Peptide Chain Elongation R-HSA-156902	10/86	4.26644e-19	6.79316e-18	238.074	10070.1	RPL7A;RPS25;RPS8;RPS6;RPL15;RPS10;RPL6;RPL19;RPS12;RPS23
169	Selenocysteine Synthesis R-HSA-2408557	10/90	6.87914e-19	6.79316e-18	226.125	9456.69	RPL7A;RPS25;RPS8;RPS6;RPL15;RPS10;RPL6;RPL19;RPS12;RPS23
170	Viral mRNA Translation R-HSA-192823	10/90	6.87914e-19	6.79316e-18	226.125	9456.69	RPL7A;RPS25;RPS8;RPS6;RPL15;RPS10;RPL6;RPL19;RPS12;RPS23
171	Eukaryotic Translation Elongation R-HSA-156842	10/90	6.87914e-19	6.79316e-18	226.125	9456.69	RPL7A;RPS25;RPS8;RPS6;RPL15;RPS10;RPL6;RPL19;RPS12;RPS23
172	Eukaryotic Translation Termination R-HSA-72764	10/90	6.87914e-19	6.79316e-18	226.125	9456.69	RPL7A;RPS25;RPS8;RPS6;RPL15;RPS10;RPL6;RPL19;RPS12;RPS23
173	Nonsense Mediated Decay (NMD) Independent Of Exon Junction Complex (EJC) R-HSA-975956	10/92	8.66229e-19	7.60356e-18	220.588	9174.27	RPL7A;RPS25;RPS8;RPS6;RPL15;RPS10;RPL6;RPL19;RPS12;RPS23
174	Formation Of A Pool Of Free 40S Subunits R-HSA-72689	10/98	1.6775e-18	1.20475e-17	205.486	8410.36	RPL7A;RPS25;RPS8;RPS6;RPL15;RPS10;RPL6;RPL19;RPS12;RPS23
175	Response Of EIF2AK4 (GCN2) To Amino Acid Deficiency R-HSA-9633012	10/98	1.6775e-18	1.20475e-17	205.486	8410.36	RPL7A;RPS25;RPS8;RPS6;RPL15;RPS10;RPL6;RPL19;RPS12;RPS23
176	SRP-dependent Cotranslational Protein Targeting To Membrane R-HSA-1799339	10/108	4.6149e-18	2.80444e-17	184.425	7361.73	RPL7A;RPS25;RPS8;RPS6;RPL15;RPS10;RPL6;RPL19;RPS12;RPS23
177	L13a-mediated Translational Silencing Of Ceruloplasmin Expression R-HSA-156827	10/108	4.6149e-18	2.80444e-17	184.425	7361.73	RPL7A;RPS25;RPS8;RPS6;RPL15;RPS10;RPL6;RPL19;RPS12;RPS23
178	GTP Hydrolysis And Joining Of 60S Ribosomal Subunit R-HSA-72706	10/109	5.07852e-18	2.86574e-17	182.553	7269.53	RPL7A;RPS25;RPS8;RPS6;RPL15;RPS10;RPL6;RPL19;RPS12;RPS23
179	Nonsense Mediated Decay (NMD) Enhanced By Exon Junction Complex (EJC) R-HSA-975957	10/112	6.7313e-18	3.54515e-17	177.157	7004.74	RPL7A;RPS25;RPS8;RPS6;RPL15;RPS10;RPL6;RPL19;RPS12;RPS23
180	Selenoamino Acid Metabolism R-HSA-2408522	10/114	8.08683e-18	3.99287e-17	173.733	6837.47	RPL7A;RPS25;RPS8;RPS6;RPL15;RPS10;RPL6;RPL19;RPS12;RPS23
181	Cap-dependent Translation Initiation R-HSA-72737	10/116	9.6829e-18	4.4997e-17	170.437	6677.08	RPL7A;RPS25;RPS8;RPS6;RPL15;RPS10;RPL6;RPL19;RPS12;RPS23
182	Influenza Viral RNA Transcription And Replication R-HSA-168273	10/137	5.38615e-17	2.36392e-16	142.105	5323.25	RPL7A;RPS25;RPS8;RPS6;RPL15;RPS10;RPL6;RPL19;RPS12;RPS23
183	Cellular Response To Starvation R-HSA-9711097	10/153	1.67152e-16	6.95002e-16	126.103	4581.02	RPL7A;RPS25;RPS8;RPS6;RPL15;RPS10;RPL6;RPL19;RPS12;RPS23
184	Influenza Infection R-HSA-168255	10/157	2.1763e-16	8.59637e-16	122.647	4423.1	RPL7A;RPS25;RPS8;RPS6;RPL15;RPS10;RPL6;RPL19;RPS12;RPS23
185	Regulation Of Expression Of SLITs And ROBOs R-HSA-9010553	10/167	4.08759e-16	1.53771e-15	114.777	4066.94	RPL7A;RPS25;RPS8;RPS6;RPL15;RPS10;RPL6;RPL19;RPS12;RPS23
154	Ribosome	10/158	2.32218e-16	2.5544e-15	121.812	4385.09	RPL7A;RPS25;RPS8;RPS6;RPL15;RPS10;RPL6;RPL19;RPS12;RPS23
186	Signaling By ROBO Receptors R-HSA-376176	10/209	3.98983e-15	1.43271e-14	90.3609	2995.92	RPL7A;RPS25;RPS8;RPS6;RPL15;RPS10;RPL6;RPL19;RPS12;RPS23
1	Cytoplasmic Translation (GO:0002181)	9/93	1.91691e-16	1.93608e-14	177.634	6428.69	RPL7A;RPS25;RPS8;RPS6;RPL15;RPS10;RPL6;RPL19;RPS23
187	Metabolism Of RNA R-HSA-8953854	13/666	8.78249e-15	3.01659e-14	48.093	1556.58	LTV1;RPS8;RPS6;WDR12;RPL6;RPL7A;RPS25;PDCD11;RPL15;RPS10;RPL19;RPS12;RPS23
155	Coronavirus disease	10/232	1.14522e-14	6.29872e-14	80.905	2597.1	RPL7A;RPS25;RPS8;RPS6;RPL15;RPS10;RPL6;RPL19;RPS12;RPS23
188	Translation R-HSA-72766	10/281	7.85969e-14	2.58715e-13	66.112	1994.89	RPL7A;RPS25;RPS8;RPS6;RPL15;RPS10;RPL6;RPL19;RPS12;RPS23
2	Peptide Biosynthetic Process (GO:0043043)	9/158	2.57998e-14	1.30289e-12	99.8154	3123.07	RPL7A;RPS25;RPS8;RPS6;RPL15;RPS10;RPL6;RPL19;RPS23
189	Metabolism Of Amino Acids And Derivatives R-HSA-71291	10/364	1.04063e-12	3.28838e-12	50.398	1390.54	RPL7A;RPS25;RPS8;RPS6;RPL15;RPS10;RPL6;RPL19;RPS12;RPS23
3	Macromolecule Biosynthetic Process (GO:0009059)	9/183	9.85967e-14	3.31942e-12	85.3664	2556.53	RPL7A;RPS25;RPS8;RPS6;RPL15;RPS10;RPL6;RPL19;RPS23
102	Ribosome (GO:0005840)	7/61	1.93363e-13	7.15442e-12	184.491	5400.82	RPL7A;RPS25;RPL15;RPS10;RPL6;RPL19;RPS23
190	SARS-CoV-2 Modulates Host Translation Machinery R-HSA-9754678	6/47	6.38701e-12	1.94067e-11	194.517	5014.02	RPS25;RPS8;RPS6;RPS10;RPS12;RPS23
4	Translation (GO:0006412)	9/234	9.1592e-13	2.3127e-11	65.8467	1825.19	RPL7A;RPS25;RPS8;RPS6;RPL15;RPS10;RPL6;RPL19;RPS23
191	Formation Of Ternary Complex, And Subsequently, 43S Complex R-HSA-72695	6/50	9.43407e-12	2.76034e-11	181.227	4600.76	RPS25;RPS8;RPS6;RPS10;RPS12;RPS23
192	Translation Initiation Complex Formation R-HSA-72649	6/57	2.14473e-11	5.84254e-11	156.298	3839.53	RPS25;RPS8;RPS6;RPS10;RPS12;RPS23
193	Ribosomal Scanning And Start Codon Recognition R-HSA-72702	6/57	2.14473e-11	5.84254e-11	156.298	3839.53	RPS25;RPS8;RPS6;RPS10;RPS12;RPS23
194	mRNA Activation Upon Binding Of Cap-Binding Complex And eIFs, Subsequent Binding To 43S R-HSA-72662	6/58	2.39066e-11	6.29541e-11	153.285	3748.86	RPS25;RPS8;RPS6;RPS10;RPS12;RPS23
195	Axon Guidance R-HSA-422475	10/519	3.46714e-11	8.83561e-11	34.7741	837.537	RPL7A;RPS25;RPS8;RPS6;RPL15;RPS10;RPL6;RPL19;RPS12;RPS23
196	Nervous System Development R-HSA-9675108	10/545	5.60157e-11	1.38289e-10	33.0399	779.92	RPL7A;RPS25;RPS8;RPS6;RPL15;RPS10;RPL6;RPL19;RPS12;RPS23
5	Gene Expression (GO:0010467)	9/296	7.58872e-12	1.53292e-10	51.4599	1317.6	RPL7A;RPS25;RPS8;RPS6;RPL15;RPS10;RPL6;RPL19;RPS23
197	Cellular Responses To Stress R-HSA-2262752	10/722	8.69238e-10	2.0809e-09	24.6004	513.247	RPL7A;RPS25;RPS8;RPS6;RPL15;RPS10;RPL6;RPL19;RPS12;RPS23
198	Cellular Responses To Stimuli R-HSA-8953897	10/736	1.04696e-09	2.43264e-09	24.1084	498.499	RPL7A;RPS25;RPS8;RPS6;RPL15;RPS10;RPL6;RPL19;RPS12;RPS23
103	Cytosolic Small Ribosomal Subunit (GO:0022627)	5/41	5.5844e-10	7.81296e-09	173.116	3688.39	RPS25;RPS8;RPS6;RPS10;RPS23
104	Small Ribosomal Subunit (GO:0015935)	5/42	6.33483e-10	7.81296e-09	168.429	3567.29	RPS25;RPS8;RPS6;RPS10;RPS23
199	Infectious Disease R-HSA-5663205	10/961	1.3615e-08	3.0731e-08	18.1895	329.449	RPL7A;RPS25;RPS8;RPS6;RPL15;RPS10;RPL6;RPL19;RPS12;RPS23
6	Ribonucleoprotein Complex Biogenesis (GO:0022613)	6/118	1.87257e-09	3.15217e-08	70.9536	1425.88	LTV1;RPS25;RPS8;RPS6;WDR12;RPS23
105	Intracellular Non-Membrane-Bounded Organelle (GO:0043232)	11/1195	6.70151e-09	6.19889e-08	17.4616	328.643	RPL7A;RPS25;NIFK;PDCD11;RPS6;TTK;RPL15;WDR12;RPS10;RPL19;RPS23
200	Developmental Biology R-HSA-1266738	10/1073	3.88622e-08	8.4096e-08	16.1772	276.035	RPL7A;RPS25;RPS8;RPS6;RPL15;RPS10;RPL6;RPL19;RPS12;RPS23
201	SARS-CoV-2-host Interactions R-HSA-9705683	6/196	3.93867e-08	8.4096e-08	41.6611	710.314	RPS25;RPS8;RPS6;RPS10;RPS12;RPS23
202	Metabolism Of Proteins R-HSA-392499	12/1890	6.39433e-08	1.32935e-07	12.8513	212.885	RPL7A;RPS25;RPS8;RPS6;LMO7;RPL15;NFRKB;RPS10;RPL6;RPL19;RPS12;RPS23
106	Polysomal Ribosome (GO:0042788)	4/28	1.80864e-08	1.33839e-07	195.637	3487.84	RPL7A;RPL6;RPL19;RPS23
7	Ribosome Biogenesis (GO:0042254)	6/155	9.68999e-09	1.39813e-07	53.2349	982.3	LTV1;RPS25;RPS8;RPS6;WDR12;RPS23
8	Ribosomal Small Subunit Biogenesis (GO:0042274)	5/84	2.23555e-08	2.82238e-07	78.7184	1386.72	LTV1;RPS25;RPS8;RPS6;RPS23
139	RNA Binding (GO:0003723)	11/1411	3.77983e-08	5.66975e-07	14.5978	249.491	RPL7A;RPS25;NIFK;PDCD11;RPS8;RPS6;RPL15;RPS10;RPL6;RPL19;RPS23
203	Disease R-HSA-1643685	11/1736	3.17366e-07	6.42869e-07	11.6402	174.175	RPL7A;RPS25;RPS8;RPS6;LMO7;RPL15;RPS10;RPL6;RPL19;RPS12;RPS23
204	SARS-CoV-2 Infection R-HSA-9694516	6/283	3.45504e-07	6.8237e-07	28.4505	423.295	RPS25;RPS8;RPS6;RPS10;RPS12;RPS23
107	Cytosolic Large Ribosomal Subunit (GO:0022625)	4/52	2.35276e-07	1.2436e-06	97.701	1491.16	RPL7A;RPL15;RPL6;RPL19
108	Large Ribosomal Subunit (GO:0015934)	4/52	2.35276e-07	1.2436e-06	97.701	1491.16	RPL7A;RPL15;RPL6;RPL19
109	Nucleolus (GO:0005730)	8/771	6.12494e-07	2.74941e-06	15.4983	221.715	RPL7A;RPS25;NIFK;PDCD11;RPS6;WDR12;RPS10;RPL19
110	Nuclear Lumen (GO:0031981)	8/780	6.68776e-07	2.74941e-06	15.3105	217.682	RPL7A;RPS25;NIFK;PDCD11;RPS6;WDR12;RPS10;RPL19
205	SARS-CoV Infections R-HSA-9679506	6/369	1.62582e-06	3.13267e-06	21.6154	288.123	RPS25;RPS8;RPS6;RPS10;RPS12;RPS23
111	Small-Subunit Processome (GO:0032040)	4/73	9.325e-07	3.45025e-06	67.8943	942.739	PDCD11;RPS8;RPS6;RPS23
112	Focal Adhesion (GO:0005925)	6/387	2.14252e-06	7.20665e-06	20.5753	268.581	RPL7A;RPS8;LMO7;RPS10;RPL6;RPL19
113	Cell-Substrate Junction (GO:0030055)	6/395	2.41171e-06	7.43611e-06	20.144	260.566	RPL7A;RPS8;LMO7;RPS10;RPL6;RPL19
206	Metabolism R-HSA-1430728	10/2049	1.51745e-05	2.85424e-05	7.99857	88.7513	RPL7A;RPS25;RPS8;RPS6;RPL15;RPS10;RPL6;RPL19;RPS12;RPS23
114	Nucleus (GO:0005634)	13/4487	0.000114695	0.000326439	5.63157	51.0965	LTV1;RPS8;RPS6;LMO7;TTK;KNL1;RPL6;ECPAS;RPL7A;RPS25;PDCD11;RPL15;NFRKB
9	Protein Localization To Condensed Chromosome (GO:1903083)	2/10	4.70113e-05	0.000527571	262.776	2618.6	TTK;KNL1
10	Protein Localization To Kinetochore (GO:0034501)	2/11	5.74219e-05	0.000579961	233.567	2280.8	TTK;KNL1
11	Maturation Of LSU-rRNA From Tricistronic rRNA Transcript (SSU-rRNA, 5.8S rRNA, LSU-rRNA) (GO:0000463)	2/14	9.48273e-05	0.000870687	175.149	1622.49	NIFK;WDR12
12	rRNA Metabolic Process (GO:0016072)	3/91	0.000114204	0.000961213	37.6723	341.972	RPS25;NIFK;RPS6
13	Protein Localization To Chromosome, Centromeric Region (GO:0071459)	2/18	0.000159032	0.00123556	131.336	1148.71	TTK;KNL1
115	Intracellular Membrane-Bounded Organelle (GO:0043231)	13/5175	0.000530809	0.00140285	4.6644	35.1747	LTV1;RPS8;RPS6;LMO7;TTK;KNL1;RPL6;ECPAS;RPL7A;RPS25;PDCD11;RPL15;NFRKB
14	Maturation Of LSU-rRNA (GO:0000470)	2/20	0.000197241	0.00142296	116.731	995.842	NIFK;WDR12
207	Signaling By ALK Fusions And Activated Point Mutants R-HSA-9725370	2/55	0.00150786	0.00277025	39.575	257.121	RPS6;LMO7
208	rRNA Modification In Nucleus And Cytosol R-HSA-6790901	2/60	0.00179158	0.00321669	36.1543	228.663	PDCD11;RPS6
15	Ribosomal Large Subunit Biogenesis (GO:0042273)	2/54	0.00145395	0.0097899	40.3381	263.548	WDR12;RPL6
116	Nuclear Chromosome (GO:0000228)	2/95	0.00442064	0.0109042	22.5082	122.028	NIFK;NFRKB
117	Preribosome, Small Subunit Precursor (GO:0030688)	1/10	0.0104528	0.024172	110.944	506.005	LTV1
16	ncRNA Processing (GO:0034470)	2/100	0.00488539	0.0295926	21.3545	113.638	RPS25;RPS6
17	rRNA Processing (GO:0006364)	2/101	0.00498094	0.0295926	21.1377	112.075	RPS25;RPS6
118	Ino80 Complex (GO:0031011)	1/14	0.0146047	0.0317867	76.7923	324.556	NFRKB
140	Cadherin Binding (GO:0045296)	3/319	0.00432026	0.0324019	10.3708	56.4631	RPL7A;RPL15;RPL6
209	Nuclear Events Stimulated By ALK Signaling In Cancer R-HSA-9725371	1/19	0.0197713	0.0347095	55.4472	217.549	RPS6
18	Ribosomal Small Subunit Export From Nucleus (GO:0000056)	1/6	0.00628419	0.0352613	199.74	1012.63	LTV1
119	Preribosome, Large Subunit Precursor (GO:0030687)	1/18	0.01874	0.0385211	58.7118	233.502	WDR12
210	mTORC1-mediated Signaling R-HSA-166208	1/24	0.024912	0.0427837	43.3826	160.186	RPS6
120	INO80-type Complex (GO:0097346)	1/25	0.0259371	0.0505091	41.5729	151.828	NFRKB
121	Condensed Nuclear Chromosome (GO:0000794)	1/28	0.0290061	0.0536614	36.9481	130.806	NIFK
211	DNA Damage Recognition In GG-NER R-HSA-5696394	1/37	0.0381581	0.0641382	27.6986	90.4641	NFRKB
212	MTOR Signaling R-HSA-165159	1/41	0.0421993	0.069453	24.9237	78.8924	RPS6
19	ncRNA Transcription (GO:0098781)	1/13	0.0135683	0.0715392	83.1958	357.744	NIFK
20	Positive Regulation Of Telomere Maintenance In Response To DNA Damage (GO:1904507)	1/14	0.0146047	0.0715392	76.7923	324.556	NFRKB
21	Regulation Of Telomere Maintenance In Response To DNA Damage (GO:1904505)	1/15	0.0156401	0.0715392	71.3036	296.475	NFRKB
22	Regulation Of DNA Strand Elongation (GO:0060382)	1/16	0.0166744	0.0715392	66.5467	272.434	NFRKB
23	Maturation Of 5.8S rRNA (GO:0000460)	1/16	0.0166744	0.0715392	66.5467	272.434	WDR12
24	ncRNA Metabolic Process (GO:0034660)	1/17	0.0177077	0.0715392	62.3844	251.643	NIFK
25	rRNA Transcription (GO:0009303)	1/17	0.0177077	0.0715392	62.3844	251.643	NIFK
26	Negative Regulation Of Cyclin-Dependent Protein Serine/Threonine Kinase Activity (GO:0045736)	1/19	0.0197713	0.0768037	55.4472	217.549	IPO7
27	Negative Regulation Of Cyclin-Dependent Protein Kinase Activity (GO:1904030)	1/20	0.0208015	0.0778129	52.5263	203.42	IPO7
28	Maturation Of 5.8S rRNA From Tricistronic rRNA Transcript (SSU-rRNA, 5.8S rRNA, LSU-rRNA) (GO:0000466)	1/21	0.0218307	0.0787463	49.8975	190.83	WDR12
29	Ribosomal Large Subunit Assembly (GO:0000027)	1/22	0.0228588	0.0796117	47.519	179.547	RPL6
30	Stress Granule Assembly (GO:0034063)	1/24	0.024912	0.0825174	43.3826	160.186	RPS23
31	Spindle Assembly Checkpoint Signaling (GO:0071173)	1/26	0.0269611	0.0825174	39.908	144.202	TTK
32	Mitotic Spindle Assembly Checkpoint Signaling (GO:0007094)	1/26	0.0269611	0.0825174	39.908	144.202	TTK
33	Mitotic Spindle Checkpoint Signaling (GO:0071174)	1/26	0.0269611	0.0825174	39.908	144.202	TTK
34	Microtubule Polymerization Or Depolymerization (GO:0031109)	1/27	0.0279842	0.0831294	38.3712	137.22	MAP7D3
35	Negative Regulation Of Mitotic Metaphase/Anaphase Transition (GO:0045841)	1/28	0.0290061	0.0837035	36.9481	130.806	TTK
36	TOR Signaling (GO:0031929)	1/29	0.0300271	0.0842427	35.6268	124.895	RPS6
37	Maturation Of SSU-rRNA From Tricistronic rRNA Transcript (SSU-rRNA, 5.8S rRNA, LSU-rRNA) (GO:0000462)	1/30	0.0310471	0.0847501	34.3966	119.433	RPS8
122	Microtubule Cytoskeleton (GO:0015630)	2/342	0.0494427	0.0861642	6.08019	18.2828	MAP7D3;TTK
123	Multivesicular Body (GO:0005771)	1/50	0.0512328	0.0861642	20.3367	60.4281	ECPAS
213	Deposition Of New CENPA-containing Nucleosomes At Centromere R-HSA-606279	1/53	0.0542259	0.0874254	19.1606	55.8454	KNL1
38	Microtubule Polymerization (GO:0046785)	1/34	0.0351166	0.0933364	30.2212	101.213	MAP7D3
124	Condensed Chromosome (GO:0000793)	1/60	0.0611749	0.0984117	16.8814	47.1668	NIFK
39	Regulation Of Cell Cycle (GO:0051726)	2/298	0.0385681	0.0989041	6.99964	22.7862	WDR12;NFRKB
40	Maturation Of SSU-rRNA (GO:0030490)	1/38	0.03917	0.0989041	26.9486	87.3095	RPS8
125	Acrosomal Vesicle (GO:0001669)	1/64	0.0651238	0.100399	15.8063	43.1745	KNL1
141	Protein Serine/Threonine/Tyrosine Kinase Activity (GO:0004712)	1/26	0.0269611	0.101104	39.908	144.202	TTK
142	NF-kappaB Binding (GO:0051059)	1/26	0.0269611	0.101104	39.908	144.202	PDCD11
41	Regulation Of Chromosome Organization (GO:0033044)	1/43	0.0442138	0.108917	23.7345	74.0213	NFRKB
126	COPII-coated ER To Golgi Transport Vesicle (GO:0030134)	1/76	0.0768761	0.11355	13.2693	34.0433	ECPAS
127	Coated Vesicle (GO:0030135)	1/79	0.0797921	0.11355	12.7571	32.2541	ECPAS
214	Diseases Of Signal Transduction By Growth Factor Receptors And Second Messengers R-HSA-5663202	2/424	0.0722534	0.11416	4.87827	12.818	RPS6;LMO7
42	Positive Regulation Of Pathway-Restricted SMAD Protein Phosphorylation (GO:0010862)	1/49	0.0502331	0.120337	20.7615	62.0992	TTK
43	Ribosome Assembly (GO:0042255)	1/50	0.0512328	0.120337	20.3367	60.4281	RPL6
44	Positive Regulation Of Telomere Maintenance (GO:0032206)	1/52	0.0532292	0.122185	19.5373	57.3057	NFRKB
215	Global Genome Nucleotide Excision Repair (GG-NER) R-HSA-5696399	1/82	0.0826993	0.128103	12.2827	30.6152	NFRKB
45	Regulation Of Multicellular Organismal Development (GO:2000026)	1/59	0.0601851	0.129559	17.1733	48.2626	NFRKB
46	Microtubule Cytoskeleton Organization Involved In Mitosis (GO:1902850)	1/59	0.0601851	0.129559	17.1733	48.2626	TTK
47	Regulation Of Pathway-Restricted SMAD Protein Phosphorylation (GO:0060393)	1/61	0.0621636	0.129559	16.5992	46.1123	TTK
48	Regulation Of Embryonic Development (GO:0045995)	1/62	0.0631513	0.129559	16.3262	45.0967	NFRKB
49	Telomere Organization (GO:0032200)	1/63	0.0641381	0.129559	16.0621	44.118	NFRKB
50	Protein Polymerization (GO:0051258)	1/63	0.0641381	0.129559	16.0621	44.118	MAP7D3
51	Telomere Maintenance (GO:0000723)	1/68	0.069057	0.13676	14.8597	39.7174	NFRKB
52	Ubiquitin-Dependent ERAD Pathway (GO:0030433)	1/73	0.0739513	0.140495	13.8243	36.0033	ECPAS
53	Import Into Nucleus (GO:0051170)	1/74	0.0749272	0.140495	13.6342	35.3296	IPO7
54	Regulation Of DNA Replication (GO:0006275)	1/75	0.0759021	0.140495	13.4493	34.6765	NFRKB
55	Positive Regulation Of Response To Stimulus (GO:0048584)	1/77	0.077849	0.140495	13.0941	33.429	NFRKB
56	Regulation Of Cyclin-Dependent Protein Serine/Threonine Kinase Activity (GO:0000079)	1/79	0.0797921	0.140495	12.7571	32.2541	IPO7
57	Protein Import Into Nucleus (GO:0006606)	1/79	0.0797921	0.140495	12.7571	32.2541	IPO7
58	Negative Regulation Of Protein Serine/Threonine Kinase Activity (GO:0071901)	1/80	0.0807621	0.140495	12.5949	31.692	IPO7
59	Establishment Of Protein Localization To Organelle (GO:0072594)	1/85	0.0855978	0.140495	11.8423	29.1094	IPO7
60	Negative Regulation Of Cell Cycle (GO:0045786)	1/85	0.0855978	0.140495	11.8423	29.1094	IPO7
61	Mitotic Spindle Organization (GO:0007052)	1/85	0.0855978	0.140495	11.8423	29.1094	TTK
62	Glucose Homeostasis (GO:0042593)	1/87	0.0875252	0.140495	11.5657	28.1721	RPS6
63	ERAD Pathway (GO:0036503)	1/89	0.0894488	0.140495	11.3017	27.2833	ECPAS
64	Positive Regulation Of DNA Repair (GO:0045739)	1/89	0.0894488	0.140495	11.3017	27.2833	NFRKB
65	Positive Regulation Of Cell Population Proliferation (GO:0008284)	2/483	0.0904176	0.140495	4.26699	10.2549	RPS6;TTK
216	Unattached Kinetochores Signal Amplification Via A MAD2 Inhibitory Signal R-HSA-141444	1/93	0.0932844	0.141721	10.8082	25.638	KNL1
217	UCH Proteinases R-HSA-5689603	1/95	0.0951965	0.141897	10.5771	24.8754	NFRKB
218	EML4 And NUDC In Mitotic Spindle Formation R-HSA-9648025	1/97	0.0971047	0.142061	10.3557	24.1492	KNL1
66	Positive Regulation Of Transmembrane Receptor Protein Serine/Threonine Kinase Signaling Pathway (GO:0090100)	1/95	0.0951965	0.145679	10.5771	24.8754	TTK
67	Regulation Of Organelle Organization (GO:0033043)	1/100	0.0999598	0.150686	10.0404	23.1229	NFRKB
219	Resolution Of Sister Chromatid Cohesion R-HSA-2500257	1/106	0.105644	0.151645	9.46381	21.2716	KNL1
220	Nucleotide Excision Repair R-HSA-5696398	1/108	0.107531	0.151645	9.28598	20.7075	NFRKB
221	Mitotic Spindle Checkpoint R-HSA-69618	1/110	0.109415	0.151645	9.11468	20.1672	KNL1
68	Regulation Of Cellular Response To Stress (GO:0080135)	1/107	0.106588	0.157401	9.37406	20.9865	NFRKB
69	Positive Regulation Of DNA Metabolic Process (GO:0051054)	1/108	0.107531	0.157401	9.28598	20.7075	NFRKB
222	Chromosome Maintenance R-HSA-73886	1/118	0.116911	0.15779	8.48803	18.2183	KNL1
223	RHO GTPases Activate Formins R-HSA-5663220	1/119	0.117843	0.15779	8.41568	17.9961	KNL1
70	Protein Localization To Nucleus (GO:0034504)	1/122	0.120636	0.174061	8.20579	17.355	IPO7
71	Regulation Of DNA Metabolic Process (GO:0051052)	1/124	0.122493	0.174251	8.07154	16.9478	NFRKB
72	Protein-Containing Complex Organization (GO:0043933)	1/126	0.124346	0.174351	7.9416	16.5557	NIFK
73	Regulation Of DNA Repair (GO:0006282)	1/129	0.127119	0.174351	7.7543	15.9942	NFRKB
74	Positive Regulation Of Cellular Process (GO:0048522)	2/594	0.127742	0.174351	3.44719	7.09342	RPS6;TTK
75	Non-Membrane-Bounded Organelle Assembly (GO:0140694)	1/135	0.13264	0.178622	7.40485	14.9586	RPS23
128	Asymmetric Synapse (GO:0032279)	1/133	0.130804	0.17925	7.5178	15.2916	RPS25
76	protein-RNA Complex Assembly (GO:0022618)	1/150	0.146298	0.194422	6.65436	12.7904	RPL6
129	Postsynaptic Density (GO:0014069)	1/151	0.147201	0.194515	6.60967	12.6638	RPS25
77	Peptidyl-Serine Phosphorylation (GO:0018105)	1/158	0.153497	0.201341	6.31274	11.8305	TTK
130	Chromosome (GO:0005694)	1/164	0.158859	0.202683	6.07853	11.1829	NIFK
156	Adherens junction	1/71	0.0719965	0.206119	14.2207	37.4167	LMO7
157	HIF-1 signaling pathway	1/109	0.108474	0.206119	9.19954	20.4345	RPS6
158	Cell cycle	1/124	0.122493	0.206119	8.07154	16.9478	TTK
159	Insulin signaling pathway	1/137	0.134473	0.206119	7.29522	14.6371	RPS6
160	Apelin signaling pathway	1/137	0.134473	0.206119	7.29522	14.6371	RPS6
161	mTOR signaling pathway	1/154	0.149905	0.206119	6.47908	12.2957	RPS6
78	Peptidyl-Serine Modification (GO:0018209)	1/166	0.160639	0.208007	6.00424	10.9793	TTK
224	Separation Of Sister Chromatids R-HSA-2467813	1/170	0.164189	0.216182	5.86095	10.5892	KNL1
131	Endocytic Vesicle (GO:0030139)	1/196	0.186914	0.229985	5.07282	8.50766	ECPAS
132	Late Endosome (GO:0005770)	1/205	0.194643	0.229985	4.84681	7.93225	ECPAS
133	Spindle (GO:0005819)	1/210	0.198906	0.229985	4.72967	7.63805	TTK
225	Mitotic Prometaphase R-HSA-68877	1/186	0.178244	0.230841	5.34973	9.22615	KNL1
162	Proteoglycans in cancer	1/205	0.194643	0.237896	4.84681	7.93225	RPS6
163	Thermogenesis	1/232	0.21741	0.239151	4.27446	6.52269	RPS6
79	Regulation Of Cell Population Proliferation (GO:0042127)	2/766	0.191263	0.244526	2.64742	4.37912	RPS6;TTK
134	trans-Golgi Network (GO:0005802)	1/241	0.224862	0.252118	4.11229	6.13664	ECPAS
80	Chromatin Remodeling (GO:0006338)	1/228	0.214076	0.270271	4.35066	6.70621	NFRKB
135	Dendrite (GO:0030425)	1/270	0.248417	0.270337	3.66357	5.10205	RPS6
226	Mitotic Anaphase R-HSA-68882	1/232	0.21741	0.273486	4.27446	6.52269	KNL1
227	Mitotic Metaphase And Anaphase R-HSA-2555396	1/233	0.218242	0.273486	4.25582	6.47801	KNL1
228	Neddylation R-HSA-8951664	1/237	0.221559	0.273486	4.18284	6.30382	LMO7
81	Positive Regulation Of Programmed Cell Death (GO:0043068)	1/245	0.228153	0.284487	4.04406	5.97607	RPS6
136	Early Endosome (GO:0005769)	1/307	0.277482	0.293338	3.21454	4.12104	ECPAS
82	Cellular Component Assembly (GO:0022607)	1/260	0.240373	0.296069	3.80695	5.42705	NIFK
229	RHO GTPase Effectors R-HSA-195258	1/269	0.247617	0.298306	3.67743	5.13322	KNL1
230	Cell Cycle Checkpoints R-HSA-69620	1/271	0.249217	0.298306	3.64981	5.07116	KNL1
83	Chromatin Organization (GO:0006325)	1/268	0.246815	0.298692	3.69139	5.16468	NFRKB
84	Positive Regulation Of Apoptotic Process (GO:0043065)	1/270	0.248417	0.298692	3.66357	5.10205	RPS6
231	Deubiquitination R-HSA-5688426	1/279	0.255588	0.301365	3.54335	4.83379	NFRKB
85	DNA Metabolic Process (GO:0006259)	1/288	0.262693	0.312141	3.43066	4.586	NFRKB
164	PI3K-Akt signaling pathway	1/354	0.31286	0.31286	2.77989	3.23023	RPS6
232	Antigen Processing: Ubiquitination And Proteasome Degradation R-HSA-983168	1/307	0.277482	0.32034	3.21454	4.12104	LMO7
233	DNA Repair R-HSA-73894	1/310	0.279791	0.32034	3.18285	4.05403	NFRKB
86	Supramolecular Fiber Organization (GO:0097435)	1/316	0.284388	0.332808	3.12127	3.92473	MAP7D3
87	Proteasome-Mediated Ubiquitin-Dependent Protein Catabolic Process (GO:0043161)	1/319	0.286676	0.332808	3.09135	3.86234	ECPAS
88	Intracellular Protein Transport (GO:0006886)	1/325	0.291231	0.333071	3.03318	3.74184	IPO7
89	Protein-Containing Complex Assembly (GO:0065003)	1/328	0.293498	0.333071	3.00489	3.68365	NIFK
90	Protein Modification By Small Protein Conjugation (GO:0032446)	1/364	0.320172	0.359304	2.70193	3.07722	LMO7
91	Positive Regulation Of Protein Phosphorylation (GO:0001934)	1/377	0.329566	0.365782	2.60678	2.89347	TTK
234	Class I MHC Mediated Antigen Processing And Presentation R-HSA-983169	1/378	0.330283	0.369092	2.59973	2.88	LMO7
235	M Phase R-HSA-68886	1/380	0.331716	0.369092	2.58575	2.85332	KNL1
143	Protease Binding (GO:0002020)	1/125	0.12342	0.370261	8.00605	16.7499	NFRKB
92	Protein Ubiquitination (GO:0016567)	1/434	0.369315	0.405444	2.25704	2.24825	LMO7
93	Positive Regulation Of DNA-templated Transcription (GO:0045893)	2/1243	0.378466	0.409796	1.58938	1.54429	LMO7;NFRKB
94	Regulation Of Nucleic Acid-Templated Transcription (GO:1903506)	1/452	0.381394	0.409796	2.16497	2.08686	RPL6
144	RNA Polymerase II-specific DNA-binding Transcription Factor Binding (GO:0061629)	1/228	0.214076	0.420071	4.35066	6.70621	PDCD11
145	Microtubule Binding (GO:0008017)	1/239	0.223212	0.420071	4.14727	6.21938	MAP7D3
146	Ubiquitin-Like Protein Transferase Activity (GO:0019787)	1/240	0.224038	0.420071	4.12971	6.1778	LMO7
95	Protein Phosphorylation (GO:0006468)	1/500	0.412537	0.438592	1.9519	1.72827	TTK
147	Tubulin Binding (GO:0015631)	1/322	0.288957	0.446183	3.06199	3.8014	MAP7D3
148	Protein Serine/Threonine Kinase Activity (GO:0004674)	1/342	0.303988	0.446183	2.87947	3.42878	TTK
149	Ubiquitin-Protein Transferase Activity (GO:0004842)	1/412	0.354247	0.446183	2.38054	2.47043	LMO7
150	GTPase Regulator Activity (GO:0030695)	1/424	0.362508	0.446183	2.31158	2.34558	IPO7
151	Kinase Binding (GO:0019900)	1/460	0.386692	0.446183	2.12636	2.02031	RPS6
152	Protein Kinase Binding (GO:0019901)	1/511	0.419461	0.449422	1.90873	1.65827	RPS6
137	Neuron Projection (GO:0043005)	1/557	0.447581	0.460014	1.74667	1.40415	RPS6
236	Cell Cycle, Mitotic R-HSA-69278	1/523	0.426925	0.46706	1.8637	1.58628	KNL1
237	Post-translational Protein Modification R-HSA-597592	2/1383	0.431587	0.46706	1.41758	1.19118	LMO7;NFRKB
96	Positive Regulation Of Nucleic Acid-Templated Transcription (GO:1903508)	1/557	0.447581	0.470892	1.74667	1.40415	NFRKB
138	Cytoskeleton (GO:0005856)	1/599	0.472119	0.472119	1.62048	1.21621	MAP7D3
238	Signaling By Rho GTPases R-HSA-194315	1/644	0.497256	0.525886	1.50358	1.05047	KNL1
239	Cell Cycle R-HSA-1640170	1/654	0.502685	0.525886	1.47979	1.01778	KNL1
240	Signaling By Rho GTPases, Miro GTPases And RHOBTB3 R-HSA-9716542	1/660	0.505916	0.525886	1.46586	0.998813	KNL1
97	Regulation Of Apoptotic Process (GO:0042981)	1/705	0.529516	0.551352	1.36896	0.870374	RPS6
241	Adaptive Immune System R-HSA-1280218	1/733	0.543655	0.557776	1.31469	0.801222	LMO7
153	DNA Binding (GO:0003677)	1/846	0.596709	0.596709	1.13219	0.584578	RPL6
98	Regulation Of DNA-templated Transcription (GO:0006355)	2/1922	0.612799	0.631559	0.990077	0.484858	NFRKB;RPL6
99	Positive Regulation Of Transcription By RNA Polymerase II (GO:0045944)	1/938	0.635511	0.64835	1.01612	0.460631	LMO7
100	Regulation Of Gene Expression (GO:0010468)	1/1127	0.704363	0.711407	0.837167	0.293395	RPL6
242	Signal Transduction R-HSA-162582	2/2465	0.750569	0.760192	0.748595	0.214789	RPS6;KNL1
243	Immune System R-HSA-168256	1/1943	0.8832	0.8832	0.464392	0.057679	LMO7
101	Regulation Of Transcription By RNA Polymerase II (GO:0006357)	1/2028	0.894224	0.894224	0.442822	0.0495068	LMO7

[truncated: 9 more sheets: Cluster 11, Cluster 12, Cluster 13, Cluster 14, Cluster 15, Cluster 16, Cluster 17, Cluster 18, Cluster 19]
