# Supplementary material for: A protein-proximity screen reveals Ebola virus co-opts the mRNA decapping complex through the scaffold protein EDC4
Source: Nat Commun. 2025 Sep 26;16:8485. doi: 10.1038/s41467-025-63392-4 (PMC12475165; doi:10.1038/s41467-025-63392-4)
Supplement: Supplementary file 14 — Source data [file 41467_2025_63392_MOESM14_ESM.xlsx]

## Sheet: Figure 1b
Figure 1b
	red channel = anti-actin antibody
	green channel = anti-BioID2 antibody							overexposed to show MW markers (Chameleon Duo, LI-COR P/N 928-60000)

## Sheet: Figure 1c
Figure 1c
Tagged proteins were evaluated for trVLP activity by replacing constructs encoding WT proteins with the tagged protein at the first step to generate trVLPs and resulting NanoLuc activity measured. NanoLuc activity was compared to an L RdRp active site mutant L using one-way ANOVA. * p=0.01, *** p<0.0001.
										Values used in graph: NanoLuc activity normalized to Firefly luciferase (transfection control) and wildtype constructs (set to 1.0)
										Wildtype	L mutant	pCAGGS-NT-NP	pCAGGS-CT-NP	pCAGGS-NT-VP30	pCAGGS-CT-VP30	pCAGGS-NT-VP35	pCAGGS-CT-VP35
										1.09	0	0.26	0.7	0.19	1.19	0.66	0.08
										0.87	0.01	0.26	0.73	0.21	1.04	0.6	0.09
										1.03	0.01	0.24	0.57	0.15	0.85	0.67	0.09
										NanoLuc activity
										Wildtype	L mutant	pCAGGS-NT-NP	pCAGGS-CT-NP	pCAGGS-NT-VP30	pCAGGS-CT-VP30	pCAGGS-NT-VP35	pCAGGS-CT-VP35
										1123702	5450	324759	842154	224901	1410874	895646	30715
										1217352	5185	248334	833312	241594	1433850	932000	23524
										1249732	6460	297860	754366	168670	1374900	770993	33103
										Firefly luciferase (transfection control)
										Wildtype	L mutant	pCAGGS-NT-NP	pCAGGS-CT-NP	pCAGGS-NT-VP30	pCAGGS-CT-VP30	pCAGGS-NT-VP35	pCAGGS-CT-VP35
										769727	832366	929817	906397	879776	887396	1024290	275406
										1046654	697486	724617	861458	874550	1035752	1157989	190397
										905795	638740	938320	994221	838244	1218539	857339	273869
										NanoLuc activity normalized to Firefly luciferase (transfection control)
										Wildtype	L mutant	pCAGGS-NT-NP	pCAGGS-CT-NP	pCAGGS-NT-VP30	pCAGGS-CT-VP30	pCAGGS-NT-VP35	pCAGGS-CT-VP35
										1.46	0.01	0.35	0.93	0.26	1.59	0.87	0.11
										1.16	0.01	0.34	0.97	0.28	1.38	0.8	0.12
										1.38	0.01	0.32	0.76	0.2	1.13	0.9	0.12

## Sheet: Figure 1f
Figure 1f
Gel 1
MW
Samples 1-4: GFP-BioID2
Samples 5-8: Flp-In T-REx 293
Samples 9-12: VP40-CT-BioID2
Gel 2
Samples 13-14: VP35-NT-BioID2
MW
Samples 15-16: VP35-NT-BioID2
Samples 17-20: VP35-CT-BioID2
Samples 21-24: L-NT-BioID2
Gel 3
MW
Samples 25-28: NP-CT-BioID2
Samples 29-32: NP-NT-BioID2
Samples 33-36: VP24-NT-BioID2
Gel 4
Samples 37-40: VP24-CT-BioID2
MW
Samples 41-44: VP30-CT-BioID2
Samples 45-48: VP30-NT-BioID2

## Sheet: Supplementary Figure 3a
Supplementary Figure 3a
interaction	name	selected	shared interaction	shared name	stringdb::coexpression	stringdb::cooccurrence	stringdb::databases	stringdb::experiments
ppp	9606.ENSP00000489123 (ppp) 9606.ENSP00000497225	FALSE	ppp	9606.ENSP00000489123 (ppp) 9606.ENSP00000497225	0	0	0	0.484
ppp	9606.ENSP00000409906 (ppp) 9606.ENSP00000438262	FALSE	ppp	9606.ENSP00000409906 (ppp) 9606.ENSP00000438262	0	0	0	0.208
ppp	9606.ENSP00000377390 (ppp) 9606.ENSP00000392828	FALSE	ppp	9606.ENSP00000377390 (ppp) 9606.ENSP00000392828	0	0	0	0.457
ppp	9606.ENSP00000376071 (ppp) 9606.ENSP00000477310	FALSE	ppp	9606.ENSP00000376071 (ppp) 9606.ENSP00000477310	0	0	0	0.533
ppp	9606.ENSP00000376071 (ppp) 9606.ENSP00000376297	FALSE	ppp	9606.ENSP00000376071 (ppp) 9606.ENSP00000376297	0	0	0	0.478
ppp	9606.ENSP00000375836 (ppp) 9606.ENSP00000455308	FALSE	ppp	9606.ENSP00000375836 (ppp) 9606.ENSP00000455308	0	0	0	0.552
ppp	9606.ENSP00000375836 (ppp) 9606.ENSP00000426909	FALSE	ppp	9606.ENSP00000375836 (ppp) 9606.ENSP00000426909	0	0	0	0.317
ppp	9606.ENSP00000373905 (ppp) 9606.ENSP00000479606	FALSE	ppp	9606.ENSP00000373905 (ppp) 9606.ENSP00000479606	0	0	0.5	0.111
ppp	9606.ENSP00000373905 (ppp) 9606.ENSP00000377148	FALSE	ppp	9606.ENSP00000373905 (ppp) 9606.ENSP00000377148	0	0	0.5	0
ppp	9606.ENSP00000362820 (ppp) 9606.ENSP00000491215	FALSE	ppp	9606.ENSP00000362820 (ppp) 9606.ENSP00000491215	0	0	0.4	0.205
ppp	9606.ENSP00000356579 (ppp) 9606.ENSP00000392025	FALSE	ppp	9606.ENSP00000356579 (ppp) 9606.ENSP00000392025	0	0	0	0.457
ppp	9606.ENSP00000355923 (ppp) 9606.ENSP00000361027	FALSE	ppp	9606.ENSP00000355923 (ppp) 9606.ENSP00000361027	0	0	0	0.422
ppp	9606.ENSP00000355923 (ppp) 9606.ENSP00000437550	FALSE	ppp	9606.ENSP00000355923 (ppp) 9606.ENSP00000437550	0	0	0	0.457
ppp	9606.ENSP00000361635 (ppp) 9606.ENSP00000428845	FALSE	ppp	9606.ENSP00000361635 (ppp) 9606.ENSP00000428845	0	0	0.967	0.68
ppp	9606.ENSP00000355623 (ppp) 9606.ENSP00000391249	FALSE	ppp	9606.ENSP00000355623 (ppp) 9606.ENSP00000391249	0	0	0	0.42
ppp	9606.ENSP00000369042 (ppp) 9606.ENSP00000369757	FALSE	ppp	9606.ENSP00000369042 (ppp) 9606.ENSP00000369757	0	0	0	0.436
ppp	9606.ENSP00000354742 (ppp) 9606.ENSP00000369042	FALSE	ppp	9606.ENSP00000354742 (ppp) 9606.ENSP00000369042	0	0	0	0.369
ppp	9606.ENSP00000353114 (ppp) 9606.ENSP00000367263	FALSE	ppp	9606.ENSP00000353114 (ppp) 9606.ENSP00000367263	0	0	0.9	0
ppp	9606.ENSP00000378687 (ppp) 9606.ENSP00000481575	FALSE	ppp	9606.ENSP00000378687 (ppp) 9606.ENSP00000481575	0	0	0.9	0
ppp	9606.ENSP00000378687 (ppp) 9606.ENSP00000471191	FALSE	ppp	9606.ENSP00000378687 (ppp) 9606.ENSP00000471191	0	0	0.5	0.322
ppp	9606.ENSP00000378687 (ppp) 9606.ENSP00000438483	FALSE	ppp	9606.ENSP00000378687 (ppp) 9606.ENSP00000438483	0	0	0	0.426
ppp	9606.ENSP00000352400 (ppp) 9606.ENSP00000471191	FALSE	ppp	9606.ENSP00000352400 (ppp) 9606.ENSP00000471191	0	0	0.5	0.951
ppp	9606.ENSP00000352400 (ppp) 9606.ENSP00000361777	FALSE	ppp	9606.ENSP00000352400 (ppp) 9606.ENSP00000361777	0	0	0.8	0
ppp	9606.ENSP00000352400 (ppp) 9606.ENSP00000481575	FALSE	ppp	9606.ENSP00000352400 (ppp) 9606.ENSP00000481575	0	0	0.5	0.37
ppp	9606.ENSP00000352400 (ppp) 9606.ENSP00000378687	FALSE	ppp	9606.ENSP00000352400 (ppp) 9606.ENSP00000378687	0	0	0.5	0.37
ppp	9606.ENSP00000352400 (ppp) 9606.ENSP00000477310	FALSE	ppp	9606.ENSP00000352400 (ppp) 9606.ENSP00000477310	0	0	0	0.374
ppp	9606.ENSP00000352400 (ppp) 9606.ENSP00000376297	FALSE	ppp	9606.ENSP00000352400 (ppp) 9606.ENSP00000376297	0	0	0	0.374
ppp	9606.ENSP00000352400 (ppp) 9606.ENSP00000385269	FALSE	ppp	9606.ENSP00000352400 (ppp) 9606.ENSP00000385269	0	0	0.5	0
ppp	9606.ENSP00000349929 (ppp) 9606.ENSP00000378338	FALSE	ppp	9606.ENSP00000349929 (ppp) 9606.ENSP00000378338	0	0	0	0.457
ppp	9606.ENSP00000349929 (ppp) 9606.ENSP00000356319	FALSE	ppp	9606.ENSP00000349929 (ppp) 9606.ENSP00000356319	0	0	0	0.457
ppp	9606.ENSP00000356319 (ppp) 9606.ENSP00000438262	FALSE	ppp	9606.ENSP00000356319 (ppp) 9606.ENSP00000438262	0	0	0	0.457
ppp	9606.ENSP00000348128 (ppp) 9606.ENSP00000356319	FALSE	ppp	9606.ENSP00000348128 (ppp) 9606.ENSP00000356319	0	0	0	0.457
ppp	9606.ENSP00000348099 (ppp) 9606.ENSP00000480359	FALSE	ppp	9606.ENSP00000348099 (ppp) 9606.ENSP00000480359	0	0	0.54	0.309
ppp	9606.ENSP00000348099 (ppp) 9606.ENSP00000352264	FALSE	ppp	9606.ENSP00000348099 (ppp) 9606.ENSP00000352264	0	0	0.54	0
ppp	9606.ENSP00000360154 (ppp) 9606.ENSP00000479606	FALSE	ppp	9606.ENSP00000360154 (ppp) 9606.ENSP00000479606	0	0	0.5	0.549
ppp	9606.ENSP00000360154 (ppp) 9606.ENSP00000377148	FALSE	ppp	9606.ENSP00000360154 (ppp) 9606.ENSP00000377148	0	0	0.5	0
ppp	9606.ENSP00000347792 (ppp) 9606.ENSP00000360154	FALSE	ppp	9606.ENSP00000347792 (ppp) 9606.ENSP00000360154	0	0	0.9	0
ppp	9606.ENSP00000347792 (ppp) 9606.ENSP00000352264	FALSE	ppp	9606.ENSP00000347792 (ppp) 9606.ENSP00000352264	0	0	0	0.082
ppp	9606.ENSP00000345259 (ppp) 9606.ENSP00000348416	FALSE	ppp	9606.ENSP00000345259 (ppp) 9606.ENSP00000348416	0	0	0	0
ppp	9606.ENSP00000345259 (ppp) 9606.ENSP00000438262	FALSE	ppp	9606.ENSP00000345259 (ppp) 9606.ENSP00000438262	0	0	0	0.292
ppp	9606.ENSP00000343103 (ppp) 9606.ENSP00000364119	FALSE	ppp	9606.ENSP00000343103 (ppp) 9606.ENSP00000364119	0	0	0	0.671
ppp	9606.ENSP00000334564 (ppp) 9606.ENSP00000380904	FALSE	ppp	9606.ENSP00000334564 (ppp) 9606.ENSP00000380904	0	0	0.9	0.966
ppp	9606.ENSP00000349856 (ppp) 9606.ENSP00000359364	FALSE	ppp	9606.ENSP00000349856 (ppp) 9606.ENSP00000359364	0	0	0	0.446
ppp	9606.ENSP00000349856 (ppp) 9606.ENSP00000478490	FALSE	ppp	9606.ENSP00000349856 (ppp) 9606.ENSP00000478490	0	0	0	0.42
ppp	9606.ENSP00000349856 (ppp) 9606.ENSP00000380659	FALSE	ppp	9606.ENSP00000349856 (ppp) 9606.ENSP00000380659	0	0	0	0.412
ppp	9606.ENSP00000325240 (ppp) 9606.ENSP00000491657	FALSE	ppp	9606.ENSP00000325240 (ppp) 9606.ENSP00000491657	0	0	0	0.292
ppp	9606.ENSP00000325240 (ppp) 9606.ENSP00000425556	FALSE	ppp	9606.ENSP00000325240 (ppp) 9606.ENSP00000425556	0	0	0	0
ppp	9606.ENSP00000325240 (ppp) 9606.ENSP00000438262	FALSE	ppp	9606.ENSP00000325240 (ppp) 9606.ENSP00000438262	0	0	0	0.372
ppp	9606.ENSP00000444660 (ppp) 9606.ENSP00000478490	FALSE	ppp	9606.ENSP00000444660 (ppp) 9606.ENSP00000478490	0	0	0	0.164
ppp	9606.ENSP00000361027 (ppp) 9606.ENSP00000437550	FALSE	ppp	9606.ENSP00000361027 (ppp) 9606.ENSP00000437550	0	0	0	0.457
ppp	9606.ENSP00000361027 (ppp) 9606.ENSP00000376297	FALSE	ppp	9606.ENSP00000361027 (ppp) 9606.ENSP00000376297	0	0	0	0.337
ppp	9606.ENSP00000446576 (ppp) 9606.ENSP00000478754	FALSE	ppp	9606.ENSP00000446576 (ppp) 9606.ENSP00000478754	0	0	0	0.51
ppp	9606.ENSP00000446576 (ppp) 9606.ENSP00000497737	FALSE	ppp	9606.ENSP00000446576 (ppp) 9606.ENSP00000497737	0	0	0	0.225
ppp	9606.ENSP00000446576 (ppp) 9606.ENSP00000470142	FALSE	ppp	9606.ENSP00000446576 (ppp) 9606.ENSP00000470142	0	0	0	0.485
ppp	9606.ENSP00000415464 (ppp) 9606.ENSP00000426909	FALSE	ppp	9606.ENSP00000415464 (ppp) 9606.ENSP00000426909	0	0	0	0.465
ppp	9606.ENSP00000361949 (ppp) 9606.ENSP00000446576	FALSE	ppp	9606.ENSP00000361949 (ppp) 9606.ENSP00000446576	0	0	0	0.511
ppp	9606.ENSP00000361949 (ppp) 9606.ENSP00000478754	FALSE	ppp	9606.ENSP00000361949 (ppp) 9606.ENSP00000478754	0	0	0	0.358
ppp	9606.ENSP00000361949 (ppp) 9606.ENSP00000362774	FALSE	ppp	9606.ENSP00000361949 (ppp) 9606.ENSP00000362774	0	0	0	0.457
ppp	9606.ENSP00000361949 (ppp) 9606.ENSP00000379144	FALSE	ppp	9606.ENSP00000361949 (ppp) 9606.ENSP00000379144	0	0	0	0
ppp	9606.ENSP00000361949 (ppp) 9606.ENSP00000368856	FALSE	ppp	9606.ENSP00000361949 (ppp) 9606.ENSP00000368856	0	0	0	0.426
ppp	9606.ENSP00000325074 (ppp) 9606.ENSP00000412324	FALSE	ppp	9606.ENSP00000325074 (ppp) 9606.ENSP00000412324	0	0	0.9	0.491
ppp	9606.ENSP00000325074 (ppp) 9606.ENSP00000417963	FALSE	ppp	9606.ENSP00000325074 (ppp) 9606.ENSP00000417963	0	0	0.54	0.476
ppp	9606.ENSP00000325074 (ppp) 9606.ENSP00000425133	FALSE	ppp	9606.ENSP00000325074 (ppp) 9606.ENSP00000425133	0	0	0.5	0
ppp	9606.ENSP00000325074 (ppp) 9606.ENSP00000470142	FALSE	ppp	9606.ENSP00000325074 (ppp) 9606.ENSP00000470142	0	0	0.5	0
ppp	9606.ENSP00000311857 (ppp) 9606.ENSP00000364815	FALSE	ppp	9606.ENSP00000311857 (ppp) 9606.ENSP00000364815	0	0	0	0.456
ppp	9606.ENSP00000310670 (ppp) 9606.ENSP00000340019	FALSE	ppp	9606.ENSP00000310670 (ppp) 9606.ENSP00000340019	0	0	0	0.441
ppp	9606.ENSP00000335463 (ppp) 9606.ENSP00000362592	FALSE	ppp	9606.ENSP00000335463 (ppp) 9606.ENSP00000362592	0	0	0.5	0
ppp	9606.ENSP00000335463 (ppp) 9606.ENSP00000369424	FALSE	ppp	9606.ENSP00000335463 (ppp) 9606.ENSP00000369424	0	0	0.5	0
ppp	9606.ENSP00000335463 (ppp) 9606.ENSP00000369497	FALSE	ppp	9606.ENSP00000335463 (ppp) 9606.ENSP00000369497	0	0	0	0.336
ppp	9606.ENSP00000309790 (ppp) 9606.ENSP00000369424	FALSE	ppp	9606.ENSP00000309790 (ppp) 9606.ENSP00000369424	0	0	0.5	0
ppp	9606.ENSP00000309790 (ppp) 9606.ENSP00000362592	FALSE	ppp	9606.ENSP00000309790 (ppp) 9606.ENSP00000362592	0	0	0.5	0
ppp	9606.ENSP00000309790 (ppp) 9606.ENSP00000335463	FALSE	ppp	9606.ENSP00000309790 (ppp) 9606.ENSP00000335463	0	0	0.5	0
ppp	9606.ENSP00000305721 (ppp) 9606.ENSP00000499044	FALSE	ppp	9606.ENSP00000305721 (ppp) 9606.ENSP00000499044	0	0	0	0.422
ppp	9606.ENSP00000358866 (ppp) 9606.ENSP00000369497	FALSE	ppp	9606.ENSP00000358866 (ppp) 9606.ENSP00000369497	0	0	0	0.292
ppp	9606.ENSP00000358866 (ppp) 9606.ENSP00000391249	FALSE	ppp	9606.ENSP00000358866 (ppp) 9606.ENSP00000391249	0	0	0	0
ppp	9606.ENSP00000298229 (ppp) 9606.ENSP00000352264	FALSE	ppp	9606.ENSP00000298229 (ppp) 9606.ENSP00000352264	0	0	0	0.292
ppp	9606.ENSP00000296702 (ppp) 9606.ENSP00000416269	FALSE	ppp	9606.ENSP00000296702 (ppp) 9606.ENSP00000416269	0	0	0.8	0
ppp	9606.ENSP00000376367 (ppp) 9606.ENSP00000483313	FALSE	ppp	9606.ENSP00000376367 (ppp) 9606.ENSP00000483313	0	0	0.9	0.44
ppp	9606.ENSP00000376367 (ppp) 9606.ENSP00000427562	FALSE	ppp	9606.ENSP00000376367 (ppp) 9606.ENSP00000427562	0	0	0	0
ppp	9606.ENSP00000320924 (ppp) 9606.ENSP00000483313	FALSE	ppp	9606.ENSP00000320924 (ppp) 9606.ENSP00000483313	0	0	0.4	0
ppp	9606.ENSP00000320924 (ppp) 9606.ENSP00000376367	FALSE	ppp	9606.ENSP00000320924 (ppp) 9606.ENSP00000376367	0	0	0.4	0
ppp	9606.ENSP00000295851 (ppp) 9606.ENSP00000483313	FALSE	ppp	9606.ENSP00000295851 (ppp) 9606.ENSP00000483313	0	0	0.9	0.651
ppp	9606.ENSP00000295851 (ppp) 9606.ENSP00000376367	FALSE	ppp	9606.ENSP00000295851 (ppp) 9606.ENSP00000376367	0	0	0.72	0.968
ppp	9606.ENSP00000295851 (ppp) 9606.ENSP00000427562	FALSE	ppp	9606.ENSP00000295851 (ppp) 9606.ENSP00000427562	0	0	0	0.385
ppp	9606.ENSP00000295851 (ppp) 9606.ENSP00000471191	FALSE	ppp	9606.ENSP00000295851 (ppp) 9606.ENSP00000471191	0	0	0	0.417
ppp	9606.ENSP00000295851 (ppp) 9606.ENSP00000320924	FALSE	ppp	9606.ENSP00000295851 (ppp) 9606.ENSP00000320924	0	0	0.4	0
ppp	9606.ENSP00000291688 (ppp) 9606.ENSP00000416269	FALSE	ppp	9606.ENSP00000291688 (ppp) 9606.ENSP00000416269	0	0	0	0.131
ppp	9606.ENSP00000425031 (ppp) 9606.ENSP00000491215	FALSE	ppp	9606.ENSP00000425031 (ppp) 9606.ENSP00000491215	0	0	0	0.524
ppp	9606.ENSP00000425031 (ppp) 9606.ENSP00000446271	FALSE	ppp	9606.ENSP00000425031 (ppp) 9606.ENSP00000446271	0	0	0.36	0.195
ppp	9606.ENSP00000401010 (ppp) 9606.ENSP00000485513	FALSE	ppp	9606.ENSP00000401010 (ppp) 9606.ENSP00000485513	0	0	0.9	0.611
ppp	9606.ENSP00000401010 (ppp) 9606.ENSP00000477310	FALSE	ppp	9606.ENSP00000401010 (ppp) 9606.ENSP00000477310	0	0	0.5	0
ppp	9606.ENSP00000399862 (ppp) 9606.ENSP00000401010	FALSE	ppp	9606.ENSP00000399862 (ppp) 9606.ENSP00000401010	0	0	0	0.56
ppp	9606.ENSP00000399862 (ppp) 9606.ENSP00000478754	FALSE	ppp	9606.ENSP00000399862 (ppp) 9606.ENSP00000478754	0	0	0	0.412
ppp	9606.ENSP00000282003 (ppp) 9606.ENSP00000399862	FALSE	ppp	9606.ENSP00000282003 (ppp) 9606.ENSP00000399862	0	0	0	0.564
ppp	9606.ENSP00000282003 (ppp) 9606.ENSP00000289382	FALSE	ppp	9606.ENSP00000282003 (ppp) 9606.ENSP00000289382	0	0	0	0.537
ppp	9606.ENSP00000282003 (ppp) 9606.ENSP00000320949	FALSE	ppp	9606.ENSP00000282003 (ppp) 9606.ENSP00000320949	0	0	0	0.457
ppp	9606.ENSP00000282003 (ppp) 9606.ENSP00000356669	FALSE	ppp	9606.ENSP00000282003 (ppp) 9606.ENSP00000356669	0	0	0	0.457
ppp	9606.ENSP00000281282 (ppp) 9606.ENSP00000348416	FALSE	ppp	9606.ENSP00000281282 (ppp) 9606.ENSP00000348416	0	0	0.9	0.303
ppp	9606.ENSP00000325827 (ppp) 9606.ENSP00000381823	FALSE	ppp	9606.ENSP00000325827 (ppp) 9606.ENSP00000381823	0	0	0.5	0.758
ppp	9606.ENSP00000325827 (ppp) 9606.ENSP00000356669	FALSE	ppp	9606.ENSP00000325827 (ppp) 9606.ENSP00000356669	0	0	0	0.457
ppp	9606.ENSP00000325827 (ppp) 9606.ENSP00000349856	FALSE	ppp	9606.ENSP00000325827 (ppp) 9606.ENSP00000349856	0	0	0	0.42
ppp	9606.ENSP00000380659 (ppp) 9606.ENSP00000478754	FALSE	ppp	9606.ENSP00000380659 (ppp) 9606.ENSP00000478754	0	0	0	0.945
ppp	9606.ENSP00000380659 (ppp) 9606.ENSP00000446271	FALSE	ppp	9606.ENSP00000380659 (ppp) 9606.ENSP00000446271	0	0	0	0.753
ppp	9606.ENSP00000380659 (ppp) 9606.ENSP00000406549	FALSE	ppp	9606.ENSP00000380659 (ppp) 9606.ENSP00000406549	0	0	0	0.421
ppp	9606.ENSP00000379654 (ppp) 9606.ENSP00000476386	FALSE	ppp	9606.ENSP00000379654 (ppp) 9606.ENSP00000476386	0	0	0	0.68
ppp	9606.ENSP00000379654 (ppp) 9606.ENSP00000479606	FALSE	ppp	9606.ENSP00000379654 (ppp) 9606.ENSP00000479606	0	0	0	0.432
ppp	9606.ENSP00000279068 (ppp) 9606.ENSP00000380659	FALSE	ppp	9606.ENSP00000279068 (ppp) 9606.ENSP00000380659	0	0	0	0.768
ppp	9606.ENSP00000279068 (ppp) 9606.ENSP00000478754	FALSE	ppp	9606.ENSP00000279068 (ppp) 9606.ENSP00000478754	0	0	0	0.708
ppp	9606.ENSP00000279068 (ppp) 9606.ENSP00000476386	FALSE	ppp	9606.ENSP00000279068 (ppp) 9606.ENSP00000476386	0	0	0	0.501
ppp	9606.ENSP00000279068 (ppp) 9606.ENSP00000373715	FALSE	ppp	9606.ENSP00000279068 (ppp) 9606.ENSP00000373715	0	0	0	0.352
ppp	9606.ENSP00000279068 (ppp) 9606.ENSP00000446271	FALSE	ppp	9606.ENSP00000279068 (ppp) 9606.ENSP00000446271	0	0	0	0.52
ppp	9606.ENSP00000279068 (ppp) 9606.ENSP00000280665	FALSE	ppp	9606.ENSP00000279068 (ppp) 9606.ENSP00000280665	0	0	0	0.25
ppp	9606.ENSP00000279068 (ppp) 9606.ENSP00000379654	FALSE	ppp	9606.ENSP00000279068 (ppp) 9606.ENSP00000379654	0	0	0	0.412
ppp	9606.ENSP00000362592 (ppp) 9606.ENSP00000369424	FALSE	ppp	9606.ENSP00000362592 (ppp) 9606.ENSP00000369424	0	0	0.9	0.68
ppp	9606.ENSP00000357644 (ppp) 9606.ENSP00000369424	FALSE	ppp	9606.ENSP00000357644 (ppp) 9606.ENSP00000369424	0	0	0.54	0.583
ppp	9606.ENSP00000357644 (ppp) 9606.ENSP00000362592	FALSE	ppp	9606.ENSP00000357644 (ppp) 9606.ENSP00000362592	0	0	0.54	0.585
ppp	9606.ENSP00000357644 (ppp) 9606.ENSP00000379065	FALSE	ppp	9606.ENSP00000357644 (ppp) 9606.ENSP00000379065	0	0	0	0.445
ppp	9606.ENSP00000352264 (ppp) 9606.ENSP00000401010	FALSE	ppp	9606.ENSP00000352264 (ppp) 9606.ENSP00000401010	0	0	0	0.643
ppp	9606.ENSP00000352264 (ppp) 9606.ENSP00000480359	FALSE	ppp	9606.ENSP00000352264 (ppp) 9606.ENSP00000480359	0	0	0.54	0
ppp	9606.ENSP00000352264 (ppp) 9606.ENSP00000384675	FALSE	ppp	9606.ENSP00000352264 (ppp) 9606.ENSP00000384675	0	0	0	0.42
ppp	9606.ENSP00000393313 (ppp) 9606.ENSP00000479606	FALSE	ppp	9606.ENSP00000393313 (ppp) 9606.ENSP00000479606	0	0	0.54	0.043
ppp	9606.ENSP00000316357 (ppp) 9606.ENSP00000361027	FALSE	ppp	9606.ENSP00000316357 (ppp) 9606.ENSP00000361027	0	0	0	0.457
ppp	9606.ENSP00000316357 (ppp) 9606.ENSP00000355771	FALSE	ppp	9606.ENSP00000316357 (ppp) 9606.ENSP00000355771	0	0	0	0.457
ppp	9606.ENSP00000316357 (ppp) 9606.ENSP00000368856	FALSE	ppp	9606.ENSP00000316357 (ppp) 9606.ENSP00000368856	0	0	0	0.457
ppp	9606.ENSP00000316357 (ppp) 9606.ENSP00000455308	FALSE	ppp	9606.ENSP00000316357 (ppp) 9606.ENSP00000455308	0	0	0	0.457
ppp	9606.ENSP00000340820 (ppp) 9606.ENSP00000360922	FALSE	ppp	9606.ENSP00000340820 (ppp) 9606.ENSP00000360922	0	0	0	0.457
ppp	9606.ENSP00000340820 (ppp) 9606.ENSP00000478754	FALSE	ppp	9606.ENSP00000340820 (ppp) 9606.ENSP00000478754	0	0	0	0.457
ppp	9606.ENSP00000348416 (ppp) 9606.ENSP00000355771	FALSE	ppp	9606.ENSP00000348416 (ppp) 9606.ENSP00000355771	0	0	0.9	0.457
ppp	9606.ENSP00000348416 (ppp) 9606.ENSP00000438262	FALSE	ppp	9606.ENSP00000348416 (ppp) 9606.ENSP00000438262	0	0	0.9	0.6
ppp	9606.ENSP00000348416 (ppp) 9606.ENSP00000352264	FALSE	ppp	9606.ENSP00000348416 (ppp) 9606.ENSP00000352264	0	0	0	0
ppp	9606.ENSP00000348416 (ppp) 9606.ENSP00000369129	FALSE	ppp	9606.ENSP00000348416 (ppp) 9606.ENSP00000369129	0	0	0	0
ppp	9606.ENSP00000348416 (ppp) 9606.ENSP00000356319	FALSE	ppp	9606.ENSP00000348416 (ppp) 9606.ENSP00000356319	0	0	0	0.521
ppp	9606.ENSP00000348416 (ppp) 9606.ENSP00000450832	FALSE	ppp	9606.ENSP00000348416 (ppp) 9606.ENSP00000450832	0	0	0	0.497
ppp	9606.ENSP00000348416 (ppp) 9606.ENSP00000364526	FALSE	ppp	9606.ENSP00000348416 (ppp) 9606.ENSP00000364526	0	0	0	0.497
ppp	9606.ENSP00000348416 (ppp) 9606.ENSP00000369592	FALSE	ppp	9606.ENSP00000348416 (ppp) 9606.ENSP00000369592	0	0	0	0.497
ppp	9606.ENSP00000348416 (ppp) 9606.ENSP00000349929	FALSE	ppp	9606.ENSP00000348416 (ppp) 9606.ENSP00000349929	0	0	0	0.426
ppp	9606.ENSP00000348416 (ppp) 9606.ENSP00000452796	FALSE	ppp	9606.ENSP00000348416 (ppp) 9606.ENSP00000452796	0	0	0	0.405
ppp	9606.ENSP00000271636 (ppp) 9606.ENSP00000348416	FALSE	ppp	9606.ENSP00000271636 (ppp) 9606.ENSP00000348416	0	0	0.9	0.621
ppp	9606.ENSP00000271636 (ppp) 9606.ENSP00000438262	FALSE	ppp	9606.ENSP00000271636 (ppp) 9606.ENSP00000438262	0	0	0	0.409
ppp	9606.ENSP00000271636 (ppp) 9606.ENSP00000355771	FALSE	ppp	9606.ENSP00000271636 (ppp) 9606.ENSP00000355771	0	0	0	0.126
ppp	9606.ENSP00000271636 (ppp) 9606.ENSP00000272317	FALSE	ppp	9606.ENSP00000271636 (ppp) 9606.ENSP00000272317	0	0	0.5	0
ppp	9606.ENSP00000322439 (ppp) 9606.ENSP00000420311	FALSE	ppp	9606.ENSP00000322439 (ppp) 9606.ENSP00000420311	0	0	0	0.796
ppp	9606.ENSP00000322439 (ppp) 9606.ENSP00000359345	FALSE	ppp	9606.ENSP00000322439 (ppp) 9606.ENSP00000359345	0	0	0	0.749
ppp	9606.ENSP00000322439 (ppp) 9606.ENSP00000429374	FALSE	ppp	9606.ENSP00000322439 (ppp) 9606.ENSP00000429374	0	0	0	0.671
ppp	9606.ENSP00000322439 (ppp) 9606.ENSP00000494697	FALSE	ppp	9606.ENSP00000322439 (ppp) 9606.ENSP00000494697	0	0	0	0.597
ppp	9606.ENSP00000322439 (ppp) 9606.ENSP00000341885	FALSE	ppp	9606.ENSP00000322439 (ppp) 9606.ENSP00000341885	0	0	0	0.591
ppp	9606.ENSP00000322439 (ppp) 9606.ENSP00000358812	FALSE	ppp	9606.ENSP00000322439 (ppp) 9606.ENSP00000358812	0	0	0	0.366
ppp	9606.ENSP00000322439 (ppp) 9606.ENSP00000463842	FALSE	ppp	9606.ENSP00000322439 (ppp) 9606.ENSP00000463842	0	0	0	0.516
ppp	9606.ENSP00000322439 (ppp) 9606.ENSP00000354739	FALSE	ppp	9606.ENSP00000322439 (ppp) 9606.ENSP00000354739	0	0	0	0.487
ppp	9606.ENSP00000322439 (ppp) 9606.ENSP00000385958	FALSE	ppp	9606.ENSP00000322439 (ppp) 9606.ENSP00000385958	0	0	0	0.404
ppp	9606.ENSP00000322439 (ppp) 9606.ENSP00000375730	FALSE	ppp	9606.ENSP00000322439 (ppp) 9606.ENSP00000375730	0	0	0	0.404
ppp	9606.ENSP00000358812 (ppp) 9606.ENSP00000369757	FALSE	ppp	9606.ENSP00000358812 (ppp) 9606.ENSP00000369757	0	0	0.8	0.617
ppp	9606.ENSP00000358812 (ppp) 9606.ENSP00000385958	FALSE	ppp	9606.ENSP00000358812 (ppp) 9606.ENSP00000385958	0	0	0.8	0.48
ppp	9606.ENSP00000358812 (ppp) 9606.ENSP00000420311	FALSE	ppp	9606.ENSP00000358812 (ppp) 9606.ENSP00000420311	0	0	0	0.722
ppp	9606.ENSP00000358812 (ppp) 9606.ENSP00000379888	FALSE	ppp	9606.ENSP00000358812 (ppp) 9606.ENSP00000379888	0	0	0	0.646
ppp	9606.ENSP00000358812 (ppp) 9606.ENSP00000472469	FALSE	ppp	9606.ENSP00000358812 (ppp) 9606.ENSP00000472469	0	0	0	0.524
ppp	9606.ENSP00000358812 (ppp) 9606.ENSP00000429374	FALSE	ppp	9606.ENSP00000358812 (ppp) 9606.ENSP00000429374	0	0	0	0.48
ppp	9606.ENSP00000358812 (ppp) 9606.ENSP00000359345	FALSE	ppp	9606.ENSP00000358812 (ppp) 9606.ENSP00000359345	0	0	0	0.455
ppp	9606.ENSP00000358812 (ppp) 9606.ENSP00000375730	FALSE	ppp	9606.ENSP00000358812 (ppp) 9606.ENSP00000375730	0	0	0	0.436
ppp	9606.ENSP00000358812 (ppp) 9606.ENSP00000463842	FALSE	ppp	9606.ENSP00000358812 (ppp) 9606.ENSP00000463842	0	0	0	0.433
ppp	9606.ENSP00000358812 (ppp) 9606.ENSP00000494697	FALSE	ppp	9606.ENSP00000358812 (ppp) 9606.ENSP00000494697	0	0	0	0.406
ppp	9606.ENSP00000270066 (ppp) 9606.ENSP00000470142	FALSE	ppp	9606.ENSP00000270066 (ppp) 9606.ENSP00000470142	0	0	0	0.292
ppp	9606.ENSP00000376077 (ppp) 9606.ENSP00000438574	FALSE	ppp	9606.ENSP00000376077 (ppp) 9606.ENSP00000438574	0	0	0.8	0.547
ppp	9606.ENSP00000477781 (ppp) 9606.ENSP00000494697	FALSE	ppp	9606.ENSP00000477781 (ppp) 9606.ENSP00000494697	0	0	0	0.422
ppp	9606.ENSP00000425133 (ppp) 9606.ENSP00000470142	FALSE	ppp	9606.ENSP00000425133 (ppp) 9606.ENSP00000470142	0	0	0.8	0.591
ppp	9606.ENSP00000425133 (ppp) 9606.ENSP00000491215	FALSE	ppp	9606.ENSP00000425133 (ppp) 9606.ENSP00000491215	0	0	0.54	0
ppp	9606.ENSP00000278823 (ppp) 9606.ENSP00000362592	FALSE	ppp	9606.ENSP00000278823 (ppp) 9606.ENSP00000362592	0	0	0.9	0.691
ppp	9606.ENSP00000278823 (ppp) 9606.ENSP00000369424	FALSE	ppp	9606.ENSP00000278823 (ppp) 9606.ENSP00000369424	0	0	0.9	0.734
ppp	9606.ENSP00000278823 (ppp) 9606.ENSP00000357644	FALSE	ppp	9606.ENSP00000278823 (ppp) 9606.ENSP00000357644	0	0	0.54	0.68
ppp	9606.ENSP00000357748 (ppp) 9606.ENSP00000369497	FALSE	ppp	9606.ENSP00000357748 (ppp) 9606.ENSP00000369497	0	0	0	0.457
ppp	9606.ENSP00000357748 (ppp) 9606.ENSP00000420311	FALSE	ppp	9606.ENSP00000357748 (ppp) 9606.ENSP00000420311	0	0	0	0.6
ppp	9606.ENSP00000392025 (ppp) 9606.ENSP00000416799	FALSE	ppp	9606.ENSP00000392025 (ppp) 9606.ENSP00000416799	0	0	0.8	0.691
ppp	9606.ENSP00000392025 (ppp) 9606.ENSP00000426103	FALSE	ppp	9606.ENSP00000392025 (ppp) 9606.ENSP00000426103	0	0	0.8	0.483
ppp	9606.ENSP00000392025 (ppp) 9606.ENSP00000427550	FALSE	ppp	9606.ENSP00000392025 (ppp) 9606.ENSP00000427550	0	0	0	0.457
ppp	9606.ENSP00000392025 (ppp) 9606.ENSP00000416269	FALSE	ppp	9606.ENSP00000392025 (ppp) 9606.ENSP00000416269	0	0	0	0.042
ppp	9606.ENSP00000382805 (ppp) 9606.ENSP00000385269	FALSE	ppp	9606.ENSP00000382805 (ppp) 9606.ENSP00000385269	0	0	0	0
ppp	9606.ENSP00000361777 (ppp) 9606.ENSP00000385269	FALSE	ppp	9606.ENSP00000361777 (ppp) 9606.ENSP00000385269	0	0	0.5	0.301
ppp	9606.ENSP00000265970 (ppp) 9606.ENSP00000479606	FALSE	ppp	9606.ENSP00000265970 (ppp) 9606.ENSP00000479606	0	0	0.5	0.365
ppp	9606.ENSP00000265970 (ppp) 9606.ENSP00000377148	FALSE	ppp	9606.ENSP00000265970 (ppp) 9606.ENSP00000377148	0	0	0.5	0
ppp	9606.ENSP00000265433 (ppp) 9606.ENSP00000438483	FALSE	ppp	9606.ENSP00000265433 (ppp) 9606.ENSP00000438483	0	0	0.9	0
ppp	9606.ENSP00000265433 (ppp) 9606.ENSP00000369497	FALSE	ppp	9606.ENSP00000265433 (ppp) 9606.ENSP00000369497	0	0	0.5	0
ppp	9606.ENSP00000285116 (ppp) 9606.ENSP00000319417	FALSE	ppp	9606.ENSP00000285116 (ppp) 9606.ENSP00000319417	0	0	0.9	0.965
ppp	9606.ENSP00000352257 (ppp) 9606.ENSP00000404121	FALSE	ppp	9606.ENSP00000352257 (ppp) 9606.ENSP00000404121	0	0	0	0.386
ppp	9606.ENSP00000352257 (ppp) 9606.ENSP00000369497	FALSE	ppp	9606.ENSP00000352257 (ppp) 9606.ENSP00000369497	0	0	0.54	0
ppp	9606.ENSP00000352257 (ppp) 9606.ENSP00000477781	FALSE	ppp	9606.ENSP00000352257 (ppp) 9606.ENSP00000477781	0	0	0	0.457
ppp	9606.ENSP00000352257 (ppp) 9606.ENSP00000363929	FALSE	ppp	9606.ENSP00000352257 (ppp) 9606.ENSP00000363929	0	0	0	0.457
ppp	9606.ENSP00000352257 (ppp) 9606.ENSP00000356669	FALSE	ppp	9606.ENSP00000352257 (ppp) 9606.ENSP00000356669	0	0	0	0.457
ppp	9606.ENSP00000265295 (ppp) 9606.ENSP00000285116	FALSE	ppp	9606.ENSP00000265295 (ppp) 9606.ENSP00000285116	0	0	0.9	0
ppp	9606.ENSP00000265295 (ppp) 9606.ENSP00000319417	FALSE	ppp	9606.ENSP00000265295 (ppp) 9606.ENSP00000319417	0	0	0.9	0
ppp	9606.ENSP00000265295 (ppp) 9606.ENSP00000352257	FALSE	ppp	9606.ENSP00000265295 (ppp) 9606.ENSP00000352257	0	0	0	0.292
ppp	9606.ENSP00000265070 (ppp) 9606.ENSP00000479606	FALSE	ppp	9606.ENSP00000265070 (ppp) 9606.ENSP00000479606	0	0	0	0
ppp	9606.ENSP00000280665 (ppp) 9606.ENSP00000373715	FALSE	ppp	9606.ENSP00000280665 (ppp) 9606.ENSP00000373715	0	0	0.8	0.803
ppp	9606.ENSP00000280665 (ppp) 9606.ENSP00000497737	FALSE	ppp	9606.ENSP00000280665 (ppp) 9606.ENSP00000497737	0	0	0.8	0.781
ppp	9606.ENSP00000280665 (ppp) 9606.ENSP00000476386	FALSE	ppp	9606.ENSP00000280665 (ppp) 9606.ENSP00000476386	0	0	0.9	0.632
ppp	9606.ENSP00000280665 (ppp) 9606.ENSP00000478754	FALSE	ppp	9606.ENSP00000280665 (ppp) 9606.ENSP00000478754	0	0	0.8	0.717
ppp	9606.ENSP00000280665 (ppp) 9606.ENSP00000351811	FALSE	ppp	9606.ENSP00000280665 (ppp) 9606.ENSP00000351811	0	0	0.8	0.656
ppp	9606.ENSP00000280665 (ppp) 9606.ENSP00000446271	FALSE	ppp	9606.ENSP00000280665 (ppp) 9606.ENSP00000446271	0	0	0	0.644
ppp	9606.ENSP00000280665 (ppp) 9606.ENSP00000325827	FALSE	ppp	9606.ENSP00000280665 (ppp) 9606.ENSP00000325827	0	0	0	0.422
ppp	9606.ENSP00000280665 (ppp) 9606.ENSP00000470142	FALSE	ppp	9606.ENSP00000280665 (ppp) 9606.ENSP00000470142	0	0	0	0
ppp	9606.ENSP00000280665 (ppp) 9606.ENSP00000379654	FALSE	ppp	9606.ENSP00000280665 (ppp) 9606.ENSP00000379654	0	0	0	0.412
ppp	9606.ENSP00000446271 (ppp) 9606.ENSP00000478754	FALSE	ppp	9606.ENSP00000446271 (ppp) 9606.ENSP00000478754	0	0	0	0.751
ppp	9606.ENSP00000446271 (ppp) 9606.ENSP00000497737	FALSE	ppp	9606.ENSP00000446271 (ppp) 9606.ENSP00000497737	0	0	0	0.457
ppp	9606.ENSP00000446271 (ppp) 9606.ENSP00000476386	FALSE	ppp	9606.ENSP00000446271 (ppp) 9606.ENSP00000476386	0	0	0	0.575
ppp	9606.ENSP00000446271 (ppp) 9606.ENSP00000446576	FALSE	ppp	9606.ENSP00000446271 (ppp) 9606.ENSP00000446576	0	0	0	0.415
ppp	9606.ENSP00000295148 (ppp) 9606.ENSP00000366757	FALSE	ppp	9606.ENSP00000295148 (ppp) 9606.ENSP00000366757	0	0	0.5	0
ppp	9606.ENSP00000295148 (ppp) 9606.ENSP00000353408	FALSE	ppp	9606.ENSP00000295148 (ppp) 9606.ENSP00000353408	0	0	0.5	0
ppp	9606.ENSP00000295148 (ppp) 9606.ENSP00000479606	FALSE	ppp	9606.ENSP00000295148 (ppp) 9606.ENSP00000479606	0	0	0.5	0
ppp	9606.ENSP00000353408 (ppp) 9606.ENSP00000358866	FALSE	ppp	9606.ENSP00000353408 (ppp) 9606.ENSP00000358866	0	0	0	0
ppp	9606.ENSP00000353408 (ppp) 9606.ENSP00000479606	FALSE	ppp	9606.ENSP00000353408 (ppp) 9606.ENSP00000479606	0	0	0.5	0
ppp	9606.ENSP00000353408 (ppp) 9606.ENSP00000401010	FALSE	ppp	9606.ENSP00000353408 (ppp) 9606.ENSP00000401010	0	0	0.5	0
ppp	9606.ENSP00000353408 (ppp) 9606.ENSP00000366757	FALSE	ppp	9606.ENSP00000353408 (ppp) 9606.ENSP00000366757	0	0	0.5	0
ppp	9606.ENSP00000366757 (ppp) 9606.ENSP00000391249	FALSE	ppp	9606.ENSP00000366757 (ppp) 9606.ENSP00000391249	0	0	0	0.565
ppp	9606.ENSP00000366757 (ppp) 9606.ENSP00000479606	FALSE	ppp	9606.ENSP00000366757 (ppp) 9606.ENSP00000479606	0	0	0.5	0
ppp	9606.ENSP00000295688 (ppp) 9606.ENSP00000317334	FALSE	ppp	9606.ENSP00000295688 (ppp) 9606.ENSP00000317334	0	0	0.967	0.98
ppp	9606.ENSP00000412324 (ppp) 9606.ENSP00000417963	FALSE	ppp	9606.ENSP00000412324 (ppp) 9606.ENSP00000417963	0	0	0.54	0
ppp	9606.ENSP00000282412 (ppp) 9606.ENSP00000327255	FALSE	ppp	9606.ENSP00000282412 (ppp) 9606.ENSP00000327255	0	0	0	0.504
ppp	9606.ENSP00000282412 (ppp) 9606.ENSP00000353408	FALSE	ppp	9606.ENSP00000282412 (ppp) 9606.ENSP00000353408	0	0	0.5	0
ppp	9606.ENSP00000282412 (ppp) 9606.ENSP00000295148	FALSE	ppp	9606.ENSP00000282412 (ppp) 9606.ENSP00000295148	0	0	0.5	0
ppp	9606.ENSP00000282412 (ppp) 9606.ENSP00000366757	FALSE	ppp	9606.ENSP00000282412 (ppp) 9606.ENSP00000366757	0	0	0.5	0
ppp	9606.ENSP00000282412 (ppp) 9606.ENSP00000479606	FALSE	ppp	9606.ENSP00000282412 (ppp) 9606.ENSP00000479606	0	0	0.4	0
ppp	9606.ENSP00000263918 (ppp) 9606.ENSP00000317334	FALSE	ppp	9606.ENSP00000263918 (ppp) 9606.ENSP00000317334	0	0	0	0.457
ppp	9606.ENSP00000263918 (ppp) 9606.ENSP00000295148	FALSE	ppp	9606.ENSP00000263918 (ppp) 9606.ENSP00000295148	0	0	0.5	0
ppp	9606.ENSP00000263918 (ppp) 9606.ENSP00000353408	FALSE	ppp	9606.ENSP00000263918 (ppp) 9606.ENSP00000353408	0	0	0.5	0
ppp	9606.ENSP00000263918 (ppp) 9606.ENSP00000366757	FALSE	ppp	9606.ENSP00000263918 (ppp) 9606.ENSP00000366757	0	0	0.5	0
ppp	9606.ENSP00000263918 (ppp) 9606.ENSP00000295688	FALSE	ppp	9606.ENSP00000263918 (ppp) 9606.ENSP00000295688	0	0	0	0.457
ppp	9606.ENSP00000263918 (ppp) 9606.ENSP00000412324	FALSE	ppp	9606.ENSP00000263918 (ppp) 9606.ENSP00000412324	0	0	0	0
ppp	9606.ENSP00000263918 (ppp) 9606.ENSP00000268699	FALSE	ppp	9606.ENSP00000263918 (ppp) 9606.ENSP00000268699	0	0	0	0
ppp	9606.ENSP00000263918 (ppp) 9606.ENSP00000282412	FALSE	ppp	9606.ENSP00000263918 (ppp) 9606.ENSP00000282412	0	0	0.4	0
ppp	9606.ENSP00000263918 (ppp) 9606.ENSP00000479606	FALSE	ppp	9606.ENSP00000263918 (ppp) 9606.ENSP00000479606	0	0	0.4	0
ppp	9606.ENSP00000343701 (ppp) 9606.ENSP00000362728	FALSE	ppp	9606.ENSP00000343701 (ppp) 9606.ENSP00000362728	0	0	0.54	0.606
ppp	9606.ENSP00000343701 (ppp) 9606.ENSP00000438483	FALSE	ppp	9606.ENSP00000343701 (ppp) 9606.ENSP00000438483	0	0	0.54	0.204
ppp	9606.ENSP00000343701 (ppp) 9606.ENSP00000362592	FALSE	ppp	9606.ENSP00000343701 (ppp) 9606.ENSP00000362592	0	0	0	0.421
ppp	9606.ENSP00000438483 (ppp) 9606.ENSP00000481575	FALSE	ppp	9606.ENSP00000438483 (ppp) 9606.ENSP00000481575	0	0	0	0.426
ppp	9606.ENSP00000362728 (ppp) 9606.ENSP00000438483	FALSE	ppp	9606.ENSP00000362728 (ppp) 9606.ENSP00000438483	0	0	0.54	0.306
ppp	9606.ENSP00000262982 (ppp) 9606.ENSP00000343701	FALSE	ppp	9606.ENSP00000262982 (ppp) 9606.ENSP00000343701	0	0	0	0.629
ppp	9606.ENSP00000262982 (ppp) 9606.ENSP00000438483	FALSE	ppp	9606.ENSP00000262982 (ppp) 9606.ENSP00000438483	0	0	0	0.629
ppp	9606.ENSP00000262982 (ppp) 9606.ENSP00000357552	FALSE	ppp	9606.ENSP00000262982 (ppp) 9606.ENSP00000357552	0	0	0	0.346
ppp	9606.ENSP00000262982 (ppp) 9606.ENSP00000362728	FALSE	ppp	9606.ENSP00000262982 (ppp) 9606.ENSP00000362728	0	0	0	0.346
ppp	9606.ENSP00000262982 (ppp) 9606.ENSP00000273398	FALSE	ppp	9606.ENSP00000262982 (ppp) 9606.ENSP00000273398	0	0	0	0.417
ppp	9606.ENSP00000369129 (ppp) 9606.ENSP00000377508	FALSE	ppp	9606.ENSP00000369129 (ppp) 9606.ENSP00000377508	0	0	0.8	0.499
ppp	9606.ENSP00000261590 (ppp) 9606.ENSP00000369129	FALSE	ppp	9606.ENSP00000261590 (ppp) 9606.ENSP00000369129	0	0	0.5	0
ppp	9606.ENSP00000261590 (ppp) 9606.ENSP00000377508	FALSE	ppp	9606.ENSP00000261590 (ppp) 9606.ENSP00000377508	0	0	0.5	0.457
ppp	9606.ENSP00000296564 (ppp) 9606.ENSP00000358478	FALSE	ppp	9606.ENSP00000296564 (ppp) 9606.ENSP00000358478	0	0	0.72	0
ppp	9606.ENSP00000261520 (ppp) 9606.ENSP00000296564	FALSE	ppp	9606.ENSP00000261520 (ppp) 9606.ENSP00000296564	0	0	0.9	0.292
ppp	9606.ENSP00000261520 (ppp) 9606.ENSP00000358478	FALSE	ppp	9606.ENSP00000261520 (ppp) 9606.ENSP00000358478	0	0	0.72	0
ppp	9606.ENSP00000471191 (ppp) 9606.ENSP00000481575	FALSE	ppp	9606.ENSP00000471191 (ppp) 9606.ENSP00000481575	0	0	0.5	0.322
ppp	9606.ENSP00000261183 (ppp) 9606.ENSP00000471191	FALSE	ppp	9606.ENSP00000261183 (ppp) 9606.ENSP00000471191	0	0	0	0
ppp	9606.ENSP00000261965 (ppp) 9606.ENSP00000446093	FALSE	ppp	9606.ENSP00000261965 (ppp) 9606.ENSP00000446093	0	0	0.8	0.991
ppp	9606.ENSP00000261965 (ppp) 9606.ENSP00000451211	FALSE	ppp	9606.ENSP00000261965 (ppp) 9606.ENSP00000451211	0	0	0.5	0.55
ppp	9606.ENSP00000446093 (ppp) 9606.ENSP00000451211	FALSE	ppp	9606.ENSP00000446093 (ppp) 9606.ENSP00000451211	0	0	0.5	0.464
ppp	9606.ENSP00000260383 (ppp) 9606.ENSP00000261965	FALSE	ppp	9606.ENSP00000260383 (ppp) 9606.ENSP00000261965	0	0	0.54	0.977
ppp	9606.ENSP00000260383 (ppp) 9606.ENSP00000446093	FALSE	ppp	9606.ENSP00000260383 (ppp) 9606.ENSP00000446093	0	0	0.54	0.954
ppp	9606.ENSP00000260383 (ppp) 9606.ENSP00000451211	FALSE	ppp	9606.ENSP00000260383 (ppp) 9606.ENSP00000451211	0	0	0.8	0.453
ppp	9606.ENSP00000258729 (ppp) 9606.ENSP00000290341	FALSE	ppp	9606.ENSP00000258729 (ppp) 9606.ENSP00000290341	0	0	0	0.733
ppp	9606.ENSP00000258729 (ppp) 9606.ENSP00000385269	FALSE	ppp	9606.ENSP00000258729 (ppp) 9606.ENSP00000385269	0	0	0	0.301
ppp	9606.ENSP00000258729 (ppp) 9606.ENSP00000410242	FALSE	ppp	9606.ENSP00000258729 (ppp) 9606.ENSP00000410242	0	0	0	0.614
ppp	9606.ENSP00000258729 (ppp) 9606.ENSP00000359364	FALSE	ppp	9606.ENSP00000258729 (ppp) 9606.ENSP00000359364	0	0	0	0
ppp	9606.ENSP00000258729 (ppp) 9606.ENSP00000358813	FALSE	ppp	9606.ENSP00000258729 (ppp) 9606.ENSP00000358813	0	0	0	0
ppp	9606.ENSP00000258729 (ppp) 9606.ENSP00000313007	FALSE	ppp	9606.ENSP00000258729 (ppp) 9606.ENSP00000313007	0	0	0	0.292
ppp	9606.ENSP00000258729 (ppp) 9606.ENSP00000360922	FALSE	ppp	9606.ENSP00000258729 (ppp) 9606.ENSP00000360922	0	0	0	0.457
ppp	9606.ENSP00000258729 (ppp) 9606.ENSP00000362774	FALSE	ppp	9606.ENSP00000258729 (ppp) 9606.ENSP00000362774	0	0	0	0.457
ppp	9606.ENSP00000258729 (ppp) 9606.ENSP00000403172	FALSE	ppp	9606.ENSP00000258729 (ppp) 9606.ENSP00000403172	0	0	0	0.457
ppp	9606.ENSP00000258729 (ppp) 9606.ENSP00000356669	FALSE	ppp	9606.ENSP00000258729 (ppp) 9606.ENSP00000356669	0	0	0	0.457
ppp	9606.ENSP00000258729 (ppp) 9606.ENSP00000491215	FALSE	ppp	9606.ENSP00000258729 (ppp) 9606.ENSP00000491215	0	0	0	0.422
ppp	9606.ENSP00000258729 (ppp) 9606.ENSP00000311430	FALSE	ppp	9606.ENSP00000258729 (ppp) 9606.ENSP00000311430	0	0	0	0.422
ppp	9606.ENSP00000258729 (ppp) 9606.ENSP00000426909	FALSE	ppp	9606.ENSP00000258729 (ppp) 9606.ENSP00000426909	0	0	0	0.422
ppp	9606.ENSP00000256646 (ppp) 9606.ENSP00000272317	FALSE	ppp	9606.ENSP00000256646 (ppp) 9606.ENSP00000272317	0	0	0.5	0.084
ppp	9606.ENSP00000377148 (ppp) 9606.ENSP00000479606	FALSE	ppp	9606.ENSP00000377148 (ppp) 9606.ENSP00000479606	0	0	0.54	0.496
ppp	9606.ENSP00000377148 (ppp) 9606.ENSP00000393313	FALSE	ppp	9606.ENSP00000377148 (ppp) 9606.ENSP00000393313	0	0	0.54	0
ppp	9606.ENSP00000256637 (ppp) 9606.ENSP00000377148	FALSE	ppp	9606.ENSP00000256637 (ppp) 9606.ENSP00000377148	0	0	0.5	0
ppp	9606.ENSP00000256637 (ppp) 9606.ENSP00000479606	FALSE	ppp	9606.ENSP00000256637 (ppp) 9606.ENSP00000479606	0	0	0.5	0
ppp	9606.ENSP00000370803 (ppp) 9606.ENSP00000451211	FALSE	ppp	9606.ENSP00000370803 (ppp) 9606.ENSP00000451211	0	0	0	0.415
ppp	9606.ENSP00000376297 (ppp) 9606.ENSP00000477310	FALSE	ppp	9606.ENSP00000376297 (ppp) 9606.ENSP00000477310	0	0	0.9	0.729
ppp	9606.ENSP00000376297 (ppp) 9606.ENSP00000401010	FALSE	ppp	9606.ENSP00000376297 (ppp) 9606.ENSP00000401010	0	0	0.5	0.164
ppp	9606.ENSP00000376297 (ppp) 9606.ENSP00000426909	FALSE	ppp	9606.ENSP00000376297 (ppp) 9606.ENSP00000426909	0	0	0	0.421
ppp	9606.ENSP00000253669 (ppp) 9606.ENSP00000432768	FALSE	ppp	9606.ENSP00000253669 (ppp) 9606.ENSP00000432768	0	0	0.5	0
ppp	9606.ENSP00000253669 (ppp) 9606.ENSP00000370803	FALSE	ppp	9606.ENSP00000253669 (ppp) 9606.ENSP00000370803	0	0	0.5	0
ppp	9606.ENSP00000253669 (ppp) 9606.ENSP00000376297	FALSE	ppp	9606.ENSP00000253669 (ppp) 9606.ENSP00000376297	0	0	0.5	0
ppp	9606.ENSP00000253669 (ppp) 9606.ENSP00000427550	FALSE	ppp	9606.ENSP00000253669 (ppp) 9606.ENSP00000427550	0	0	0.5	0
ppp	9606.ENSP00000253669 (ppp) 9606.ENSP00000451211	FALSE	ppp	9606.ENSP00000253669 (ppp) 9606.ENSP00000451211	0	0	0.5	0
ppp	9606.ENSP00000406549 (ppp) 9606.ENSP00000452454	FALSE	ppp	9606.ENSP00000406549 (ppp) 9606.ENSP00000452454	0	0	0.9	0.852
ppp	9606.ENSP00000406549 (ppp) 9606.ENSP00000481646	FALSE	ppp	9606.ENSP00000406549 (ppp) 9606.ENSP00000481646	0	0	0	0.422
ppp	9606.ENSP00000370193 (ppp) 9606.ENSP00000406549	FALSE	ppp	9606.ENSP00000370193 (ppp) 9606.ENSP00000406549	0	0	0.9	0.956
ppp	9606.ENSP00000370193 (ppp) 9606.ENSP00000452454	FALSE	ppp	9606.ENSP00000370193 (ppp) 9606.ENSP00000452454	0	0	0.9	0.9
ppp	9606.ENSP00000370193 (ppp) 9606.ENSP00000385958	FALSE	ppp	9606.ENSP00000370193 (ppp) 9606.ENSP00000385958	0	0	0	0.534
ppp	9606.ENSP00000339917 (ppp) 9606.ENSP00000406549	FALSE	ppp	9606.ENSP00000339917 (ppp) 9606.ENSP00000406549	0	0	0.9	0.793
ppp	9606.ENSP00000339917 (ppp) 9606.ENSP00000370193	FALSE	ppp	9606.ENSP00000339917 (ppp) 9606.ENSP00000370193	0	0	0.9	0.464
ppp	9606.ENSP00000339917 (ppp) 9606.ENSP00000452454	FALSE	ppp	9606.ENSP00000339917 (ppp) 9606.ENSP00000452454	0	0	0.9	0
ppp	9606.ENSP00000339917 (ppp) 9606.ENSP00000358335	FALSE	ppp	9606.ENSP00000339917 (ppp) 9606.ENSP00000358335	0	0	0.72	0
ppp	9606.ENSP00000252996 (ppp) 9606.ENSP00000406549	FALSE	ppp	9606.ENSP00000252996 (ppp) 9606.ENSP00000406549	0	0	0.9	0.962
ppp	9606.ENSP00000252996 (ppp) 9606.ENSP00000370193	FALSE	ppp	9606.ENSP00000252996 (ppp) 9606.ENSP00000370193	0	0	0.9	0.981
ppp	9606.ENSP00000252996 (ppp) 9606.ENSP00000339917	FALSE	ppp	9606.ENSP00000252996 (ppp) 9606.ENSP00000339917	0	0	0.9	0.78
ppp	9606.ENSP00000252996 (ppp) 9606.ENSP00000452454	FALSE	ppp	9606.ENSP00000252996 (ppp) 9606.ENSP00000452454	0	0	0.72	0.914
ppp	9606.ENSP00000252996 (ppp) 9606.ENSP00000358335	FALSE	ppp	9606.ENSP00000252996 (ppp) 9606.ENSP00000358335	0	0	0.72	0
ppp	9606.ENSP00000427550 (ppp) 9606.ENSP00000451211	FALSE	ppp	9606.ENSP00000427550 (ppp) 9606.ENSP00000451211	0	0	0	0.42
ppp	9606.ENSP00000427550 (ppp) 9606.ENSP00000497737	FALSE	ppp	9606.ENSP00000427550 (ppp) 9606.ENSP00000497737	0	0	0	0.4
ppp	9606.ENSP00000289382 (ppp) 9606.ENSP00000320949	FALSE	ppp	9606.ENSP00000289382 (ppp) 9606.ENSP00000320949	0	0	0.9	0.835
ppp	9606.ENSP00000289382 (ppp) 9606.ENSP00000399862	FALSE	ppp	9606.ENSP00000289382 (ppp) 9606.ENSP00000399862	0	0	0.9	0.834
ppp	9606.ENSP00000289382 (ppp) 9606.ENSP00000401010	FALSE	ppp	9606.ENSP00000289382 (ppp) 9606.ENSP00000401010	0	0	0	0.51
ppp	9606.ENSP00000289382 (ppp) 9606.ENSP00000356669	FALSE	ppp	9606.ENSP00000289382 (ppp) 9606.ENSP00000356669	0	0	0	0.457
ppp	9606.ENSP00000289382 (ppp) 9606.ENSP00000362774	FALSE	ppp	9606.ENSP00000289382 (ppp) 9606.ENSP00000362774	0	0	0	0.457
ppp	9606.ENSP00000289382 (ppp) 9606.ENSP00000379144	FALSE	ppp	9606.ENSP00000289382 (ppp) 9606.ENSP00000379144	0	0	0	0.438
ppp	9606.ENSP00000275732 (ppp) 9606.ENSP00000336783	FALSE	ppp	9606.ENSP00000275732 (ppp) 9606.ENSP00000336783	0	0	0	0.917
ppp	9606.ENSP00000275732 (ppp) 9606.ENSP00000455308	FALSE	ppp	9606.ENSP00000275732 (ppp) 9606.ENSP00000455308	0	0	0	0.457
ppp	9606.ENSP00000275732 (ppp) 9606.ENSP00000478754	FALSE	ppp	9606.ENSP00000275732 (ppp) 9606.ENSP00000478754	0	0	0	0.732
ppp	9606.ENSP00000275732 (ppp) 9606.ENSP00000401946	FALSE	ppp	9606.ENSP00000275732 (ppp) 9606.ENSP00000401946	0	0	0	0.439
ppp	9606.ENSP00000275732 (ppp) 9606.ENSP00000300146	FALSE	ppp	9606.ENSP00000275732 (ppp) 9606.ENSP00000300146	0	0	0	0.359
ppp	9606.ENSP00000252992 (ppp) 9606.ENSP00000427550	FALSE	ppp	9606.ENSP00000252992 (ppp) 9606.ENSP00000427550	0	0	0	0.508
ppp	9606.ENSP00000252992 (ppp) 9606.ENSP00000289382	FALSE	ppp	9606.ENSP00000252992 (ppp) 9606.ENSP00000289382	0	0	0	0.412
ppp	9606.ENSP00000252992 (ppp) 9606.ENSP00000275732	FALSE	ppp	9606.ENSP00000252992 (ppp) 9606.ENSP00000275732	0	0	0	0.412
ppp	9606.ENSP00000252992 (ppp) 9606.ENSP00000300650	FALSE	ppp	9606.ENSP00000252992 (ppp) 9606.ENSP00000300650	0	0	0	0.41
ppp	9606.ENSP00000355771 (ppp) 9606.ENSP00000438262	FALSE	ppp	9606.ENSP00000355771 (ppp) 9606.ENSP00000438262	0	0	0.9	0.12
ppp	9606.ENSP00000355771 (ppp) 9606.ENSP00000366757	FALSE	ppp	9606.ENSP00000355771 (ppp) 9606.ENSP00000366757	0	0	0.9	0
ppp	9606.ENSP00000355771 (ppp) 9606.ENSP00000428845	FALSE	ppp	9606.ENSP00000355771 (ppp) 9606.ENSP00000428845	0	0	0.54	0
ppp	9606.ENSP00000355771 (ppp) 9606.ENSP00000361635	FALSE	ppp	9606.ENSP00000355771 (ppp) 9606.ENSP00000361635	0	0	0.54	0
ppp	9606.ENSP00000252483 (ppp) 9606.ENSP00000355771	FALSE	ppp	9606.ENSP00000252483 (ppp) 9606.ENSP00000355771	0	0	0.9	0.457
ppp	9606.ENSP00000249923 (ppp) 9606.ENSP00000256682	FALSE	ppp	9606.ENSP00000249923 (ppp) 9606.ENSP00000256682	0	0	0.5	0
ppp	9606.ENSP00000249923 (ppp) 9606.ENSP00000269305	FALSE	ppp	9606.ENSP00000249923 (ppp) 9606.ENSP00000269305	0	0	0	0.143
ppp	9606.ENSP00000249923 (ppp) 9606.ENSP00000385269	FALSE	ppp	9606.ENSP00000249923 (ppp) 9606.ENSP00000385269	0	0	0	0
ppp	9606.ENSP00000323889 (ppp) 9606.ENSP00000356426	FALSE	ppp	9606.ENSP00000323889 (ppp) 9606.ENSP00000356426	0	0	0	0.292
ppp	9606.ENSP00000303758 (ppp) 9606.ENSP00000358866	FALSE	ppp	9606.ENSP00000303758 (ppp) 9606.ENSP00000358866	0	0	0	0.187
ppp	9606.ENSP00000236925 (ppp) 9606.ENSP00000303758	FALSE	ppp	9606.ENSP00000236925 (ppp) 9606.ENSP00000303758	0	0	0	0.421
ppp	9606.ENSP00000294904 (ppp) 9606.ENSP00000356669	FALSE	ppp	9606.ENSP00000294904 (ppp) 9606.ENSP00000356669	0	0	0	0.402
ppp	9606.ENSP00000230085 (ppp) 9606.ENSP00000294904	FALSE	ppp	9606.ENSP00000230085 (ppp) 9606.ENSP00000294904	0	0	0	0.442
ppp	9606.ENSP00000356548 (ppp) 9606.ENSP00000499044	FALSE	ppp	9606.ENSP00000356548 (ppp) 9606.ENSP00000499044	0	0	0.5	0.876
ppp	9606.ENSP00000356548 (ppp) 9606.ENSP00000362744	FALSE	ppp	9606.ENSP00000356548 (ppp) 9606.ENSP00000362744	0	0	0.5	0.861
ppp	9606.ENSP00000356548 (ppp) 9606.ENSP00000385958	FALSE	ppp	9606.ENSP00000356548 (ppp) 9606.ENSP00000385958	0	0	0	0.918
ppp	9606.ENSP00000356548 (ppp) 9606.ENSP00000369757	FALSE	ppp	9606.ENSP00000356548 (ppp) 9606.ENSP00000369757	0	0	0	0.917
ppp	9606.ENSP00000356548 (ppp) 9606.ENSP00000426909	FALSE	ppp	9606.ENSP00000356548 (ppp) 9606.ENSP00000426909	0	0	0	0.915
ppp	9606.ENSP00000356548 (ppp) 9606.ENSP00000429374	FALSE	ppp	9606.ENSP00000356548 (ppp) 9606.ENSP00000429374	0	0	0	0.91
ppp	9606.ENSP00000356548 (ppp) 9606.ENSP00000379888	FALSE	ppp	9606.ENSP00000356548 (ppp) 9606.ENSP00000379888	0	0	0	0.887
ppp	9606.ENSP00000356548 (ppp) 9606.ENSP00000481646	FALSE	ppp	9606.ENSP00000356548 (ppp) 9606.ENSP00000481646	0	0	0	0.851
ppp	9606.ENSP00000356548 (ppp) 9606.ENSP00000472469	FALSE	ppp	9606.ENSP00000356548 (ppp) 9606.ENSP00000472469	0	0	0	0.847
ppp	9606.ENSP00000356548 (ppp) 9606.ENSP00000435096	FALSE	ppp	9606.ENSP00000356548 (ppp) 9606.ENSP00000435096	0	0	0	0.847
ppp	9606.ENSP00000364119 (ppp) 9606.ENSP00000429374	FALSE	ppp	9606.ENSP00000364119 (ppp) 9606.ENSP00000429374	0	0	0	0.941
ppp	9606.ENSP00000364119 (ppp) 9606.ENSP00000379888	FALSE	ppp	9606.ENSP00000364119 (ppp) 9606.ENSP00000379888	0	0	0	0.914
ppp	9606.ENSP00000364119 (ppp) 9606.ENSP00000369757	FALSE	ppp	9606.ENSP00000364119 (ppp) 9606.ENSP00000369757	0	0	0	0.913
ppp	9606.ENSP00000364119 (ppp) 9606.ENSP00000481646	FALSE	ppp	9606.ENSP00000364119 (ppp) 9606.ENSP00000481646	0	0	0	0.907
ppp	9606.ENSP00000364119 (ppp) 9606.ENSP00000435096	FALSE	ppp	9606.ENSP00000364119 (ppp) 9606.ENSP00000435096	0	0	0	0.901
ppp	9606.ENSP00000364119 (ppp) 9606.ENSP00000472469	FALSE	ppp	9606.ENSP00000364119 (ppp) 9606.ENSP00000472469	0	0	0	0.896
ppp	9606.ENSP00000364119 (ppp) 9606.ENSP00000426909	FALSE	ppp	9606.ENSP00000364119 (ppp) 9606.ENSP00000426909	0	0	0	0.884
ppp	9606.ENSP00000364119 (ppp) 9606.ENSP00000499044	FALSE	ppp	9606.ENSP00000364119 (ppp) 9606.ENSP00000499044	0	0	0	0.875
ppp	9606.ENSP00000364119 (ppp) 9606.ENSP00000385958	FALSE	ppp	9606.ENSP00000364119 (ppp) 9606.ENSP00000385958	0	0	0	0.872
ppp	9606.ENSP00000450832 (ppp) 9606.ENSP00000480359	FALSE	ppp	9606.ENSP00000450832 (ppp) 9606.ENSP00000480359	0	0	0.5	0
ppp	9606.ENSP00000355589 (ppp) 9606.ENSP00000450832	FALSE	ppp	9606.ENSP00000355589 (ppp) 9606.ENSP00000450832	0	0	0	0.584
ppp	9606.ENSP00000222345 (ppp) 9606.ENSP00000450832	FALSE	ppp	9606.ENSP00000222345 (ppp) 9606.ENSP00000450832	0	0	0	0.61
ppp	9606.ENSP00000222345 (ppp) 9606.ENSP00000355589	FALSE	ppp	9606.ENSP00000222345 (ppp) 9606.ENSP00000355589	0	0	0	0.486
ppp	9606.ENSP00000296674 (ppp) 9606.ENSP00000369757	FALSE	ppp	9606.ENSP00000296674 (ppp) 9606.ENSP00000369757	0	0	0.9	0.975
ppp	9606.ENSP00000296674 (ppp) 9606.ENSP00000379888	FALSE	ppp	9606.ENSP00000296674 (ppp) 9606.ENSP00000379888	0	0	0.9	0.973
ppp	9606.ENSP00000296674 (ppp) 9606.ENSP00000435096	FALSE	ppp	9606.ENSP00000296674 (ppp) 9606.ENSP00000435096	0	0	0.9	0.975
ppp	9606.ENSP00000296674 (ppp) 9606.ENSP00000385958	FALSE	ppp	9606.ENSP00000296674 (ppp) 9606.ENSP00000385958	0	0	0.9	0.975
ppp	9606.ENSP00000296674 (ppp) 9606.ENSP00000429374	FALSE	ppp	9606.ENSP00000296674 (ppp) 9606.ENSP00000429374	0	0	0.9	0.975
ppp	9606.ENSP00000296674 (ppp) 9606.ENSP00000403172	FALSE	ppp	9606.ENSP00000296674 (ppp) 9606.ENSP00000403172	0	0	0.9	0.968
ppp	9606.ENSP00000296674 (ppp) 9606.ENSP00000341885	FALSE	ppp	9606.ENSP00000296674 (ppp) 9606.ENSP00000341885	0	0	0.9	0.973
ppp	9606.ENSP00000296674 (ppp) 9606.ENSP00000318646	FALSE	ppp	9606.ENSP00000296674 (ppp) 9606.ENSP00000318646	0	0	0.9	0.967
ppp	9606.ENSP00000296674 (ppp) 9606.ENSP00000472469	FALSE	ppp	9606.ENSP00000296674 (ppp) 9606.ENSP00000472469	0	0	0.9	0.962
ppp	9606.ENSP00000296674 (ppp) 9606.ENSP00000499044	FALSE	ppp	9606.ENSP00000296674 (ppp) 9606.ENSP00000499044	0	0	0.9	0.942
ppp	9606.ENSP00000296674 (ppp) 9606.ENSP00000361076	FALSE	ppp	9606.ENSP00000296674 (ppp) 9606.ENSP00000361076	0	0	0.72	0.975
ppp	9606.ENSP00000296674 (ppp) 9606.ENSP00000481646	FALSE	ppp	9606.ENSP00000296674 (ppp) 9606.ENSP00000481646	0	0	0.9	0.941
ppp	9606.ENSP00000296674 (ppp) 9606.ENSP00000362744	FALSE	ppp	9606.ENSP00000296674 (ppp) 9606.ENSP00000362744	0	0	0.9	0.922
ppp	9606.ENSP00000296674 (ppp) 9606.ENSP00000426909	FALSE	ppp	9606.ENSP00000296674 (ppp) 9606.ENSP00000426909	0	0	0.54	0.982
ppp	9606.ENSP00000296674 (ppp) 9606.ENSP00000359345	FALSE	ppp	9606.ENSP00000296674 (ppp) 9606.ENSP00000359345	0	0	0	0.972
ppp	9606.ENSP00000296674 (ppp) 9606.ENSP00000307889	FALSE	ppp	9606.ENSP00000296674 (ppp) 9606.ENSP00000307889	0	0	0	0.975
ppp	9606.ENSP00000296674 (ppp) 9606.ENSP00000309334	FALSE	ppp	9606.ENSP00000296674 (ppp) 9606.ENSP00000309334	0	0	0	0.975
ppp	9606.ENSP00000296674 (ppp) 9606.ENSP00000311430	FALSE	ppp	9606.ENSP00000296674 (ppp) 9606.ENSP00000311430	0	0	0	0.975
ppp	9606.ENSP00000296674 (ppp) 9606.ENSP00000420311	FALSE	ppp	9606.ENSP00000296674 (ppp) 9606.ENSP00000420311	0	0	0	0.974
ppp	9606.ENSP00000296674 (ppp) 9606.ENSP00000354739	FALSE	ppp	9606.ENSP00000296674 (ppp) 9606.ENSP00000354739	0	0	0	0.973
ppp	9606.ENSP00000296674 (ppp) 9606.ENSP00000494697	FALSE	ppp	9606.ENSP00000296674 (ppp) 9606.ENSP00000494697	0	0	0	0.971
ppp	9606.ENSP00000296674 (ppp) 9606.ENSP00000375730	FALSE	ppp	9606.ENSP00000296674 (ppp) 9606.ENSP00000375730	0	0	0	0.939
ppp	9606.ENSP00000296674 (ppp) 9606.ENSP00000463842	FALSE	ppp	9606.ENSP00000296674 (ppp) 9606.ENSP00000463842	0	0	0	0.937
ppp	9606.ENSP00000296674 (ppp) 9606.ENSP00000356548	FALSE	ppp	9606.ENSP00000296674 (ppp) 9606.ENSP00000356548	0	0	0	0.93
ppp	9606.ENSP00000296674 (ppp) 9606.ENSP00000364119	FALSE	ppp	9606.ENSP00000296674 (ppp) 9606.ENSP00000364119	0	0	0	0.901
ppp	9606.ENSP00000296674 (ppp) 9606.ENSP00000326128	FALSE	ppp	9606.ENSP00000296674 (ppp) 9606.ENSP00000326128	0	0	0.9	0
ppp	9606.ENSP00000296674 (ppp) 9606.ENSP00000336702	FALSE	ppp	9606.ENSP00000296674 (ppp) 9606.ENSP00000336702	0	0	0	0.868
ppp	9606.ENSP00000296674 (ppp) 9606.ENSP00000356811	FALSE	ppp	9606.ENSP00000296674 (ppp) 9606.ENSP00000356811	0	0	0	0.862
ppp	9606.ENSP00000296674 (ppp) 9606.ENSP00000364965	FALSE	ppp	9606.ENSP00000296674 (ppp) 9606.ENSP00000364965	0	0	0	0.8
ppp	9606.ENSP00000296674 (ppp) 9606.ENSP00000322439	FALSE	ppp	9606.ENSP00000296674 (ppp) 9606.ENSP00000322439	0	0	0	0.667
ppp	9606.ENSP00000296674 (ppp) 9606.ENSP00000369965	FALSE	ppp	9606.ENSP00000296674 (ppp) 9606.ENSP00000369965	0	0	0.54	0.292
ppp	9606.ENSP00000296674 (ppp) 9606.ENSP00000358812	FALSE	ppp	9606.ENSP00000296674 (ppp) 9606.ENSP00000358812	0	0	0	0.524
ppp	9606.ENSP00000296674 (ppp) 9606.ENSP00000368856	FALSE	ppp	9606.ENSP00000296674 (ppp) 9606.ENSP00000368856	0	0	0	0.421
ppp	9606.ENSP00000403172 (ppp) 9606.ENSP00000472469	FALSE	ppp	9606.ENSP00000403172 (ppp) 9606.ENSP00000472469	0	0	0.9	0.957
ppp	9606.ENSP00000403172 (ppp) 9606.ENSP00000426909	FALSE	ppp	9606.ENSP00000403172 (ppp) 9606.ENSP00000426909	0	0	0	0.982
ppp	9606.ENSP00000403172 (ppp) 9606.ENSP00000435096	FALSE	ppp	9606.ENSP00000403172 (ppp) 9606.ENSP00000435096	0	0	0	0.974
ppp	9606.ENSP00000403172 (ppp) 9606.ENSP00000429374	FALSE	ppp	9606.ENSP00000403172 (ppp) 9606.ENSP00000429374	0	0	0	0.971
ppp	9606.ENSP00000403172 (ppp) 9606.ENSP00000494697	FALSE	ppp	9606.ENSP00000403172 (ppp) 9606.ENSP00000494697	0	0	0	0.967
ppp	9606.ENSP00000403172 (ppp) 9606.ENSP00000420311	FALSE	ppp	9606.ENSP00000403172 (ppp) 9606.ENSP00000420311	0	0	0	0.967
ppp	9606.ENSP00000403172 (ppp) 9606.ENSP00000499044	FALSE	ppp	9606.ENSP00000403172 (ppp) 9606.ENSP00000499044	0	0	0	0.93
ppp	9606.ENSP00000403172 (ppp) 9606.ENSP00000481646	FALSE	ppp	9606.ENSP00000403172 (ppp) 9606.ENSP00000481646	0	0	0	0.916
ppp	9606.ENSP00000403172 (ppp) 9606.ENSP00000463842	FALSE	ppp	9606.ENSP00000403172 (ppp) 9606.ENSP00000463842	0	0	0	0.914
ppp	9606.ENSP00000403172 (ppp) 9606.ENSP00000478783	FALSE	ppp	9606.ENSP00000403172 (ppp) 9606.ENSP00000478783	0	0	0	0.852
ppp	9606.ENSP00000403172 (ppp) 9606.ENSP00000404121	FALSE	ppp	9606.ENSP00000403172 (ppp) 9606.ENSP00000404121	0	0	0	0.366
ppp	9606.ENSP00000472469 (ppp) 9606.ENSP00000499044	FALSE	ppp	9606.ENSP00000472469 (ppp) 9606.ENSP00000499044	0	0	0.9	0.905
ppp	9606.ENSP00000472469 (ppp) 9606.ENSP00000481646	FALSE	ppp	9606.ENSP00000472469 (ppp) 9606.ENSP00000481646	0	0	0.9	0.905
ppp	9606.ENSP00000472469 (ppp) 9606.ENSP00000494697	FALSE	ppp	9606.ENSP00000472469 (ppp) 9606.ENSP00000494697	0	0	0	0.957
ppp	9606.ENSP00000472469 (ppp) 9606.ENSP00000497737	FALSE	ppp	9606.ENSP00000472469 (ppp) 9606.ENSP00000497737	0	0	0	0
ppp	9606.ENSP00000225430 (ppp) 9606.ENSP00000296674	FALSE	ppp	9606.ENSP00000225430 (ppp) 9606.ENSP00000296674	0	0	0.9	0.975
ppp	9606.ENSP00000225430 (ppp) 9606.ENSP00000403172	FALSE	ppp	9606.ENSP00000225430 (ppp) 9606.ENSP00000403172	0	0	0.9	0.974
ppp	9606.ENSP00000225430 (ppp) 9606.ENSP00000472469	FALSE	ppp	9606.ENSP00000225430 (ppp) 9606.ENSP00000472469	0	0	0.9	0.967
ppp	9606.ENSP00000225430 (ppp) 9606.ENSP00000361076	FALSE	ppp	9606.ENSP00000225430 (ppp) 9606.ENSP00000361076	0	0	0.72	0.975
ppp	9606.ENSP00000225430 (ppp) 9606.ENSP00000426909	FALSE	ppp	9606.ENSP00000225430 (ppp) 9606.ENSP00000426909	0	0	0	0.982
ppp	9606.ENSP00000225430 (ppp) 9606.ENSP00000311430	FALSE	ppp	9606.ENSP00000225430 (ppp) 9606.ENSP00000311430	0	0	0	0.975
ppp	9606.ENSP00000225430 (ppp) 9606.ENSP00000494697	FALSE	ppp	9606.ENSP00000225430 (ppp) 9606.ENSP00000494697	0	0	0	0.975
ppp	9606.ENSP00000225430 (ppp) 9606.ENSP00000270625	FALSE	ppp	9606.ENSP00000225430 (ppp) 9606.ENSP00000270625	0	0	0	0.976
ppp	9606.ENSP00000225430 (ppp) 9606.ENSP00000435096	FALSE	ppp	9606.ENSP00000225430 (ppp) 9606.ENSP00000435096	0	0	0	0.975
ppp	9606.ENSP00000225430 (ppp) 9606.ENSP00000230050	FALSE	ppp	9606.ENSP00000225430 (ppp) 9606.ENSP00000230050	0	0	0	0.976
ppp	9606.ENSP00000225430 (ppp) 9606.ENSP00000429374	FALSE	ppp	9606.ENSP00000225430 (ppp) 9606.ENSP00000429374	0	0	0	0.975
ppp	9606.ENSP00000225430 (ppp) 9606.ENSP00000309334	FALSE	ppp	9606.ENSP00000225430 (ppp) 9606.ENSP00000309334	0	0	0	0.975
ppp	9606.ENSP00000225430 (ppp) 9606.ENSP00000307889	FALSE	ppp	9606.ENSP00000225430 (ppp) 9606.ENSP00000307889	0	0	0	0.975
ppp	9606.ENSP00000225430 (ppp) 9606.ENSP00000375730	FALSE	ppp	9606.ENSP00000225430 (ppp) 9606.ENSP00000375730	0	0	0	0.975
ppp	9606.ENSP00000225430 (ppp) 9606.ENSP00000369757	FALSE	ppp	9606.ENSP00000225430 (ppp) 9606.ENSP00000369757	0	0	0	0.975
ppp	9606.ENSP00000225430 (ppp) 9606.ENSP00000385958	FALSE	ppp	9606.ENSP00000225430 (ppp) 9606.ENSP00000385958	0	0	0	0.954
ppp	9606.ENSP00000225430 (ppp) 9606.ENSP00000420311	FALSE	ppp	9606.ENSP00000225430 (ppp) 9606.ENSP00000420311	0	0	0	0.974
ppp	9606.ENSP00000225430 (ppp) 9606.ENSP00000379888	FALSE	ppp	9606.ENSP00000225430 (ppp) 9606.ENSP00000379888	0	0	0	0.973
ppp	9606.ENSP00000225430 (ppp) 9606.ENSP00000341885	FALSE	ppp	9606.ENSP00000225430 (ppp) 9606.ENSP00000341885	0	0	0	0.973
ppp	9606.ENSP00000225430 (ppp) 9606.ENSP00000354739	FALSE	ppp	9606.ENSP00000225430 (ppp) 9606.ENSP00000354739	0	0	0	0.973
ppp	9606.ENSP00000225430 (ppp) 9606.ENSP00000359345	FALSE	ppp	9606.ENSP00000225430 (ppp) 9606.ENSP00000359345	0	0	0	0.966
ppp	9606.ENSP00000225430 (ppp) 9606.ENSP00000272317	FALSE	ppp	9606.ENSP00000225430 (ppp) 9606.ENSP00000272317	0	0	0	0.961
ppp	9606.ENSP00000225430 (ppp) 9606.ENSP00000481646	FALSE	ppp	9606.ENSP00000225430 (ppp) 9606.ENSP00000481646	0	0	0	0.945
ppp	9606.ENSP00000225430 (ppp) 9606.ENSP00000362744	FALSE	ppp	9606.ENSP00000225430 (ppp) 9606.ENSP00000362744	0	0	0	0.933
ppp	9606.ENSP00000225430 (ppp) 9606.ENSP00000463842	FALSE	ppp	9606.ENSP00000225430 (ppp) 9606.ENSP00000463842	0	0	0	0.936
ppp	9606.ENSP00000225430 (ppp) 9606.ENSP00000318646	FALSE	ppp	9606.ENSP00000225430 (ppp) 9606.ENSP00000318646	0	0	0	0.933
ppp	9606.ENSP00000225430 (ppp) 9606.ENSP00000369965	FALSE	ppp	9606.ENSP00000225430 (ppp) 9606.ENSP00000369965	0	0	0.54	0.853
ppp	9606.ENSP00000225430 (ppp) 9606.ENSP00000499044	FALSE	ppp	9606.ENSP00000225430 (ppp) 9606.ENSP00000499044	0	0	0	0.912
ppp	9606.ENSP00000225430 (ppp) 9606.ENSP00000326128	FALSE	ppp	9606.ENSP00000225430 (ppp) 9606.ENSP00000326128	0	0	0.9	0
ppp	9606.ENSP00000225430 (ppp) 9606.ENSP00000336702	FALSE	ppp	9606.ENSP00000225430 (ppp) 9606.ENSP00000336702	0	0	0	0.87
ppp	9606.ENSP00000225430 (ppp) 9606.ENSP00000356811	FALSE	ppp	9606.ENSP00000225430 (ppp) 9606.ENSP00000356811	0	0	0	0.835
ppp	9606.ENSP00000225430 (ppp) 9606.ENSP00000478783	FALSE	ppp	9606.ENSP00000225430 (ppp) 9606.ENSP00000478783	0	0	0	0.8
ppp	9606.ENSP00000225430 (ppp) 9606.ENSP00000364965	FALSE	ppp	9606.ENSP00000225430 (ppp) 9606.ENSP00000364965	0	0	0	0.8
ppp	9606.ENSP00000225430 (ppp) 9606.ENSP00000285814	FALSE	ppp	9606.ENSP00000225430 (ppp) 9606.ENSP00000285814	0	0	0	0.702
ppp	9606.ENSP00000225430 (ppp) 9606.ENSP00000261015	FALSE	ppp	9606.ENSP00000225430 (ppp) 9606.ENSP00000261015	0	0	0	0.502
ppp	9606.ENSP00000361076 (ppp) 9606.ENSP00000403172	FALSE	ppp	9606.ENSP00000361076 (ppp) 9606.ENSP00000403172	0	0	0.72	0.974
ppp	9606.ENSP00000361076 (ppp) 9606.ENSP00000472469	FALSE	ppp	9606.ENSP00000361076 (ppp) 9606.ENSP00000472469	0	0	0.72	0.957
ppp	9606.ENSP00000361076 (ppp) 9606.ENSP00000435096	FALSE	ppp	9606.ENSP00000361076 (ppp) 9606.ENSP00000435096	0	0	0	0.975
ppp	9606.ENSP00000361076 (ppp) 9606.ENSP00000426909	FALSE	ppp	9606.ENSP00000361076 (ppp) 9606.ENSP00000426909	0	0	0	0.982
ppp	9606.ENSP00000361076 (ppp) 9606.ENSP00000494697	FALSE	ppp	9606.ENSP00000361076 (ppp) 9606.ENSP00000494697	0	0	0	0.97
ppp	9606.ENSP00000361076 (ppp) 9606.ENSP00000420311	FALSE	ppp	9606.ENSP00000361076 (ppp) 9606.ENSP00000420311	0	0	0	0.974
ppp	9606.ENSP00000361076 (ppp) 9606.ENSP00000369757	FALSE	ppp	9606.ENSP00000361076 (ppp) 9606.ENSP00000369757	0	0	0	0.975
ppp	9606.ENSP00000361076 (ppp) 9606.ENSP00000379888	FALSE	ppp	9606.ENSP00000361076 (ppp) 9606.ENSP00000379888	0	0	0	0.973
ppp	9606.ENSP00000361076 (ppp) 9606.ENSP00000429374	FALSE	ppp	9606.ENSP00000361076 (ppp) 9606.ENSP00000429374	0	0	0	0.973
ppp	9606.ENSP00000361076 (ppp) 9606.ENSP00000375730	FALSE	ppp	9606.ENSP00000361076 (ppp) 9606.ENSP00000375730	0	0	0	0.969
ppp	9606.ENSP00000361076 (ppp) 9606.ENSP00000362744	FALSE	ppp	9606.ENSP00000361076 (ppp) 9606.ENSP00000362744	0	0	0	0.931
ppp	9606.ENSP00000361076 (ppp) 9606.ENSP00000385958	FALSE	ppp	9606.ENSP00000361076 (ppp) 9606.ENSP00000385958	0	0	0	0.951
ppp	9606.ENSP00000361076 (ppp) 9606.ENSP00000499044	FALSE	ppp	9606.ENSP00000361076 (ppp) 9606.ENSP00000499044	0	0	0	0.936
ppp	9606.ENSP00000361076 (ppp) 9606.ENSP00000481646	FALSE	ppp	9606.ENSP00000361076 (ppp) 9606.ENSP00000481646	0	0	0	0.936
ppp	9606.ENSP00000361076 (ppp) 9606.ENSP00000369965	FALSE	ppp	9606.ENSP00000361076 (ppp) 9606.ENSP00000369965	0	0	0.54	0.859
ppp	9606.ENSP00000361076 (ppp) 9606.ENSP00000463842	FALSE	ppp	9606.ENSP00000361076 (ppp) 9606.ENSP00000463842	0	0	0	0.916
ppp	9606.ENSP00000361076 (ppp) 9606.ENSP00000364965	FALSE	ppp	9606.ENSP00000361076 (ppp) 9606.ENSP00000364965	0	0	0	0.8
ppp	9606.ENSP00000361076 (ppp) 9606.ENSP00000478783	FALSE	ppp	9606.ENSP00000361076 (ppp) 9606.ENSP00000478783	0	0	0	0.8
ppp	9606.ENSP00000361076 (ppp) 9606.ENSP00000368856	FALSE	ppp	9606.ENSP00000361076 (ppp) 9606.ENSP00000368856	0	0	0	0.556
ppp	9606.ENSP00000361076 (ppp) 9606.ENSP00000470142	FALSE	ppp	9606.ENSP00000361076 (ppp) 9606.ENSP00000470142	0	0	0	0.497
ppp	9606.ENSP00000426909 (ppp) 9606.ENSP00000429374	FALSE	ppp	9606.ENSP00000426909 (ppp) 9606.ENSP00000429374	0	0	0.54	0.982
ppp	9606.ENSP00000426909 (ppp) 9606.ENSP00000472469	FALSE	ppp	9606.ENSP00000426909 (ppp) 9606.ENSP00000472469	0	0	0.54	0.982
ppp	9606.ENSP00000426909 (ppp) 9606.ENSP00000435096	FALSE	ppp	9606.ENSP00000426909 (ppp) 9606.ENSP00000435096	0	0	0.54	0.982
ppp	9606.ENSP00000426909 (ppp) 9606.ENSP00000481646	FALSE	ppp	9606.ENSP00000426909 (ppp) 9606.ENSP00000481646	0	0	0.54	0.965
ppp	9606.ENSP00000426909 (ppp) 9606.ENSP00000499044	FALSE	ppp	9606.ENSP00000426909 (ppp) 9606.ENSP00000499044	0	0	0.54	0.965
ppp	9606.ENSP00000426909 (ppp) 9606.ENSP00000494697	FALSE	ppp	9606.ENSP00000426909 (ppp) 9606.ENSP00000494697	0	0	0	0.982
ppp	9606.ENSP00000426909 (ppp) 9606.ENSP00000463842	FALSE	ppp	9606.ENSP00000426909 (ppp) 9606.ENSP00000463842	0	0	0	0.965
ppp	9606.ENSP00000426909 (ppp) 9606.ENSP00000455308	FALSE	ppp	9606.ENSP00000426909 (ppp) 9606.ENSP00000455308	0	0	0	0.421
ppp	9606.ENSP00000426909 (ppp) 9606.ENSP00000477781	FALSE	ppp	9606.ENSP00000426909 (ppp) 9606.ENSP00000477781	0	0	0	0.421
ppp	9606.ENSP00000341885 (ppp) 9606.ENSP00000429374	FALSE	ppp	9606.ENSP00000341885 (ppp) 9606.ENSP00000429374	0	0	0.9	0.973
ppp	9606.ENSP00000341885 (ppp) 9606.ENSP00000435096	FALSE	ppp	9606.ENSP00000341885 (ppp) 9606.ENSP00000435096	0	0	0.9	0.974
ppp	9606.ENSP00000341885 (ppp) 9606.ENSP00000369757	FALSE	ppp	9606.ENSP00000341885 (ppp) 9606.ENSP00000369757	0	0	0.9	0.974
ppp	9606.ENSP00000341885 (ppp) 9606.ENSP00000385958	FALSE	ppp	9606.ENSP00000341885 (ppp) 9606.ENSP00000385958	0	0	0.9	0.973
ppp	9606.ENSP00000341885 (ppp) 9606.ENSP00000379888	FALSE	ppp	9606.ENSP00000341885 (ppp) 9606.ENSP00000379888	0	0	0.9	0.975
ppp	9606.ENSP00000341885 (ppp) 9606.ENSP00000472469	FALSE	ppp	9606.ENSP00000341885 (ppp) 9606.ENSP00000472469	0	0	0.9	0.961
ppp	9606.ENSP00000341885 (ppp) 9606.ENSP00000362744	FALSE	ppp	9606.ENSP00000341885 (ppp) 9606.ENSP00000362744	0	0	0.9	0.928
ppp	9606.ENSP00000341885 (ppp) 9606.ENSP00000481646	FALSE	ppp	9606.ENSP00000341885 (ppp) 9606.ENSP00000481646	0	0	0.9	0.954
ppp	9606.ENSP00000341885 (ppp) 9606.ENSP00000426909	FALSE	ppp	9606.ENSP00000341885 (ppp) 9606.ENSP00000426909	0	0	0.54	0.982
ppp	9606.ENSP00000341885 (ppp) 9606.ENSP00000499044	FALSE	ppp	9606.ENSP00000341885 (ppp) 9606.ENSP00000499044	0	0	0.9	0.936
ppp	9606.ENSP00000341885 (ppp) 9606.ENSP00000354739	FALSE	ppp	9606.ENSP00000341885 (ppp) 9606.ENSP00000354739	0	0	0	0.974
ppp	9606.ENSP00000341885 (ppp) 9606.ENSP00000361076	FALSE	ppp	9606.ENSP00000341885 (ppp) 9606.ENSP00000361076	0	0	0	0.974
ppp	9606.ENSP00000341885 (ppp) 9606.ENSP00000494697	FALSE	ppp	9606.ENSP00000341885 (ppp) 9606.ENSP00000494697	0	0	0	0.967
ppp	9606.ENSP00000341885 (ppp) 9606.ENSP00000403172	FALSE	ppp	9606.ENSP00000341885 (ppp) 9606.ENSP00000403172	0	0	0	0.967
ppp	9606.ENSP00000341885 (ppp) 9606.ENSP00000420311	FALSE	ppp	9606.ENSP00000341885 (ppp) 9606.ENSP00000420311	0	0	0	0.967
ppp	9606.ENSP00000341885 (ppp) 9606.ENSP00000359345	FALSE	ppp	9606.ENSP00000341885 (ppp) 9606.ENSP00000359345	0	0	0	0.966
ppp	9606.ENSP00000341885 (ppp) 9606.ENSP00000364119	FALSE	ppp	9606.ENSP00000341885 (ppp) 9606.ENSP00000364119	0	0	0	0.941
ppp	9606.ENSP00000341885 (ppp) 9606.ENSP00000463842	FALSE	ppp	9606.ENSP00000341885 (ppp) 9606.ENSP00000463842	0	0	0	0.936
ppp	9606.ENSP00000341885 (ppp) 9606.ENSP00000375730	FALSE	ppp	9606.ENSP00000341885 (ppp) 9606.ENSP00000375730	0	0	0	0.935
ppp	9606.ENSP00000341885 (ppp) 9606.ENSP00000356548	FALSE	ppp	9606.ENSP00000341885 (ppp) 9606.ENSP00000356548	0	0	0	0.93
ppp	9606.ENSP00000341885 (ppp) 9606.ENSP00000358812	FALSE	ppp	9606.ENSP00000341885 (ppp) 9606.ENSP00000358812	0	0	0.8	0.463
ppp	9606.ENSP00000341885 (ppp) 9606.ENSP00000356811	FALSE	ppp	9606.ENSP00000341885 (ppp) 9606.ENSP00000356811	0	0	0	0.847
ppp	9606.ENSP00000341885 (ppp) 9606.ENSP00000364965	FALSE	ppp	9606.ENSP00000341885 (ppp) 9606.ENSP00000364965	0	0	0	0.8
ppp	9606.ENSP00000341885 (ppp) 9606.ENSP00000368856	FALSE	ppp	9606.ENSP00000341885 (ppp) 9606.ENSP00000368856	0	0	0	0.513
ppp	9606.ENSP00000341885 (ppp) 9606.ENSP00000360922	FALSE	ppp	9606.ENSP00000341885 (ppp) 9606.ENSP00000360922	0	0	0	0.457
ppp	9606.ENSP00000341885 (ppp) 9606.ENSP00000356669	FALSE	ppp	9606.ENSP00000341885 (ppp) 9606.ENSP00000356669	0	0	0	0.457
ppp	9606.ENSP00000341885 (ppp) 9606.ENSP00000404121	FALSE	ppp	9606.ENSP00000341885 (ppp) 9606.ENSP00000404121	0	0	0	0.457
ppp	9606.ENSP00000341885 (ppp) 9606.ENSP00000477781	FALSE	ppp	9606.ENSP00000341885 (ppp) 9606.ENSP00000477781	0	0	0	0.42
ppp	9606.ENSP00000309334 (ppp) 9606.ENSP00000426909	FALSE	ppp	9606.ENSP00000309334 (ppp) 9606.ENSP00000426909	0	0	0	0.982
ppp	9606.ENSP00000309334 (ppp) 9606.ENSP00000429374	FALSE	ppp	9606.ENSP00000309334 (ppp) 9606.ENSP00000429374	0	0	0	0.976
ppp	9606.ENSP00000309334 (ppp) 9606.ENSP00000435096	FALSE	ppp	9606.ENSP00000309334 (ppp) 9606.ENSP00000435096	0	0	0	0.975
ppp	9606.ENSP00000309334 (ppp) 9606.ENSP00000361076	FALSE	ppp	9606.ENSP00000309334 (ppp) 9606.ENSP00000361076	0	0	0	0.975
ppp	9606.ENSP00000309334 (ppp) 9606.ENSP00000420311	FALSE	ppp	9606.ENSP00000309334 (ppp) 9606.ENSP00000420311	0	0	0	0.975
ppp	9606.ENSP00000309334 (ppp) 9606.ENSP00000369757	FALSE	ppp	9606.ENSP00000309334 (ppp) 9606.ENSP00000369757	0	0	0	0.975
ppp	9606.ENSP00000309334 (ppp) 9606.ENSP00000311430	FALSE	ppp	9606.ENSP00000309334 (ppp) 9606.ENSP00000311430	0	0	0	0.975
ppp	9606.ENSP00000309334 (ppp) 9606.ENSP00000341885	FALSE	ppp	9606.ENSP00000309334 (ppp) 9606.ENSP00000341885	0	0	0	0.974
ppp	9606.ENSP00000309334 (ppp) 9606.ENSP00000403172	FALSE	ppp	9606.ENSP00000309334 (ppp) 9606.ENSP00000403172	0	0	0	0.974
ppp	9606.ENSP00000309334 (ppp) 9606.ENSP00000379888	FALSE	ppp	9606.ENSP00000309334 (ppp) 9606.ENSP00000379888	0	0	0	0.973
ppp	9606.ENSP00000309334 (ppp) 9606.ENSP00000354739	FALSE	ppp	9606.ENSP00000309334 (ppp) 9606.ENSP00000354739	0	0	0	0.973
ppp	9606.ENSP00000309334 (ppp) 9606.ENSP00000375730	FALSE	ppp	9606.ENSP00000309334 (ppp) 9606.ENSP00000375730	0	0	0	0.971
ppp	9606.ENSP00000309334 (ppp) 9606.ENSP00000494697	FALSE	ppp	9606.ENSP00000309334 (ppp) 9606.ENSP00000494697	0	0	0	0.969
ppp	9606.ENSP00000309334 (ppp) 9606.ENSP00000359345	FALSE	ppp	9606.ENSP00000309334 (ppp) 9606.ENSP00000359345	0	0	0	0.967
ppp	9606.ENSP00000309334 (ppp) 9606.ENSP00000472469	FALSE	ppp	9606.ENSP00000309334 (ppp) 9606.ENSP00000472469	0	0	0	0.957
ppp	9606.ENSP00000309334 (ppp) 9606.ENSP00000385958	FALSE	ppp	9606.ENSP00000309334 (ppp) 9606.ENSP00000385958	0	0	0	0.95
ppp	9606.ENSP00000309334 (ppp) 9606.ENSP00000463842	FALSE	ppp	9606.ENSP00000309334 (ppp) 9606.ENSP00000463842	0	0	0	0.937
ppp	9606.ENSP00000309334 (ppp) 9606.ENSP00000499044	FALSE	ppp	9606.ENSP00000309334 (ppp) 9606.ENSP00000499044	0	0	0	0.936
ppp	9606.ENSP00000309334 (ppp) 9606.ENSP00000481646	FALSE	ppp	9606.ENSP00000309334 (ppp) 9606.ENSP00000481646	0	0	0	0.936
ppp	9606.ENSP00000309334 (ppp) 9606.ENSP00000362744	FALSE	ppp	9606.ENSP00000309334 (ppp) 9606.ENSP00000362744	0	0	0	0.935
ppp	9606.ENSP00000309334 (ppp) 9606.ENSP00000318646	FALSE	ppp	9606.ENSP00000309334 (ppp) 9606.ENSP00000318646	0	0	0	0.924
ppp	9606.ENSP00000309334 (ppp) 9606.ENSP00000336702	FALSE	ppp	9606.ENSP00000309334 (ppp) 9606.ENSP00000336702	0	0	0	0.87
ppp	9606.ENSP00000309334 (ppp) 9606.ENSP00000369965	FALSE	ppp	9606.ENSP00000309334 (ppp) 9606.ENSP00000369965	0	0	0	0.852
ppp	9606.ENSP00000309334 (ppp) 9606.ENSP00000356811	FALSE	ppp	9606.ENSP00000309334 (ppp) 9606.ENSP00000356811	0	0	0	0.835
ppp	9606.ENSP00000309334 (ppp) 9606.ENSP00000478783	FALSE	ppp	9606.ENSP00000309334 (ppp) 9606.ENSP00000478783	0	0	0	0.8
ppp	9606.ENSP00000309334 (ppp) 9606.ENSP00000364965	FALSE	ppp	9606.ENSP00000309334 (ppp) 9606.ENSP00000364965	0	0	0	0.8
ppp	9606.ENSP00000309334 (ppp) 9606.ENSP00000368856	FALSE	ppp	9606.ENSP00000309334 (ppp) 9606.ENSP00000368856	0	0	0	0.421
ppp	9606.ENSP00000309334 (ppp) 9606.ENSP00000360922	FALSE	ppp	9606.ENSP00000309334 (ppp) 9606.ENSP00000360922	0	0	0	0.421
ppp	9606.ENSP00000494697 (ppp) 9606.ENSP00000499044	FALSE	ppp	9606.ENSP00000494697 (ppp) 9606.ENSP00000499044	0	0	0	0.934
ppp	9606.ENSP00000375730 (ppp) 9606.ENSP00000426909	FALSE	ppp	9606.ENSP00000375730 (ppp) 9606.ENSP00000426909	0	0	0	0.965
ppp	9606.ENSP00000375730 (ppp) 9606.ENSP00000494697	FALSE	ppp	9606.ENSP00000375730 (ppp) 9606.ENSP00000494697	0	0	0	0.963
ppp	9606.ENSP00000375730 (ppp) 9606.ENSP00000420311	FALSE	ppp	9606.ENSP00000375730 (ppp) 9606.ENSP00000420311	0	0	0	0.962
ppp	9606.ENSP00000375730 (ppp) 9606.ENSP00000403172	FALSE	ppp	9606.ENSP00000375730 (ppp) 9606.ENSP00000403172	0	0	0	0.96
ppp	9606.ENSP00000375730 (ppp) 9606.ENSP00000379888	FALSE	ppp	9606.ENSP00000375730 (ppp) 9606.ENSP00000379888	0	0	0	0.932
ppp	9606.ENSP00000375730 (ppp) 9606.ENSP00000429374	FALSE	ppp	9606.ENSP00000375730 (ppp) 9606.ENSP00000429374	0	0	0	0.939
ppp	9606.ENSP00000375730 (ppp) 9606.ENSP00000385958	FALSE	ppp	9606.ENSP00000375730 (ppp) 9606.ENSP00000385958	0	0	0	0.932
ppp	9606.ENSP00000375730 (ppp) 9606.ENSP00000435096	FALSE	ppp	9606.ENSP00000375730 (ppp) 9606.ENSP00000435096	0	0	0	0.929
ppp	9606.ENSP00000375730 (ppp) 9606.ENSP00000463842	FALSE	ppp	9606.ENSP00000375730 (ppp) 9606.ENSP00000463842	0	0	0	0.929
ppp	9606.ENSP00000375730 (ppp) 9606.ENSP00000499044	FALSE	ppp	9606.ENSP00000375730 (ppp) 9606.ENSP00000499044	0	0	0	0.921
ppp	9606.ENSP00000375730 (ppp) 9606.ENSP00000481646	FALSE	ppp	9606.ENSP00000375730 (ppp) 9606.ENSP00000481646	0	0	0	0.921
ppp	9606.ENSP00000375730 (ppp) 9606.ENSP00000472469	FALSE	ppp	9606.ENSP00000375730 (ppp) 9606.ENSP00000472469	0	0	0	0.895
ppp	9606.ENSP00000375730 (ppp) 9606.ENSP00000478783	FALSE	ppp	9606.ENSP00000375730 (ppp) 9606.ENSP00000478783	0	0	0	0.8
ppp	9606.ENSP00000375730 (ppp) 9606.ENSP00000404121	FALSE	ppp	9606.ENSP00000375730 (ppp) 9606.ENSP00000404121	0	0	0	0.33
ppp	9606.ENSP00000354739 (ppp) 9606.ENSP00000379888	FALSE	ppp	9606.ENSP00000354739 (ppp) 9606.ENSP00000379888	0	0	0	0.975
ppp	9606.ENSP00000354739 (ppp) 9606.ENSP00000361076	FALSE	ppp	9606.ENSP00000354739 (ppp) 9606.ENSP00000361076	0	0	0	0.973
ppp	9606.ENSP00000354739 (ppp) 9606.ENSP00000403172	FALSE	ppp	9606.ENSP00000354739 (ppp) 9606.ENSP00000403172	0	0	0	0.967
ppp	9606.ENSP00000354739 (ppp) 9606.ENSP00000359345	FALSE	ppp	9606.ENSP00000354739 (ppp) 9606.ENSP00000359345	0	0	0	0.967
ppp	9606.ENSP00000354739 (ppp) 9606.ENSP00000369757	FALSE	ppp	9606.ENSP00000354739 (ppp) 9606.ENSP00000369757	0	0	0	0.973
ppp	9606.ENSP00000354739 (ppp) 9606.ENSP00000435096	FALSE	ppp	9606.ENSP00000354739 (ppp) 9606.ENSP00000435096	0	0	0	0.973
ppp	9606.ENSP00000354739 (ppp) 9606.ENSP00000429374	FALSE	ppp	9606.ENSP00000354739 (ppp) 9606.ENSP00000429374	0	0	0	0.973
ppp	9606.ENSP00000354739 (ppp) 9606.ENSP00000494697	FALSE	ppp	9606.ENSP00000354739 (ppp) 9606.ENSP00000494697	0	0	0	0.969
ppp	9606.ENSP00000354739 (ppp) 9606.ENSP00000420311	FALSE	ppp	9606.ENSP00000354739 (ppp) 9606.ENSP00000420311	0	0	0	0.969
ppp	9606.ENSP00000354739 (ppp) 9606.ENSP00000426909	FALSE	ppp	9606.ENSP00000354739 (ppp) 9606.ENSP00000426909	0	0	0	0.963
ppp	9606.ENSP00000354739 (ppp) 9606.ENSP00000472469	FALSE	ppp	9606.ENSP00000354739 (ppp) 9606.ENSP00000472469	0	0	0	0.961
ppp	9606.ENSP00000354739 (ppp) 9606.ENSP00000499044	FALSE	ppp	9606.ENSP00000354739 (ppp) 9606.ENSP00000499044	0	0	0	0.936
ppp	9606.ENSP00000354739 (ppp) 9606.ENSP00000463842	FALSE	ppp	9606.ENSP00000354739 (ppp) 9606.ENSP00000463842	0	0	0	0.936
ppp	9606.ENSP00000354739 (ppp) 9606.ENSP00000385958	FALSE	ppp	9606.ENSP00000354739 (ppp) 9606.ENSP00000385958	0	0	0	0.935
ppp	9606.ENSP00000354739 (ppp) 9606.ENSP00000375730	FALSE	ppp	9606.ENSP00000354739 (ppp) 9606.ENSP00000375730	0	0	0	0.931
ppp	9606.ENSP00000354739 (ppp) 9606.ENSP00000481646	FALSE	ppp	9606.ENSP00000354739 (ppp) 9606.ENSP00000481646	0	0	0	0.929
ppp	9606.ENSP00000354739 (ppp) 9606.ENSP00000362744	FALSE	ppp	9606.ENSP00000354739 (ppp) 9606.ENSP00000362744	0	0	0	0.924
ppp	9606.ENSP00000354739 (ppp) 9606.ENSP00000369965	FALSE	ppp	9606.ENSP00000354739 (ppp) 9606.ENSP00000369965	0	0	0	0.852
ppp	9606.ENSP00000354739 (ppp) 9606.ENSP00000478783	FALSE	ppp	9606.ENSP00000354739 (ppp) 9606.ENSP00000478783	0	0	0	0.8
ppp	9606.ENSP00000354739 (ppp) 9606.ENSP00000356811	FALSE	ppp	9606.ENSP00000354739 (ppp) 9606.ENSP00000356811	0	0	0	0.8
ppp	9606.ENSP00000354739 (ppp) 9606.ENSP00000356669	FALSE	ppp	9606.ENSP00000354739 (ppp) 9606.ENSP00000356669	0	0	0	0.457
ppp	9606.ENSP00000230050 (ppp) 9606.ENSP00000435096	FALSE	ppp	9606.ENSP00000230050 (ppp) 9606.ENSP00000435096	0	0	0.9	0.97
ppp	9606.ENSP00000230050 (ppp) 9606.ENSP00000272317	FALSE	ppp	9606.ENSP00000230050 (ppp) 9606.ENSP00000272317	0	0	0.9	0.983
ppp	9606.ENSP00000230050 (ppp) 9606.ENSP00000369757	FALSE	ppp	9606.ENSP00000230050 (ppp) 9606.ENSP00000369757	0	0	0.9	0.975
ppp	9606.ENSP00000230050 (ppp) 9606.ENSP00000429374	FALSE	ppp	9606.ENSP00000230050 (ppp) 9606.ENSP00000429374	0	0	0.9	0.971
ppp	9606.ENSP00000230050 (ppp) 9606.ENSP00000481646	FALSE	ppp	9606.ENSP00000230050 (ppp) 9606.ENSP00000481646	0	0	0.9	0.978
ppp	9606.ENSP00000230050 (ppp) 9606.ENSP00000341885	FALSE	ppp	9606.ENSP00000230050 (ppp) 9606.ENSP00000341885	0	0	0.9	0.975
ppp	9606.ENSP00000230050 (ppp) 9606.ENSP00000270625	FALSE	ppp	9606.ENSP00000230050 (ppp) 9606.ENSP00000270625	0	0	0.9	0.975
ppp	9606.ENSP00000230050 (ppp) 9606.ENSP00000296674	FALSE	ppp	9606.ENSP00000230050 (ppp) 9606.ENSP00000296674	0	0	0.9	0.976
ppp	9606.ENSP00000230050 (ppp) 9606.ENSP00000379888	FALSE	ppp	9606.ENSP00000230050 (ppp) 9606.ENSP00000379888	0	0	0.9	0.976
ppp	9606.ENSP00000230050 (ppp) 9606.ENSP00000472469	FALSE	ppp	9606.ENSP00000230050 (ppp) 9606.ENSP00000472469	0	0	0.9	0.968
ppp	9606.ENSP00000230050 (ppp) 9606.ENSP00000318646	FALSE	ppp	9606.ENSP00000230050 (ppp) 9606.ENSP00000318646	0	0	0.9	0.94
ppp	9606.ENSP00000230050 (ppp) 9606.ENSP00000385958	FALSE	ppp	9606.ENSP00000230050 (ppp) 9606.ENSP00000385958	0	0	0.9	0.94
ppp	9606.ENSP00000230050 (ppp) 9606.ENSP00000426909	FALSE	ppp	9606.ENSP00000230050 (ppp) 9606.ENSP00000426909	0	0	0.54	0.982
ppp	9606.ENSP00000230050 (ppp) 9606.ENSP00000362744	FALSE	ppp	9606.ENSP00000230050 (ppp) 9606.ENSP00000362744	0	0	0.9	0.939
ppp	9606.ENSP00000230050 (ppp) 9606.ENSP00000499044	FALSE	ppp	9606.ENSP00000230050 (ppp) 9606.ENSP00000499044	0	0	0.9	0.905
ppp	9606.ENSP00000230050 (ppp) 9606.ENSP00000354739	FALSE	ppp	9606.ENSP00000230050 (ppp) 9606.ENSP00000354739	0	0	0	0.975
ppp	9606.ENSP00000230050 (ppp) 9606.ENSP00000309334	FALSE	ppp	9606.ENSP00000230050 (ppp) 9606.ENSP00000309334	0	0	0	0.975
ppp	9606.ENSP00000230050 (ppp) 9606.ENSP00000361076	FALSE	ppp	9606.ENSP00000230050 (ppp) 9606.ENSP00000361076	0	0	0	0.975
ppp	9606.ENSP00000230050 (ppp) 9606.ENSP00000311430	FALSE	ppp	9606.ENSP00000230050 (ppp) 9606.ENSP00000311430	0	0	0	0.974
ppp	9606.ENSP00000230050 (ppp) 9606.ENSP00000494697	FALSE	ppp	9606.ENSP00000230050 (ppp) 9606.ENSP00000494697	0	0	0	0.974
ppp	9606.ENSP00000230050 (ppp) 9606.ENSP00000403172	FALSE	ppp	9606.ENSP00000230050 (ppp) 9606.ENSP00000403172	0	0	0	0.973
ppp	9606.ENSP00000230050 (ppp) 9606.ENSP00000420311	FALSE	ppp	9606.ENSP00000230050 (ppp) 9606.ENSP00000420311	0	0	0	0.973
ppp	9606.ENSP00000230050 (ppp) 9606.ENSP00000356548	FALSE	ppp	9606.ENSP00000230050 (ppp) 9606.ENSP00000356548	0	0	0	0.971
ppp	9606.ENSP00000230050 (ppp) 9606.ENSP00000307889	FALSE	ppp	9606.ENSP00000230050 (ppp) 9606.ENSP00000307889	0	0	0	0.968
ppp	9606.ENSP00000230050 (ppp) 9606.ENSP00000359345	FALSE	ppp	9606.ENSP00000230050 (ppp) 9606.ENSP00000359345	0	0	0	0.966
ppp	9606.ENSP00000230050 (ppp) 9606.ENSP00000375730	FALSE	ppp	9606.ENSP00000230050 (ppp) 9606.ENSP00000375730	0	0	0	0.937
ppp	9606.ENSP00000230050 (ppp) 9606.ENSP00000463842	FALSE	ppp	9606.ENSP00000230050 (ppp) 9606.ENSP00000463842	0	0	0	0.936
ppp	9606.ENSP00000230050 (ppp) 9606.ENSP00000364119	FALSE	ppp	9606.ENSP00000230050 (ppp) 9606.ENSP00000364119	0	0	0	0.907
ppp	9606.ENSP00000230050 (ppp) 9606.ENSP00000356811	FALSE	ppp	9606.ENSP00000230050 (ppp) 9606.ENSP00000356811	0	0	0	0.847
ppp	9606.ENSP00000230050 (ppp) 9606.ENSP00000364965	FALSE	ppp	9606.ENSP00000230050 (ppp) 9606.ENSP00000364965	0	0	0	0.8
ppp	9606.ENSP00000230050 (ppp) 9606.ENSP00000368856	FALSE	ppp	9606.ENSP00000230050 (ppp) 9606.ENSP00000368856	0	0	0	0.513
ppp	9606.ENSP00000379888 (ppp) 9606.ENSP00000385958	FALSE	ppp	9606.ENSP00000379888 (ppp) 9606.ENSP00000385958	0	0	0.9	0.962
ppp	9606.ENSP00000379888 (ppp) 9606.ENSP00000429374	FALSE	ppp	9606.ENSP00000379888 (ppp) 9606.ENSP00000429374	0	0	0.9	0.974
ppp	9606.ENSP00000379888 (ppp) 9606.ENSP00000435096	FALSE	ppp	9606.ENSP00000379888 (ppp) 9606.ENSP00000435096	0	0	0.9	0.973
ppp	9606.ENSP00000379888 (ppp) 9606.ENSP00000472469	FALSE	ppp	9606.ENSP00000379888 (ppp) 9606.ENSP00000472469	0	0	0.9	0.966
ppp	9606.ENSP00000379888 (ppp) 9606.ENSP00000481646	FALSE	ppp	9606.ENSP00000379888 (ppp) 9606.ENSP00000481646	0	0	0.9	0.95
ppp	9606.ENSP00000379888 (ppp) 9606.ENSP00000499044	FALSE	ppp	9606.ENSP00000379888 (ppp) 9606.ENSP00000499044	0	0	0.9	0.941
ppp	9606.ENSP00000379888 (ppp) 9606.ENSP00000426909	FALSE	ppp	9606.ENSP00000379888 (ppp) 9606.ENSP00000426909	0	0	0.54	0.982
ppp	9606.ENSP00000379888 (ppp) 9606.ENSP00000403172	FALSE	ppp	9606.ENSP00000379888 (ppp) 9606.ENSP00000403172	0	0	0	0.967
ppp	9606.ENSP00000379888 (ppp) 9606.ENSP00000420311	FALSE	ppp	9606.ENSP00000379888 (ppp) 9606.ENSP00000420311	0	0	0	0.969
ppp	9606.ENSP00000379888 (ppp) 9606.ENSP00000494697	FALSE	ppp	9606.ENSP00000379888 (ppp) 9606.ENSP00000494697	0	0	0	0.968
ppp	9606.ENSP00000379888 (ppp) 9606.ENSP00000463842	FALSE	ppp	9606.ENSP00000379888 (ppp) 9606.ENSP00000463842	0	0	0	0.939
ppp	9606.ENSP00000379888 (ppp) 9606.ENSP00000477781	FALSE	ppp	9606.ENSP00000379888 (ppp) 9606.ENSP00000477781	0	0	0	0.422
ppp	9606.ENSP00000369757 (ppp) 9606.ENSP00000379888	FALSE	ppp	9606.ENSP00000369757 (ppp) 9606.ENSP00000379888	0	0	0.9	0.973
ppp	9606.ENSP00000369757 (ppp) 9606.ENSP00000429374	FALSE	ppp	9606.ENSP00000369757 (ppp) 9606.ENSP00000429374	0	0	0.9	0.972
ppp	9606.ENSP00000369757 (ppp) 9606.ENSP00000435096	FALSE	ppp	9606.ENSP00000369757 (ppp) 9606.ENSP00000435096	0	0	0.9	0.975
ppp	9606.ENSP00000369757 (ppp) 9606.ENSP00000385958	FALSE	ppp	9606.ENSP00000369757 (ppp) 9606.ENSP00000385958	0	0	0.9	0.959
ppp	9606.ENSP00000369757 (ppp) 9606.ENSP00000472469	FALSE	ppp	9606.ENSP00000369757 (ppp) 9606.ENSP00000472469	0	0	0.9	0.962
ppp	9606.ENSP00000369757 (ppp) 9606.ENSP00000481646	FALSE	ppp	9606.ENSP00000369757 (ppp) 9606.ENSP00000481646	0	0	0.9	0.953
ppp	9606.ENSP00000369757 (ppp) 9606.ENSP00000499044	FALSE	ppp	9606.ENSP00000369757 (ppp) 9606.ENSP00000499044	0	0	0.9	0.94
ppp	9606.ENSP00000369757 (ppp) 9606.ENSP00000403172	FALSE	ppp	9606.ENSP00000369757 (ppp) 9606.ENSP00000403172	0	0	0	0.974
ppp	9606.ENSP00000369757 (ppp) 9606.ENSP00000426909	FALSE	ppp	9606.ENSP00000369757 (ppp) 9606.ENSP00000426909	0	0	0.54	0.982
ppp	9606.ENSP00000369757 (ppp) 9606.ENSP00000420311	FALSE	ppp	9606.ENSP00000369757 (ppp) 9606.ENSP00000420311	0	0	0	0.974
ppp	9606.ENSP00000369757 (ppp) 9606.ENSP00000494697	FALSE	ppp	9606.ENSP00000369757 (ppp) 9606.ENSP00000494697	0	0	0	0.972
ppp	9606.ENSP00000369757 (ppp) 9606.ENSP00000375730	FALSE	ppp	9606.ENSP00000369757 (ppp) 9606.ENSP00000375730	0	0	0	0.953
ppp	9606.ENSP00000369757 (ppp) 9606.ENSP00000463842	FALSE	ppp	9606.ENSP00000369757 (ppp) 9606.ENSP00000463842	0	0	0	0.936
ppp	9606.ENSP00000369757 (ppp) 9606.ENSP00000470142	FALSE	ppp	9606.ENSP00000369757 (ppp) 9606.ENSP00000470142	0	0	0	0.564
ppp	9606.ENSP00000420311 (ppp) 9606.ENSP00000426909	FALSE	ppp	9606.ENSP00000420311 (ppp) 9606.ENSP00000426909	0	0	0	0.982
ppp	9606.ENSP00000420311 (ppp) 9606.ENSP00000435096	FALSE	ppp	9606.ENSP00000420311 (ppp) 9606.ENSP00000435096	0	0	0	0.974
ppp	9606.ENSP00000420311 (ppp) 9606.ENSP00000429374	FALSE	ppp	9606.ENSP00000420311 (ppp) 9606.ENSP00000429374	0	0	0	0.971
ppp	9606.ENSP00000420311 (ppp) 9606.ENSP00000494697	FALSE	ppp	9606.ENSP00000420311 (ppp) 9606.ENSP00000494697	0	0	0	0.969
ppp	9606.ENSP00000420311 (ppp) 9606.ENSP00000472469	FALSE	ppp	9606.ENSP00000420311 (ppp) 9606.ENSP00000472469	0	0	0	0.957
ppp	9606.ENSP00000420311 (ppp) 9606.ENSP00000463842	FALSE	ppp	9606.ENSP00000420311 (ppp) 9606.ENSP00000463842	0	0	0	0.937
ppp	9606.ENSP00000420311 (ppp) 9606.ENSP00000499044	FALSE	ppp	9606.ENSP00000420311 (ppp) 9606.ENSP00000499044	0	0	0	0.93
ppp	9606.ENSP00000420311 (ppp) 9606.ENSP00000481646	FALSE	ppp	9606.ENSP00000420311 (ppp) 9606.ENSP00000481646	0	0	0	0.924
ppp	9606.ENSP00000420311 (ppp) 9606.ENSP00000478783	FALSE	ppp	9606.ENSP00000420311 (ppp) 9606.ENSP00000478783	0	0	0	0.8
ppp	9606.ENSP00000270625 (ppp) 9606.ENSP00000379888	FALSE	ppp	9606.ENSP00000270625 (ppp) 9606.ENSP00000379888	0	0	0.9	0.987
ppp	9606.ENSP00000270625 (ppp) 9606.ENSP00000318646	FALSE	ppp	9606.ENSP00000270625 (ppp) 9606.ENSP00000318646	0	0	0.9	0.973
ppp	9606.ENSP00000270625 (ppp) 9606.ENSP00000296674	FALSE	ppp	9606.ENSP00000270625 (ppp) 9606.ENSP00000296674	0	0	0.9	0.987
ppp	9606.ENSP00000270625 (ppp) 9606.ENSP00000369757	FALSE	ppp	9606.ENSP00000270625 (ppp) 9606.ENSP00000369757	0	0	0.9	0.973
ppp	9606.ENSP00000270625 (ppp) 9606.ENSP00000341885	FALSE	ppp	9606.ENSP00000270625 (ppp) 9606.ENSP00000341885	0	0	0.9	0.968
ppp	9606.ENSP00000270625 (ppp) 9606.ENSP00000385958	FALSE	ppp	9606.ENSP00000270625 (ppp) 9606.ENSP00000385958	0	0	0.9	0.973
ppp	9606.ENSP00000270625 (ppp) 9606.ENSP00000429374	FALSE	ppp	9606.ENSP00000270625 (ppp) 9606.ENSP00000429374	0	0	0.9	0.974
ppp	9606.ENSP00000270625 (ppp) 9606.ENSP00000435096	FALSE	ppp	9606.ENSP00000270625 (ppp) 9606.ENSP00000435096	0	0	0.9	0.973
ppp	9606.ENSP00000270625 (ppp) 9606.ENSP00000472469	FALSE	ppp	9606.ENSP00000270625 (ppp) 9606.ENSP00000472469	0	0	0.9	0.97
ppp	9606.ENSP00000270625 (ppp) 9606.ENSP00000272317	FALSE	ppp	9606.ENSP00000270625 (ppp) 9606.ENSP00000272317	0	0	0.9	0.957
ppp	9606.ENSP00000270625 (ppp) 9606.ENSP00000362744	FALSE	ppp	9606.ENSP00000270625 (ppp) 9606.ENSP00000362744	0	0	0.9	0.964
ppp	9606.ENSP00000270625 (ppp) 9606.ENSP00000481646	FALSE	ppp	9606.ENSP00000270625 (ppp) 9606.ENSP00000481646	0	0	0.9	0.948
ppp	9606.ENSP00000270625 (ppp) 9606.ENSP00000499044	FALSE	ppp	9606.ENSP00000270625 (ppp) 9606.ENSP00000499044	0	0	0.9	0.936
ppp	9606.ENSP00000270625 (ppp) 9606.ENSP00000426909	FALSE	ppp	9606.ENSP00000270625 (ppp) 9606.ENSP00000426909	0	0	0.54	0.982
ppp	9606.ENSP00000270625 (ppp) 9606.ENSP00000361076	FALSE	ppp	9606.ENSP00000270625 (ppp) 9606.ENSP00000361076	0	0	0	0.973
ppp	9606.ENSP00000270625 (ppp) 9606.ENSP00000309334	FALSE	ppp	9606.ENSP00000270625 (ppp) 9606.ENSP00000309334	0	0	0	0.974
ppp	9606.ENSP00000270625 (ppp) 9606.ENSP00000354739	FALSE	ppp	9606.ENSP00000270625 (ppp) 9606.ENSP00000354739	0	0	0	0.969
ppp	9606.ENSP00000270625 (ppp) 9606.ENSP00000494697	FALSE	ppp	9606.ENSP00000270625 (ppp) 9606.ENSP00000494697	0	0	0	0.967
ppp	9606.ENSP00000270625 (ppp) 9606.ENSP00000311430	FALSE	ppp	9606.ENSP00000270625 (ppp) 9606.ENSP00000311430	0	0	0	0.967
ppp	9606.ENSP00000270625 (ppp) 9606.ENSP00000403172	FALSE	ppp	9606.ENSP00000270625 (ppp) 9606.ENSP00000403172	0	0	0	0.967
ppp	9606.ENSP00000270625 (ppp) 9606.ENSP00000420311	FALSE	ppp	9606.ENSP00000270625 (ppp) 9606.ENSP00000420311	0	0	0	0.967
ppp	9606.ENSP00000270625 (ppp) 9606.ENSP00000359345	FALSE	ppp	9606.ENSP00000270625 (ppp) 9606.ENSP00000359345	0	0	0	0.966
ppp	9606.ENSP00000270625 (ppp) 9606.ENSP00000307889	FALSE	ppp	9606.ENSP00000270625 (ppp) 9606.ENSP00000307889	0	0	0	0.964
ppp	9606.ENSP00000270625 (ppp) 9606.ENSP00000463842	FALSE	ppp	9606.ENSP00000270625 (ppp) 9606.ENSP00000463842	0	0	0	0.94
ppp	9606.ENSP00000270625 (ppp) 9606.ENSP00000375730	FALSE	ppp	9606.ENSP00000270625 (ppp) 9606.ENSP00000375730	0	0	0	0.933
ppp	9606.ENSP00000270625 (ppp) 9606.ENSP00000364119	FALSE	ppp	9606.ENSP00000270625 (ppp) 9606.ENSP00000364119	0	0	0	0.912
ppp	9606.ENSP00000270625 (ppp) 9606.ENSP00000356548	FALSE	ppp	9606.ENSP00000270625 (ppp) 9606.ENSP00000356548	0	0	0	0.891
ppp	9606.ENSP00000270625 (ppp) 9606.ENSP00000336702	FALSE	ppp	9606.ENSP00000270625 (ppp) 9606.ENSP00000336702	0	0	0	0.875
ppp	9606.ENSP00000270625 (ppp) 9606.ENSP00000356811	FALSE	ppp	9606.ENSP00000270625 (ppp) 9606.ENSP00000356811	0	0	0	0.835
ppp	9606.ENSP00000270625 (ppp) 9606.ENSP00000322439	FALSE	ppp	9606.ENSP00000270625 (ppp) 9606.ENSP00000322439	0	0	0	0.791
ppp	9606.ENSP00000270625 (ppp) 9606.ENSP00000364965	FALSE	ppp	9606.ENSP00000270625 (ppp) 9606.ENSP00000364965	0	0	0	0.8
ppp	9606.ENSP00000270625 (ppp) 9606.ENSP00000358812	FALSE	ppp	9606.ENSP00000270625 (ppp) 9606.ENSP00000358812	0	0	0	0.749
ppp	9606.ENSP00000270625 (ppp) 9606.ENSP00000356669	FALSE	ppp	9606.ENSP00000270625 (ppp) 9606.ENSP00000356669	0	0	0	0.457
ppp	9606.ENSP00000270625 (ppp) 9606.ENSP00000368856	FALSE	ppp	9606.ENSP00000270625 (ppp) 9606.ENSP00000368856	0	0	0	0.421
ppp	9606.ENSP00000307889 (ppp) 9606.ENSP00000426909	FALSE	ppp	9606.ENSP00000307889 (ppp) 9606.ENSP00000426909	0	0	0	0.982
ppp	9606.ENSP00000307889 (ppp) 9606.ENSP00000403172	FALSE	ppp	9606.ENSP00000307889 (ppp) 9606.ENSP00000403172	0	0	0	0.974
ppp	9606.ENSP00000307889 (ppp) 9606.ENSP00000309334	FALSE	ppp	9606.ENSP00000307889 (ppp) 9606.ENSP00000309334	0	0	0	0.975
ppp	9606.ENSP00000307889 (ppp) 9606.ENSP00000429374	FALSE	ppp	9606.ENSP00000307889 (ppp) 9606.ENSP00000429374	0	0	0	0.975
ppp	9606.ENSP00000307889 (ppp) 9606.ENSP00000361076	FALSE	ppp	9606.ENSP00000307889 (ppp) 9606.ENSP00000361076	0	0	0	0.975
ppp	9606.ENSP00000307889 (ppp) 9606.ENSP00000435096	FALSE	ppp	9606.ENSP00000307889 (ppp) 9606.ENSP00000435096	0	0	0	0.976
ppp	9606.ENSP00000307889 (ppp) 9606.ENSP00000311430	FALSE	ppp	9606.ENSP00000307889 (ppp) 9606.ENSP00000311430	0	0	0	0.975
ppp	9606.ENSP00000307889 (ppp) 9606.ENSP00000369757	FALSE	ppp	9606.ENSP00000307889 (ppp) 9606.ENSP00000369757	0	0	0	0.975
ppp	9606.ENSP00000307889 (ppp) 9606.ENSP00000341885	FALSE	ppp	9606.ENSP00000307889 (ppp) 9606.ENSP00000341885	0	0	0	0.974
ppp	9606.ENSP00000307889 (ppp) 9606.ENSP00000420311	FALSE	ppp	9606.ENSP00000307889 (ppp) 9606.ENSP00000420311	0	0	0	0.974
ppp	9606.ENSP00000307889 (ppp) 9606.ENSP00000354739	FALSE	ppp	9606.ENSP00000307889 (ppp) 9606.ENSP00000354739	0	0	0	0.973
ppp	9606.ENSP00000307889 (ppp) 9606.ENSP00000379888	FALSE	ppp	9606.ENSP00000307889 (ppp) 9606.ENSP00000379888	0	0	0	0.973
ppp	9606.ENSP00000307889 (ppp) 9606.ENSP00000375730	FALSE	ppp	9606.ENSP00000307889 (ppp) 9606.ENSP00000375730	0	0	0	0.967
ppp	9606.ENSP00000307889 (ppp) 9606.ENSP00000359345	FALSE	ppp	9606.ENSP00000307889 (ppp) 9606.ENSP00000359345	0	0	0	0.967
ppp	9606.ENSP00000307889 (ppp) 9606.ENSP00000472469	FALSE	ppp	9606.ENSP00000307889 (ppp) 9606.ENSP00000472469	0	0	0	0.963
ppp	9606.ENSP00000307889 (ppp) 9606.ENSP00000494697	FALSE	ppp	9606.ENSP00000307889 (ppp) 9606.ENSP00000494697	0	0	0	0.961
ppp	9606.ENSP00000307889 (ppp) 9606.ENSP00000481646	FALSE	ppp	9606.ENSP00000307889 (ppp) 9606.ENSP00000481646	0	0	0	0.936
ppp	9606.ENSP00000307889 (ppp) 9606.ENSP00000463842	FALSE	ppp	9606.ENSP00000307889 (ppp) 9606.ENSP00000463842	0	0	0	0.936
ppp	9606.ENSP00000307889 (ppp) 9606.ENSP00000499044	FALSE	ppp	9606.ENSP00000307889 (ppp) 9606.ENSP00000499044	0	0	0	0.936
ppp	9606.ENSP00000307889 (ppp) 9606.ENSP00000362744	FALSE	ppp	9606.ENSP00000307889 (ppp) 9606.ENSP00000362744	0	0	0	0.932
ppp	9606.ENSP00000307889 (ppp) 9606.ENSP00000385958	FALSE	ppp	9606.ENSP00000307889 (ppp) 9606.ENSP00000385958	0	0	0	0.929
ppp	9606.ENSP00000307889 (ppp) 9606.ENSP00000318646	FALSE	ppp	9606.ENSP00000307889 (ppp) 9606.ENSP00000318646	0	0	0	0.922
ppp	9606.ENSP00000307889 (ppp) 9606.ENSP00000336702	FALSE	ppp	9606.ENSP00000307889 (ppp) 9606.ENSP00000336702	0	0	0	0.87
ppp	9606.ENSP00000307889 (ppp) 9606.ENSP00000356811	FALSE	ppp	9606.ENSP00000307889 (ppp) 9606.ENSP00000356811	0	0	0	0.835
ppp	9606.ENSP00000307889 (ppp) 9606.ENSP00000369965	FALSE	ppp	9606.ENSP00000307889 (ppp) 9606.ENSP00000369965	0	0	0	0.83
ppp	9606.ENSP00000307889 (ppp) 9606.ENSP00000364965	FALSE	ppp	9606.ENSP00000307889 (ppp) 9606.ENSP00000364965	0	0	0	0.8
ppp	9606.ENSP00000307889 (ppp) 9606.ENSP00000478783	FALSE	ppp	9606.ENSP00000307889 (ppp) 9606.ENSP00000478783	0	0	0	0.8
ppp	9606.ENSP00000307889 (ppp) 9606.ENSP00000356669	FALSE	ppp	9606.ENSP00000307889 (ppp) 9606.ENSP00000356669	0	0	0	0.457
ppp	9606.ENSP00000307889 (ppp) 9606.ENSP00000368856	FALSE	ppp	9606.ENSP00000307889 (ppp) 9606.ENSP00000368856	0	0	0	0.421
ppp	9606.ENSP00000311430 (ppp) 9606.ENSP00000361076	FALSE	ppp	9606.ENSP00000311430 (ppp) 9606.ENSP00000361076	0	0	0	0.974
ppp	9606.ENSP00000311430 (ppp) 9606.ENSP00000354739	FALSE	ppp	9606.ENSP00000311430 (ppp) 9606.ENSP00000354739	0	0	0	0.967
ppp	9606.ENSP00000311430 (ppp) 9606.ENSP00000426909	FALSE	ppp	9606.ENSP00000311430 (ppp) 9606.ENSP00000426909	0	0	0	0.982
ppp	9606.ENSP00000311430 (ppp) 9606.ENSP00000494697	FALSE	ppp	9606.ENSP00000311430 (ppp) 9606.ENSP00000494697	0	0	0	0.967
ppp	9606.ENSP00000311430 (ppp) 9606.ENSP00000403172	FALSE	ppp	9606.ENSP00000311430 (ppp) 9606.ENSP00000403172	0	0	0	0.967
ppp	9606.ENSP00000311430 (ppp) 9606.ENSP00000359345	FALSE	ppp	9606.ENSP00000311430 (ppp) 9606.ENSP00000359345	0	0	0	0.969
ppp	9606.ENSP00000311430 (ppp) 9606.ENSP00000429374	FALSE	ppp	9606.ENSP00000311430 (ppp) 9606.ENSP00000429374	0	0	0	0.972
ppp	9606.ENSP00000311430 (ppp) 9606.ENSP00000375730	FALSE	ppp	9606.ENSP00000311430 (ppp) 9606.ENSP00000375730	0	0	0	0.97
ppp	9606.ENSP00000311430 (ppp) 9606.ENSP00000435096	FALSE	ppp	9606.ENSP00000311430 (ppp) 9606.ENSP00000435096	0	0	0	0.969
ppp	9606.ENSP00000311430 (ppp) 9606.ENSP00000341885	FALSE	ppp	9606.ENSP00000311430 (ppp) 9606.ENSP00000341885	0	0	0	0.967
ppp	9606.ENSP00000311430 (ppp) 9606.ENSP00000369757	FALSE	ppp	9606.ENSP00000311430 (ppp) 9606.ENSP00000369757	0	0	0	0.969
ppp	9606.ENSP00000311430 (ppp) 9606.ENSP00000379888	FALSE	ppp	9606.ENSP00000311430 (ppp) 9606.ENSP00000379888	0	0	0	0.967
ppp	9606.ENSP00000311430 (ppp) 9606.ENSP00000472469	FALSE	ppp	9606.ENSP00000311430 (ppp) 9606.ENSP00000472469	0	0	0	0.967
ppp	9606.ENSP00000311430 (ppp) 9606.ENSP00000420311	FALSE	ppp	9606.ENSP00000311430 (ppp) 9606.ENSP00000420311	0	0	0	0.967
ppp	9606.ENSP00000311430 (ppp) 9606.ENSP00000499044	FALSE	ppp	9606.ENSP00000311430 (ppp) 9606.ENSP00000499044	0	0	0	0.947
ppp	9606.ENSP00000311430 (ppp) 9606.ENSP00000463842	FALSE	ppp	9606.ENSP00000311430 (ppp) 9606.ENSP00000463842	0	0	0	0.94
ppp	9606.ENSP00000311430 (ppp) 9606.ENSP00000385958	FALSE	ppp	9606.ENSP00000311430 (ppp) 9606.ENSP00000385958	0	0	0	0.938
ppp	9606.ENSP00000311430 (ppp) 9606.ENSP00000362744	FALSE	ppp	9606.ENSP00000311430 (ppp) 9606.ENSP00000362744	0	0	0	0.925
ppp	9606.ENSP00000311430 (ppp) 9606.ENSP00000318646	FALSE	ppp	9606.ENSP00000311430 (ppp) 9606.ENSP00000318646	0	0	0	0.922
ppp	9606.ENSP00000311430 (ppp) 9606.ENSP00000481646	FALSE	ppp	9606.ENSP00000311430 (ppp) 9606.ENSP00000481646	0	0	0	0.914
ppp	9606.ENSP00000311430 (ppp) 9606.ENSP00000336702	FALSE	ppp	9606.ENSP00000311430 (ppp) 9606.ENSP00000336702	0	0	0	0.87
ppp	9606.ENSP00000311430 (ppp) 9606.ENSP00000369965	FALSE	ppp	9606.ENSP00000311430 (ppp) 9606.ENSP00000369965	0	0	0	0.865
ppp	9606.ENSP00000311430 (ppp) 9606.ENSP00000356811	FALSE	ppp	9606.ENSP00000311430 (ppp) 9606.ENSP00000356811	0	0	0	0.835
ppp	9606.ENSP00000311430 (ppp) 9606.ENSP00000478783	FALSE	ppp	9606.ENSP00000311430 (ppp) 9606.ENSP00000478783	0	0	0	0.8
ppp	9606.ENSP00000311430 (ppp) 9606.ENSP00000364965	FALSE	ppp	9606.ENSP00000311430 (ppp) 9606.ENSP00000364965	0	0	0	0.8
ppp	9606.ENSP00000311430 (ppp) 9606.ENSP00000358812	FALSE	ppp	9606.ENSP00000311430 (ppp) 9606.ENSP00000358812	0	0	0	0.46
ppp	9606.ENSP00000311430 (ppp) 9606.ENSP00000356669	FALSE	ppp	9606.ENSP00000311430 (ppp) 9606.ENSP00000356669	0	0	0	0.457
ppp	9606.ENSP00000311430 (ppp) 9606.ENSP00000368856	FALSE	ppp	9606.ENSP00000311430 (ppp) 9606.ENSP00000368856	0	0	0	0.443
ppp	9606.ENSP00000311430 (ppp) 9606.ENSP00000322439	FALSE	ppp	9606.ENSP00000311430 (ppp) 9606.ENSP00000322439	0	0	0	0.403
ppp	9606.ENSP00000435096 (ppp) 9606.ENSP00000472469	FALSE	ppp	9606.ENSP00000435096 (ppp) 9606.ENSP00000472469	0	0	0.9	0.967
ppp	9606.ENSP00000435096 (ppp) 9606.ENSP00000499044	FALSE	ppp	9606.ENSP00000435096 (ppp) 9606.ENSP00000499044	0	0	0.9	0.938
ppp	9606.ENSP00000435096 (ppp) 9606.ENSP00000481646	FALSE	ppp	9606.ENSP00000435096 (ppp) 9606.ENSP00000481646	0	0	0.9	0.952
ppp	9606.ENSP00000435096 (ppp) 9606.ENSP00000494697	FALSE	ppp	9606.ENSP00000435096 (ppp) 9606.ENSP00000494697	0	0	0	0.962
ppp	9606.ENSP00000435096 (ppp) 9606.ENSP00000463842	FALSE	ppp	9606.ENSP00000435096 (ppp) 9606.ENSP00000463842	0	0	0	0.916
ppp	9606.ENSP00000435096 (ppp) 9606.ENSP00000477781	FALSE	ppp	9606.ENSP00000435096 (ppp) 9606.ENSP00000477781	0	0	0	0.421
ppp	9606.ENSP00000272317 (ppp) 9606.ENSP00000341885	FALSE	ppp	9606.ENSP00000272317 (ppp) 9606.ENSP00000341885	0	0	0.9	0.967
ppp	9606.ENSP00000272317 (ppp) 9606.ENSP00000369757	FALSE	ppp	9606.ENSP00000272317 (ppp) 9606.ENSP00000369757	0	0	0.9	0.957
ppp	9606.ENSP00000272317 (ppp) 9606.ENSP00000435096	FALSE	ppp	9606.ENSP00000272317 (ppp) 9606.ENSP00000435096	0	0	0.9	0.947
ppp	9606.ENSP00000272317 (ppp) 9606.ENSP00000379888	FALSE	ppp	9606.ENSP00000272317 (ppp) 9606.ENSP00000379888	0	0	0.9	0.957
ppp	9606.ENSP00000272317 (ppp) 9606.ENSP00000296674	FALSE	ppp	9606.ENSP00000272317 (ppp) 9606.ENSP00000296674	0	0	0.9	0.957
ppp	9606.ENSP00000272317 (ppp) 9606.ENSP00000429374	FALSE	ppp	9606.ENSP00000272317 (ppp) 9606.ENSP00000429374	0	0	0.9	0.947
ppp	9606.ENSP00000272317 (ppp) 9606.ENSP00000472469	FALSE	ppp	9606.ENSP00000272317 (ppp) 9606.ENSP00000472469	0	0	0.9	0.947
ppp	9606.ENSP00000272317 (ppp) 9606.ENSP00000481646	FALSE	ppp	9606.ENSP00000272317 (ppp) 9606.ENSP00000481646	0	0	0.9	0.931
ppp	9606.ENSP00000272317 (ppp) 9606.ENSP00000426909	FALSE	ppp	9606.ENSP00000272317 (ppp) 9606.ENSP00000426909	0	0	0.54	0.982
ppp	9606.ENSP00000272317 (ppp) 9606.ENSP00000318646	FALSE	ppp	9606.ENSP00000272317 (ppp) 9606.ENSP00000318646	0	0	0.9	0.899
ppp	9606.ENSP00000272317 (ppp) 9606.ENSP00000385958	FALSE	ppp	9606.ENSP00000272317 (ppp) 9606.ENSP00000385958	0	0	0.9	0.895
ppp	9606.ENSP00000272317 (ppp) 9606.ENSP00000362744	FALSE	ppp	9606.ENSP00000272317 (ppp) 9606.ENSP00000362744	0	0	0.9	0.899
ppp	9606.ENSP00000272317 (ppp) 9606.ENSP00000499044	FALSE	ppp	9606.ENSP00000272317 (ppp) 9606.ENSP00000499044	0	0	0.9	0.895
ppp	9606.ENSP00000272317 (ppp) 9606.ENSP00000392025	FALSE	ppp	9606.ENSP00000272317 (ppp) 9606.ENSP00000392025	0	0	0.5	0.935
ppp	9606.ENSP00000272317 (ppp) 9606.ENSP00000361076	FALSE	ppp	9606.ENSP00000272317 (ppp) 9606.ENSP00000361076	0	0	0	0.959
ppp	9606.ENSP00000272317 (ppp) 9606.ENSP00000323889	FALSE	ppp	9606.ENSP00000272317 (ppp) 9606.ENSP00000323889	0	0	0.5	0.929
ppp	9606.ENSP00000272317 (ppp) 9606.ENSP00000311430	FALSE	ppp	9606.ENSP00000272317 (ppp) 9606.ENSP00000311430	0	0	0	0.961
ppp	9606.ENSP00000272317 (ppp) 9606.ENSP00000420311	FALSE	ppp	9606.ENSP00000272317 (ppp) 9606.ENSP00000420311	0	0	0	0.96
ppp	9606.ENSP00000272317 (ppp) 9606.ENSP00000309334	FALSE	ppp	9606.ENSP00000272317 (ppp) 9606.ENSP00000309334	0	0	0	0.959
ppp	9606.ENSP00000272317 (ppp) 9606.ENSP00000494697	FALSE	ppp	9606.ENSP00000272317 (ppp) 9606.ENSP00000494697	0	0	0	0.958
ppp	9606.ENSP00000272317 (ppp) 9606.ENSP00000403172	FALSE	ppp	9606.ENSP00000272317 (ppp) 9606.ENSP00000403172	0	0	0	0.957
ppp	9606.ENSP00000272317 (ppp) 9606.ENSP00000359345	FALSE	ppp	9606.ENSP00000272317 (ppp) 9606.ENSP00000359345	0	0	0	0.957
ppp	9606.ENSP00000272317 (ppp) 9606.ENSP00000354739	FALSE	ppp	9606.ENSP00000272317 (ppp) 9606.ENSP00000354739	0	0	0	0.947
ppp	9606.ENSP00000272317 (ppp) 9606.ENSP00000307889	FALSE	ppp	9606.ENSP00000272317 (ppp) 9606.ENSP00000307889	0	0	0	0.947
ppp	9606.ENSP00000272317 (ppp) 9606.ENSP00000356426	FALSE	ppp	9606.ENSP00000272317 (ppp) 9606.ENSP00000356426	0	0	0	0.943
ppp	9606.ENSP00000272317 (ppp) 9606.ENSP00000463842	FALSE	ppp	9606.ENSP00000272317 (ppp) 9606.ENSP00000463842	0	0	0	0.936
ppp	9606.ENSP00000272317 (ppp) 9606.ENSP00000356548	FALSE	ppp	9606.ENSP00000272317 (ppp) 9606.ENSP00000356548	0	0	0	0.9
ppp	9606.ENSP00000272317 (ppp) 9606.ENSP00000352264	FALSE	ppp	9606.ENSP00000272317 (ppp) 9606.ENSP00000352264	0	0	0	0.9
ppp	9606.ENSP00000272317 (ppp) 9606.ENSP00000375730	FALSE	ppp	9606.ENSP00000272317 (ppp) 9606.ENSP00000375730	0	0	0	0.899
ppp	9606.ENSP00000272317 (ppp) 9606.ENSP00000364119	FALSE	ppp	9606.ENSP00000272317 (ppp) 9606.ENSP00000364119	0	0	0	0.899
ppp	9606.ENSP00000272317 (ppp) 9606.ENSP00000356811	FALSE	ppp	9606.ENSP00000272317 (ppp) 9606.ENSP00000356811	0	0	0	0.847
ppp	9606.ENSP00000272317 (ppp) 9606.ENSP00000364965	FALSE	ppp	9606.ENSP00000272317 (ppp) 9606.ENSP00000364965	0	0	0	0.8
ppp	9606.ENSP00000272317 (ppp) 9606.ENSP00000393313	FALSE	ppp	9606.ENSP00000272317 (ppp) 9606.ENSP00000393313	0	0	0.5	0.358
ppp	9606.ENSP00000272317 (ppp) 9606.ENSP00000316357	FALSE	ppp	9606.ENSP00000272317 (ppp) 9606.ENSP00000316357	0	0	0.5	0.292
ppp	9606.ENSP00000272317 (ppp) 9606.ENSP00000426103	FALSE	ppp	9606.ENSP00000272317 (ppp) 9606.ENSP00000426103	0	0	0.5	0.168
ppp	9606.ENSP00000272317 (ppp) 9606.ENSP00000412324	FALSE	ppp	9606.ENSP00000272317 (ppp) 9606.ENSP00000412324	0	0	0.5	0
ppp	9606.ENSP00000272317 (ppp) 9606.ENSP00000479606	FALSE	ppp	9606.ENSP00000272317 (ppp) 9606.ENSP00000479606	0	0	0.5	0
ppp	9606.ENSP00000272317 (ppp) 9606.ENSP00000417963	FALSE	ppp	9606.ENSP00000272317 (ppp) 9606.ENSP00000417963	0	0	0.5	0
ppp	9606.ENSP00000272317 (ppp) 9606.ENSP00000376077	FALSE	ppp	9606.ENSP00000272317 (ppp) 9606.ENSP00000376077	0	0	0.5	0
ppp	9606.ENSP00000272317 (ppp) 9606.ENSP00000477310	FALSE	ppp	9606.ENSP00000272317 (ppp) 9606.ENSP00000477310	0	0	0.5	0
ppp	9606.ENSP00000272317 (ppp) 9606.ENSP00000355601	FALSE	ppp	9606.ENSP00000272317 (ppp) 9606.ENSP00000355601	0	0	0.5	0
ppp	9606.ENSP00000272317 (ppp) 9606.ENSP00000486574	FALSE	ppp	9606.ENSP00000272317 (ppp) 9606.ENSP00000486574	0	0	0.5	0
ppp	9606.ENSP00000272317 (ppp) 9606.ENSP00000376297	FALSE	ppp	9606.ENSP00000272317 (ppp) 9606.ENSP00000376297	0	0	0.5	0
ppp	9606.ENSP00000272317 (ppp) 9606.ENSP00000340820	FALSE	ppp	9606.ENSP00000272317 (ppp) 9606.ENSP00000340820	0	0	0	0.457
ppp	9606.ENSP00000272317 (ppp) 9606.ENSP00000358335	FALSE	ppp	9606.ENSP00000272317 (ppp) 9606.ENSP00000358335	0	0	0	0.457
ppp	9606.ENSP00000318646 (ppp) 9606.ENSP00000341885	FALSE	ppp	9606.ENSP00000318646 (ppp) 9606.ENSP00000341885	0	0	0.9	0.966
ppp	9606.ENSP00000318646 (ppp) 9606.ENSP00000499044	FALSE	ppp	9606.ENSP00000318646 (ppp) 9606.ENSP00000499044	0	0	0.9	0.941
ppp	9606.ENSP00000318646 (ppp) 9606.ENSP00000429374	FALSE	ppp	9606.ENSP00000318646 (ppp) 9606.ENSP00000429374	0	0	0.9	0.924
ppp	9606.ENSP00000318646 (ppp) 9606.ENSP00000362744	FALSE	ppp	9606.ENSP00000318646 (ppp) 9606.ENSP00000362744	0	0	0.9	0.919
ppp	9606.ENSP00000318646 (ppp) 9606.ENSP00000369757	FALSE	ppp	9606.ENSP00000318646 (ppp) 9606.ENSP00000369757	0	0	0.9	0.925
ppp	9606.ENSP00000318646 (ppp) 9606.ENSP00000385958	FALSE	ppp	9606.ENSP00000318646 (ppp) 9606.ENSP00000385958	0	0	0.9	0.929
ppp	9606.ENSP00000318646 (ppp) 9606.ENSP00000379888	FALSE	ppp	9606.ENSP00000318646 (ppp) 9606.ENSP00000379888	0	0	0.9	0.929
ppp	9606.ENSP00000318646 (ppp) 9606.ENSP00000481646	FALSE	ppp	9606.ENSP00000318646 (ppp) 9606.ENSP00000481646	0	0	0.9	0.917
ppp	9606.ENSP00000318646 (ppp) 9606.ENSP00000435096	FALSE	ppp	9606.ENSP00000318646 (ppp) 9606.ENSP00000435096	0	0	0.9	0.909
ppp	9606.ENSP00000318646 (ppp) 9606.ENSP00000472469	FALSE	ppp	9606.ENSP00000318646 (ppp) 9606.ENSP00000472469	0	0	0.9	0.895
ppp	9606.ENSP00000318646 (ppp) 9606.ENSP00000426909	FALSE	ppp	9606.ENSP00000318646 (ppp) 9606.ENSP00000426909	0	0	0.54	0.959
ppp	9606.ENSP00000318646 (ppp) 9606.ENSP00000361076	FALSE	ppp	9606.ENSP00000318646 (ppp) 9606.ENSP00000361076	0	0	0	0.924
ppp	9606.ENSP00000318646 (ppp) 9606.ENSP00000354739	FALSE	ppp	9606.ENSP00000318646 (ppp) 9606.ENSP00000354739	0	0	0	0.925
ppp	9606.ENSP00000318646 (ppp) 9606.ENSP00000403172	FALSE	ppp	9606.ENSP00000318646 (ppp) 9606.ENSP00000403172	0	0	0	0.92
ppp	9606.ENSP00000318646 (ppp) 9606.ENSP00000420311	FALSE	ppp	9606.ENSP00000318646 (ppp) 9606.ENSP00000420311	0	0	0	0.924
ppp	9606.ENSP00000318646 (ppp) 9606.ENSP00000494697	FALSE	ppp	9606.ENSP00000318646 (ppp) 9606.ENSP00000494697	0	0	0	0.924
ppp	9606.ENSP00000318646 (ppp) 9606.ENSP00000463842	FALSE	ppp	9606.ENSP00000318646 (ppp) 9606.ENSP00000463842	0	0	0	0.924
ppp	9606.ENSP00000318646 (ppp) 9606.ENSP00000359345	FALSE	ppp	9606.ENSP00000318646 (ppp) 9606.ENSP00000359345	0	0	0	0.92
ppp	9606.ENSP00000318646 (ppp) 9606.ENSP00000375730	FALSE	ppp	9606.ENSP00000318646 (ppp) 9606.ENSP00000375730	0	0	0	0.895
ppp	9606.ENSP00000318646 (ppp) 9606.ENSP00000356548	FALSE	ppp	9606.ENSP00000318646 (ppp) 9606.ENSP00000356548	0	0	0	0.861
ppp	9606.ENSP00000318646 (ppp) 9606.ENSP00000336702	FALSE	ppp	9606.ENSP00000318646 (ppp) 9606.ENSP00000336702	0	0	0	0.859
ppp	9606.ENSP00000318646 (ppp) 9606.ENSP00000364119	FALSE	ppp	9606.ENSP00000318646 (ppp) 9606.ENSP00000364119	0	0	0	0.854
ppp	9606.ENSP00000318646 (ppp) 9606.ENSP00000356811	FALSE	ppp	9606.ENSP00000318646 (ppp) 9606.ENSP00000356811	0	0	0	0.82
ppp	9606.ENSP00000318646 (ppp) 9606.ENSP00000364965	FALSE	ppp	9606.ENSP00000318646 (ppp) 9606.ENSP00000364965	0	0	0	0.8
ppp	9606.ENSP00000318646 (ppp) 9606.ENSP00000322439	FALSE	ppp	9606.ENSP00000318646 (ppp) 9606.ENSP00000322439	0	0	0	0.457
ppp	9606.ENSP00000318646 (ppp) 9606.ENSP00000356669	FALSE	ppp	9606.ENSP00000318646 (ppp) 9606.ENSP00000356669	0	0	0	0.457
ppp	9606.ENSP00000318646 (ppp) 9606.ENSP00000416269	FALSE	ppp	9606.ENSP00000318646 (ppp) 9606.ENSP00000416269	0	0	0	0.421
ppp	9606.ENSP00000385958 (ppp) 9606.ENSP00000472469	FALSE	ppp	9606.ENSP00000385958 (ppp) 9606.ENSP00000472469	0	0	0.9	0.974
ppp	9606.ENSP00000385958 (ppp) 9606.ENSP00000429374	FALSE	ppp	9606.ENSP00000385958 (ppp) 9606.ENSP00000429374	0	0	0.9	0.964
ppp	9606.ENSP00000385958 (ppp) 9606.ENSP00000435096	FALSE	ppp	9606.ENSP00000385958 (ppp) 9606.ENSP00000435096	0	0	0.9	0.957
ppp	9606.ENSP00000385958 (ppp) 9606.ENSP00000481646	FALSE	ppp	9606.ENSP00000385958 (ppp) 9606.ENSP00000481646	0	0	0.9	0.934
ppp	9606.ENSP00000385958 (ppp) 9606.ENSP00000499044	FALSE	ppp	9606.ENSP00000385958 (ppp) 9606.ENSP00000499044	0	0	0.9	0.927
ppp	9606.ENSP00000385958 (ppp) 9606.ENSP00000426909	FALSE	ppp	9606.ENSP00000385958 (ppp) 9606.ENSP00000426909	0	0	0.54	0.968
ppp	9606.ENSP00000385958 (ppp) 9606.ENSP00000420311	FALSE	ppp	9606.ENSP00000385958 (ppp) 9606.ENSP00000420311	0	0	0	0.948
ppp	9606.ENSP00000385958 (ppp) 9606.ENSP00000403172	FALSE	ppp	9606.ENSP00000385958 (ppp) 9606.ENSP00000403172	0	0	0	0.935
ppp	9606.ENSP00000385958 (ppp) 9606.ENSP00000494697	FALSE	ppp	9606.ENSP00000385958 (ppp) 9606.ENSP00000494697	0	0	0	0.936
ppp	9606.ENSP00000385958 (ppp) 9606.ENSP00000463842	FALSE	ppp	9606.ENSP00000385958 (ppp) 9606.ENSP00000463842	0	0	0	0.896
ppp	9606.ENSP00000362744 (ppp) 9606.ENSP00000369757	FALSE	ppp	9606.ENSP00000362744 (ppp) 9606.ENSP00000369757	0	0	0.9	0.967
ppp	9606.ENSP00000362744 (ppp) 9606.ENSP00000379888	FALSE	ppp	9606.ENSP00000362744 (ppp) 9606.ENSP00000379888	0	0	0.9	0.964
ppp	9606.ENSP00000362744 (ppp) 9606.ENSP00000435096	FALSE	ppp	9606.ENSP00000362744 (ppp) 9606.ENSP00000435096	0	0	0.9	0.933
ppp	9606.ENSP00000362744 (ppp) 9606.ENSP00000481646	FALSE	ppp	9606.ENSP00000362744 (ppp) 9606.ENSP00000481646	0	0	0.9	0.93
ppp	9606.ENSP00000362744 (ppp) 9606.ENSP00000429374	FALSE	ppp	9606.ENSP00000362744 (ppp) 9606.ENSP00000429374	0	0	0.9	0.928
ppp	9606.ENSP00000362744 (ppp) 9606.ENSP00000385958	FALSE	ppp	9606.ENSP00000362744 (ppp) 9606.ENSP00000385958	0	0	0.9	0.925
ppp	9606.ENSP00000362744 (ppp) 9606.ENSP00000499044	FALSE	ppp	9606.ENSP00000362744 (ppp) 9606.ENSP00000499044	0	0	0.9	0.922
ppp	9606.ENSP00000362744 (ppp) 9606.ENSP00000472469	FALSE	ppp	9606.ENSP00000362744 (ppp) 9606.ENSP00000472469	0	0	0.9	0.909
ppp	9606.ENSP00000362744 (ppp) 9606.ENSP00000426909	FALSE	ppp	9606.ENSP00000362744 (ppp) 9606.ENSP00000426909	0	0	0.54	0.959
ppp	9606.ENSP00000362744 (ppp) 9606.ENSP00000494697	FALSE	ppp	9606.ENSP00000362744 (ppp) 9606.ENSP00000494697	0	0	0	0.925
ppp	9606.ENSP00000362744 (ppp) 9606.ENSP00000403172	FALSE	ppp	9606.ENSP00000362744 (ppp) 9606.ENSP00000403172	0	0	0	0.924
ppp	9606.ENSP00000362744 (ppp) 9606.ENSP00000420311	FALSE	ppp	9606.ENSP00000362744 (ppp) 9606.ENSP00000420311	0	0	0	0.925
ppp	9606.ENSP00000362744 (ppp) 9606.ENSP00000463842	FALSE	ppp	9606.ENSP00000362744 (ppp) 9606.ENSP00000463842	0	0	0	0.918
ppp	9606.ENSP00000362744 (ppp) 9606.ENSP00000375730	FALSE	ppp	9606.ENSP00000362744 (ppp) 9606.ENSP00000375730	0	0	0	0.896
ppp	9606.ENSP00000362744 (ppp) 9606.ENSP00000364119	FALSE	ppp	9606.ENSP00000362744 (ppp) 9606.ENSP00000364119	0	0	0	0.868
ppp	9606.ENSP00000362744 (ppp) 9606.ENSP00000364965	FALSE	ppp	9606.ENSP00000362744 (ppp) 9606.ENSP00000364965	0	0	0	0.8
ppp	9606.ENSP00000362744 (ppp) 9606.ENSP00000477781	FALSE	ppp	9606.ENSP00000362744 (ppp) 9606.ENSP00000477781	0	0	0	0.421
ppp	9606.ENSP00000369965 (ppp) 9606.ENSP00000403172	FALSE	ppp	9606.ENSP00000369965 (ppp) 9606.ENSP00000403172	0	0	0.54	0.856
ppp	9606.ENSP00000369965 (ppp) 9606.ENSP00000463842	FALSE	ppp	9606.ENSP00000369965 (ppp) 9606.ENSP00000463842	0	0	0	0.866
ppp	9606.ENSP00000369965 (ppp) 9606.ENSP00000494697	FALSE	ppp	9606.ENSP00000369965 (ppp) 9606.ENSP00000494697	0	0	0	0.866
ppp	9606.ENSP00000369965 (ppp) 9606.ENSP00000420311	FALSE	ppp	9606.ENSP00000369965 (ppp) 9606.ENSP00000420311	0	0	0	0.853
ppp	9606.ENSP00000369965 (ppp) 9606.ENSP00000375730	FALSE	ppp	9606.ENSP00000369965 (ppp) 9606.ENSP00000375730	0	0	0	0.852
ppp	9606.ENSP00000369965 (ppp) 9606.ENSP00000472469	FALSE	ppp	9606.ENSP00000369965 (ppp) 9606.ENSP00000472469	0	0	0.54	0
ppp	9606.ENSP00000481646 (ppp) 9606.ENSP00000499044	FALSE	ppp	9606.ENSP00000481646 (ppp) 9606.ENSP00000499044	0	0	0.9	0.881
ppp	9606.ENSP00000481646 (ppp) 9606.ENSP00000494697	FALSE	ppp	9606.ENSP00000481646 (ppp) 9606.ENSP00000494697	0	0	0	0.941
ppp	9606.ENSP00000463842 (ppp) 9606.ENSP00000494697	FALSE	ppp	9606.ENSP00000463842 (ppp) 9606.ENSP00000494697	0	0	0	0.932
ppp	9606.ENSP00000463842 (ppp) 9606.ENSP00000472469	FALSE	ppp	9606.ENSP00000463842 (ppp) 9606.ENSP00000472469	0	0	0	0.917
ppp	9606.ENSP00000463842 (ppp) 9606.ENSP00000481646	FALSE	ppp	9606.ENSP00000463842 (ppp) 9606.ENSP00000481646	0	0	0	0.883
ppp	9606.ENSP00000463842 (ppp) 9606.ENSP00000499044	FALSE	ppp	9606.ENSP00000463842 (ppp) 9606.ENSP00000499044	0	0	0	0.87
ppp	9606.ENSP00000463842 (ppp) 9606.ENSP00000478783	FALSE	ppp	9606.ENSP00000463842 (ppp) 9606.ENSP00000478783	0	0	0	0.8
ppp	9606.ENSP00000326128 (ppp) 9606.ENSP00000403172	FALSE	ppp	9606.ENSP00000326128 (ppp) 9606.ENSP00000403172	0	0	0.9	0
ppp	9606.ENSP00000326128 (ppp) 9606.ENSP00000472469	FALSE	ppp	9606.ENSP00000326128 (ppp) 9606.ENSP00000472469	0	0	0.9	0
ppp	9606.ENSP00000326128 (ppp) 9606.ENSP00000361076	FALSE	ppp	9606.ENSP00000326128 (ppp) 9606.ENSP00000361076	0	0	0.72	0
ppp	9606.ENSP00000326128 (ppp) 9606.ENSP00000369965	FALSE	ppp	9606.ENSP00000326128 (ppp) 9606.ENSP00000369965	0	0	0.54	0
ppp	9606.ENSP00000326128 (ppp) 9606.ENSP00000426909	FALSE	ppp	9606.ENSP00000326128 (ppp) 9606.ENSP00000426909	0	0	0	0.518
ppp	9606.ENSP00000326128 (ppp) 9606.ENSP00000361949	FALSE	ppp	9606.ENSP00000326128 (ppp) 9606.ENSP00000361949	0	0	0	0.514
ppp	9606.ENSP00000326128 (ppp) 9606.ENSP00000368856	FALSE	ppp	9606.ENSP00000326128 (ppp) 9606.ENSP00000368856	0	0	0	0.457
ppp	9606.ENSP00000326128 (ppp) 9606.ENSP00000410242	FALSE	ppp	9606.ENSP00000326128 (ppp) 9606.ENSP00000410242	0	0	0	0.433
ppp	9606.ENSP00000326128 (ppp) 9606.ENSP00000415464	FALSE	ppp	9606.ENSP00000326128 (ppp) 9606.ENSP00000415464	0	0	0	0.429
ppp	9606.ENSP00000326128 (ppp) 9606.ENSP00000362774	FALSE	ppp	9606.ENSP00000326128 (ppp) 9606.ENSP00000362774	0	0	0	0.428
ppp	9606.ENSP00000336702 (ppp) 9606.ENSP00000359345	FALSE	ppp	9606.ENSP00000336702 (ppp) 9606.ENSP00000359345	0	0	0	0.907
ppp	9606.ENSP00000336702 (ppp) 9606.ENSP00000369757	FALSE	ppp	9606.ENSP00000336702 (ppp) 9606.ENSP00000369757	0	0	0	0.902
ppp	9606.ENSP00000336702 (ppp) 9606.ENSP00000420311	FALSE	ppp	9606.ENSP00000336702 (ppp) 9606.ENSP00000420311	0	0	0	0.875
ppp	9606.ENSP00000336702 (ppp) 9606.ENSP00000361076	FALSE	ppp	9606.ENSP00000336702 (ppp) 9606.ENSP00000361076	0	0	0	0.87
ppp	9606.ENSP00000336702 (ppp) 9606.ENSP00000426909	FALSE	ppp	9606.ENSP00000336702 (ppp) 9606.ENSP00000426909	0	0	0	0.87
ppp	9606.ENSP00000336702 (ppp) 9606.ENSP00000494697	FALSE	ppp	9606.ENSP00000336702 (ppp) 9606.ENSP00000494697	0	0	0	0.87
ppp	9606.ENSP00000336702 (ppp) 9606.ENSP00000403172	FALSE	ppp	9606.ENSP00000336702 (ppp) 9606.ENSP00000403172	0	0	0	0.87
ppp	9606.ENSP00000336702 (ppp) 9606.ENSP00000341885	FALSE	ppp	9606.ENSP00000336702 (ppp) 9606.ENSP00000341885	0	0	0	0.869
ppp	9606.ENSP00000336702 (ppp) 9606.ENSP00000379888	FALSE	ppp	9606.ENSP00000336702 (ppp) 9606.ENSP00000379888	0	0	0	0.869
ppp	9606.ENSP00000336702 (ppp) 9606.ENSP00000472469	FALSE	ppp	9606.ENSP00000336702 (ppp) 9606.ENSP00000472469	0	0	0	0.868
ppp	9606.ENSP00000336702 (ppp) 9606.ENSP00000435096	FALSE	ppp	9606.ENSP00000336702 (ppp) 9606.ENSP00000435096	0	0	0	0.868
ppp	9606.ENSP00000336702 (ppp) 9606.ENSP00000429374	FALSE	ppp	9606.ENSP00000336702 (ppp) 9606.ENSP00000429374	0	0	0	0.867
ppp	9606.ENSP00000336702 (ppp) 9606.ENSP00000375730	FALSE	ppp	9606.ENSP00000336702 (ppp) 9606.ENSP00000375730	0	0	0	0.865
ppp	9606.ENSP00000336702 (ppp) 9606.ENSP00000463842	FALSE	ppp	9606.ENSP00000336702 (ppp) 9606.ENSP00000463842	0	0	0	0.864
ppp	9606.ENSP00000336702 (ppp) 9606.ENSP00000499044	FALSE	ppp	9606.ENSP00000336702 (ppp) 9606.ENSP00000499044	0	0	0	0.864
ppp	9606.ENSP00000336702 (ppp) 9606.ENSP00000385958	FALSE	ppp	9606.ENSP00000336702 (ppp) 9606.ENSP00000385958	0	0	0	0.863
ppp	9606.ENSP00000336702 (ppp) 9606.ENSP00000481646	FALSE	ppp	9606.ENSP00000336702 (ppp) 9606.ENSP00000481646	0	0	0	0.862
ppp	9606.ENSP00000336702 (ppp) 9606.ENSP00000362744	FALSE	ppp	9606.ENSP00000336702 (ppp) 9606.ENSP00000362744	0	0	0	0.861
ppp	9606.ENSP00000336702 (ppp) 9606.ENSP00000452796	FALSE	ppp	9606.ENSP00000336702 (ppp) 9606.ENSP00000452796	0	0	0	0
ppp	9606.ENSP00000356811 (ppp) 9606.ENSP00000470142	FALSE	ppp	9606.ENSP00000356811 (ppp) 9606.ENSP00000470142	0	0	0	0
ppp	9606.ENSP00000356811 (ppp) 9606.ENSP00000429374	FALSE	ppp	9606.ENSP00000356811 (ppp) 9606.ENSP00000429374	0	0	0	0.901
ppp	9606.ENSP00000356811 (ppp) 9606.ENSP00000426909	FALSE	ppp	9606.ENSP00000356811 (ppp) 9606.ENSP00000426909	0	0	0	0.847
ppp	9606.ENSP00000356811 (ppp) 9606.ENSP00000359345	FALSE	ppp	9606.ENSP00000356811 (ppp) 9606.ENSP00000359345	0	0	0	0.847
ppp	9606.ENSP00000356811 (ppp) 9606.ENSP00000369757	FALSE	ppp	9606.ENSP00000356811 (ppp) 9606.ENSP00000369757	0	0	0	0.835
ppp	9606.ENSP00000356811 (ppp) 9606.ENSP00000472469	FALSE	ppp	9606.ENSP00000356811 (ppp) 9606.ENSP00000472469	0	0	0	0.835
ppp	9606.ENSP00000356811 (ppp) 9606.ENSP00000435096	FALSE	ppp	9606.ENSP00000356811 (ppp) 9606.ENSP00000435096	0	0	0	0.835
ppp	9606.ENSP00000356811 (ppp) 9606.ENSP00000361076	FALSE	ppp	9606.ENSP00000356811 (ppp) 9606.ENSP00000361076	0	0	0	0.835
ppp	9606.ENSP00000356811 (ppp) 9606.ENSP00000379888	FALSE	ppp	9606.ENSP00000356811 (ppp) 9606.ENSP00000379888	0	0	0	0.835
ppp	9606.ENSP00000356811 (ppp) 9606.ENSP00000494697	FALSE	ppp	9606.ENSP00000356811 (ppp) 9606.ENSP00000494697	0	0	0	0.835
ppp	9606.ENSP00000356811 (ppp) 9606.ENSP00000420311	FALSE	ppp	9606.ENSP00000356811 (ppp) 9606.ENSP00000420311	0	0	0	0.835
ppp	9606.ENSP00000356811 (ppp) 9606.ENSP00000403172	FALSE	ppp	9606.ENSP00000356811 (ppp) 9606.ENSP00000403172	0	0	0	0.835
ppp	9606.ENSP00000356811 (ppp) 9606.ENSP00000481646	FALSE	ppp	9606.ENSP00000356811 (ppp) 9606.ENSP00000481646	0	0	0	0.826
ppp	9606.ENSP00000356811 (ppp) 9606.ENSP00000375730	FALSE	ppp	9606.ENSP00000356811 (ppp) 9606.ENSP00000375730	0	0	0	0.826
ppp	9606.ENSP00000356811 (ppp) 9606.ENSP00000463842	FALSE	ppp	9606.ENSP00000356811 (ppp) 9606.ENSP00000463842	0	0	0	0.826
ppp	9606.ENSP00000356811 (ppp) 9606.ENSP00000385958	FALSE	ppp	9606.ENSP00000356811 (ppp) 9606.ENSP00000385958	0	0	0	0.826
ppp	9606.ENSP00000356811 (ppp) 9606.ENSP00000499044	FALSE	ppp	9606.ENSP00000356811 (ppp) 9606.ENSP00000499044	0	0	0	0.826
ppp	9606.ENSP00000356811 (ppp) 9606.ENSP00000362744	FALSE	ppp	9606.ENSP00000356811 (ppp) 9606.ENSP00000362744	0	0	0	0.82
ppp	9606.ENSP00000364965 (ppp) 9606.ENSP00000429374	FALSE	ppp	9606.ENSP00000364965 (ppp) 9606.ENSP00000429374	0	0	0	0.825
ppp	9606.ENSP00000364965 (ppp) 9606.ENSP00000369757	FALSE	ppp	9606.ENSP00000364965 (ppp) 9606.ENSP00000369757	0	0	0	0.8
ppp	9606.ENSP00000364965 (ppp) 9606.ENSP00000375730	FALSE	ppp	9606.ENSP00000364965 (ppp) 9606.ENSP00000375730	0	0	0	0.8
ppp	9606.ENSP00000364965 (ppp) 9606.ENSP00000481646	FALSE	ppp	9606.ENSP00000364965 (ppp) 9606.ENSP00000481646	0	0	0	0.8
ppp	9606.ENSP00000364965 (ppp) 9606.ENSP00000435096	FALSE	ppp	9606.ENSP00000364965 (ppp) 9606.ENSP00000435096	0	0	0	0.8
ppp	9606.ENSP00000364965 (ppp) 9606.ENSP00000472469	FALSE	ppp	9606.ENSP00000364965 (ppp) 9606.ENSP00000472469	0	0	0	0.8
ppp	9606.ENSP00000364965 (ppp) 9606.ENSP00000385958	FALSE	ppp	9606.ENSP00000364965 (ppp) 9606.ENSP00000385958	0	0	0	0.8
ppp	9606.ENSP00000364965 (ppp) 9606.ENSP00000463842	FALSE	ppp	9606.ENSP00000364965 (ppp) 9606.ENSP00000463842	0	0	0	0.8
ppp	9606.ENSP00000364965 (ppp) 9606.ENSP00000420311	FALSE	ppp	9606.ENSP00000364965 (ppp) 9606.ENSP00000420311	0	0	0	0.8
ppp	9606.ENSP00000364965 (ppp) 9606.ENSP00000494697	FALSE	ppp	9606.ENSP00000364965 (ppp) 9606.ENSP00000494697	0	0	0	0.8
ppp	9606.ENSP00000364965 (ppp) 9606.ENSP00000426909	FALSE	ppp	9606.ENSP00000364965 (ppp) 9606.ENSP00000426909	0	0	0	0.8
ppp	9606.ENSP00000364965 (ppp) 9606.ENSP00000379888	FALSE	ppp	9606.ENSP00000364965 (ppp) 9606.ENSP00000379888	0	0	0	0.8
ppp	9606.ENSP00000364965 (ppp) 9606.ENSP00000403172	FALSE	ppp	9606.ENSP00000364965 (ppp) 9606.ENSP00000403172	0	0	0	0.8
ppp	9606.ENSP00000364965 (ppp) 9606.ENSP00000499044	FALSE	ppp	9606.ENSP00000364965 (ppp) 9606.ENSP00000499044	0	0	0	0.8
ppp	9606.ENSP00000478783 (ppp) 9606.ENSP00000494697	FALSE	ppp	9606.ENSP00000478783 (ppp) 9606.ENSP00000494697	0	0	0	0.8
ppp	9606.ENSP00000285814 (ppp) 9606.ENSP00000361076	FALSE	ppp	9606.ENSP00000285814 (ppp) 9606.ENSP00000361076	0	0	0	0.774
ppp	9606.ENSP00000285814 (ppp) 9606.ENSP00000311430	FALSE	ppp	9606.ENSP00000285814 (ppp) 9606.ENSP00000311430	0	0	0	0.724
ppp	9606.ENSP00000285814 (ppp) 9606.ENSP00000420311	FALSE	ppp	9606.ENSP00000285814 (ppp) 9606.ENSP00000420311	0	0	0	0.71
ppp	9606.ENSP00000285814 (ppp) 9606.ENSP00000307889	FALSE	ppp	9606.ENSP00000285814 (ppp) 9606.ENSP00000307889	0	0	0	0.654
ppp	9606.ENSP00000285814 (ppp) 9606.ENSP00000403172	FALSE	ppp	9606.ENSP00000285814 (ppp) 9606.ENSP00000403172	0	0	0	0.613
ppp	9606.ENSP00000285814 (ppp) 9606.ENSP00000309334	FALSE	ppp	9606.ENSP00000285814 (ppp) 9606.ENSP00000309334	0	0	0	0.605
ppp	9606.ENSP00000285814 (ppp) 9606.ENSP00000359345	FALSE	ppp	9606.ENSP00000285814 (ppp) 9606.ENSP00000359345	0	0	0	0.585
ppp	9606.ENSP00000285814 (ppp) 9606.ENSP00000494697	FALSE	ppp	9606.ENSP00000285814 (ppp) 9606.ENSP00000494697	0	0	0	0.502
ppp	9606.ENSP00000285814 (ppp) 9606.ENSP00000463842	FALSE	ppp	9606.ENSP00000285814 (ppp) 9606.ENSP00000463842	0	0	0	0.466
ppp	9606.ENSP00000285814 (ppp) 9606.ENSP00000379888	FALSE	ppp	9606.ENSP00000285814 (ppp) 9606.ENSP00000379888	0	0	0	0.439
ppp	9606.ENSP00000285814 (ppp) 9606.ENSP00000375730	FALSE	ppp	9606.ENSP00000285814 (ppp) 9606.ENSP00000375730	0	0	0	0.437
ppp	9606.ENSP00000285814 (ppp) 9606.ENSP00000369757	FALSE	ppp	9606.ENSP00000285814 (ppp) 9606.ENSP00000369757	0	0	0	0.435
ppp	9606.ENSP00000261015 (ppp) 9606.ENSP00000285814	FALSE	ppp	9606.ENSP00000261015 (ppp) 9606.ENSP00000285814	0	0	0	0.793
ppp	9606.ENSP00000261015 (ppp) 9606.ENSP00000361076	FALSE	ppp	9606.ENSP00000261015 (ppp) 9606.ENSP00000361076	0	0	0	0.58
ppp	9606.ENSP00000261015 (ppp) 9606.ENSP00000311430	FALSE	ppp	9606.ENSP00000261015 (ppp) 9606.ENSP00000311430	0	0	0	0.579
ppp	9606.ENSP00000261015 (ppp) 9606.ENSP00000307889	FALSE	ppp	9606.ENSP00000261015 (ppp) 9606.ENSP00000307889	0	0	0	0.556
ppp	9606.ENSP00000261015 (ppp) 9606.ENSP00000403172	FALSE	ppp	9606.ENSP00000261015 (ppp) 9606.ENSP00000403172	0	0	0	0.524
ppp	9606.ENSP00000261015 (ppp) 9606.ENSP00000420311	FALSE	ppp	9606.ENSP00000261015 (ppp) 9606.ENSP00000420311	0	0	0	0.502
ppp	9606.ENSP00000261015 (ppp) 9606.ENSP00000494697	FALSE	ppp	9606.ENSP00000261015 (ppp) 9606.ENSP00000494697	0	0	0	0.502
ppp	9606.ENSP00000261015 (ppp) 9606.ENSP00000309334	FALSE	ppp	9606.ENSP00000261015 (ppp) 9606.ENSP00000309334	0	0	0	0.502
ppp	9606.ENSP00000404121 (ppp) 9606.ENSP00000491215	FALSE	ppp	9606.ENSP00000404121 (ppp) 9606.ENSP00000491215	0	0	0	0.316
ppp	9606.ENSP00000404121 (ppp) 9606.ENSP00000425031	FALSE	ppp	9606.ENSP00000404121 (ppp) 9606.ENSP00000425031	0	0	0	0.443
ppp	9606.ENSP00000404121 (ppp) 9606.ENSP00000410242	FALSE	ppp	9606.ENSP00000404121 (ppp) 9606.ENSP00000410242	0	0	0	0.431
ppp	9606.ENSP00000404121 (ppp) 9606.ENSP00000478754	FALSE	ppp	9606.ENSP00000404121 (ppp) 9606.ENSP00000478754	0	0	0	0.421
ppp	9606.ENSP00000360922 (ppp) 9606.ENSP00000425031	FALSE	ppp	9606.ENSP00000360922 (ppp) 9606.ENSP00000425031	0	0	0.36	0.311
ppp	9606.ENSP00000360922 (ppp) 9606.ENSP00000470142	FALSE	ppp	9606.ENSP00000360922 (ppp) 9606.ENSP00000470142	0	0	0	0.457
ppp	9606.ENSP00000360922 (ppp) 9606.ENSP00000385269	FALSE	ppp	9606.ENSP00000360922 (ppp) 9606.ENSP00000385269	0	0	0	0.314
ppp	9606.ENSP00000360922 (ppp) 9606.ENSP00000446271	FALSE	ppp	9606.ENSP00000360922 (ppp) 9606.ENSP00000446271	0	0	0.54	0
ppp	9606.ENSP00000360922 (ppp) 9606.ENSP00000491215	FALSE	ppp	9606.ENSP00000360922 (ppp) 9606.ENSP00000491215	0	0	0	0.457
ppp	9606.ENSP00000360922 (ppp) 9606.ENSP00000403172	FALSE	ppp	9606.ENSP00000360922 (ppp) 9606.ENSP00000403172	0	0	0	0.457
ppp	9606.ENSP00000360922 (ppp) 9606.ENSP00000362744	FALSE	ppp	9606.ENSP00000360922 (ppp) 9606.ENSP00000362744	0	0	0	0.457
ppp	9606.ENSP00000360922 (ppp) 9606.ENSP00000369757	FALSE	ppp	9606.ENSP00000360922 (ppp) 9606.ENSP00000369757	0	0	0	0.457
ppp	9606.ENSP00000360922 (ppp) 9606.ENSP00000404121	FALSE	ppp	9606.ENSP00000360922 (ppp) 9606.ENSP00000404121	0	0	0	0.457
ppp	9606.ENSP00000360922 (ppp) 9606.ENSP00000361076	FALSE	ppp	9606.ENSP00000360922 (ppp) 9606.ENSP00000361076	0	0	0	0.457
ppp	9606.ENSP00000360922 (ppp) 9606.ENSP00000379888	FALSE	ppp	9606.ENSP00000360922 (ppp) 9606.ENSP00000379888	0	0	0	0.457
ppp	9606.ENSP00000360922 (ppp) 9606.ENSP00000426909	FALSE	ppp	9606.ENSP00000360922 (ppp) 9606.ENSP00000426909	0	0	0	0.422
ppp	9606.ENSP00000360922 (ppp) 9606.ENSP00000410242	FALSE	ppp	9606.ENSP00000360922 (ppp) 9606.ENSP00000410242	0	0	0	0.388
ppp	9606.ENSP00000360922 (ppp) 9606.ENSP00000463842	FALSE	ppp	9606.ENSP00000360922 (ppp) 9606.ENSP00000463842	0	0	0	0.42
ppp	9606.ENSP00000368856 (ppp) 9606.ENSP00000403172	FALSE	ppp	9606.ENSP00000368856 (ppp) 9606.ENSP00000403172	0	0	0	0.556
ppp	9606.ENSP00000368856 (ppp) 9606.ENSP00000429374	FALSE	ppp	9606.ENSP00000368856 (ppp) 9606.ENSP00000429374	0	0	0	0.546
ppp	9606.ENSP00000368856 (ppp) 9606.ENSP00000463842	FALSE	ppp	9606.ENSP00000368856 (ppp) 9606.ENSP00000463842	0	0	0	0.53
ppp	9606.ENSP00000368856 (ppp) 9606.ENSP00000375730	FALSE	ppp	9606.ENSP00000368856 (ppp) 9606.ENSP00000375730	0	0	0	0.53
ppp	9606.ENSP00000368856 (ppp) 9606.ENSP00000426909	FALSE	ppp	9606.ENSP00000368856 (ppp) 9606.ENSP00000426909	0	0	0	0.468
ppp	9606.ENSP00000368856 (ppp) 9606.ENSP00000379888	FALSE	ppp	9606.ENSP00000368856 (ppp) 9606.ENSP00000379888	0	0	0	0.455
ppp	9606.ENSP00000368856 (ppp) 9606.ENSP00000369757	FALSE	ppp	9606.ENSP00000368856 (ppp) 9606.ENSP00000369757	0	0	0	0.455
ppp	9606.ENSP00000368856 (ppp) 9606.ENSP00000420311	FALSE	ppp	9606.ENSP00000368856 (ppp) 9606.ENSP00000420311	0	0	0	0.421
ppp	9606.ENSP00000368856 (ppp) 9606.ENSP00000435096	FALSE	ppp	9606.ENSP00000368856 (ppp) 9606.ENSP00000435096	0	0	0	0.421
ppp	9606.ENSP00000368856 (ppp) 9606.ENSP00000494697	FALSE	ppp	9606.ENSP00000368856 (ppp) 9606.ENSP00000494697	0	0	0	0.421
ppp	9606.ENSP00000368856 (ppp) 9606.ENSP00000472469	FALSE	ppp	9606.ENSP00000368856 (ppp) 9606.ENSP00000472469	0	0	0	0.421
ppp	9606.ENSP00000368856 (ppp) 9606.ENSP00000499044	FALSE	ppp	9606.ENSP00000368856 (ppp) 9606.ENSP00000499044	0	0	0	0.413
ppp	9606.ENSP00000368856 (ppp) 9606.ENSP00000385958	FALSE	ppp	9606.ENSP00000368856 (ppp) 9606.ENSP00000385958	0	0	0	0.413
ppp	9606.ENSP00000368856 (ppp) 9606.ENSP00000481646	FALSE	ppp	9606.ENSP00000368856 (ppp) 9606.ENSP00000481646	0	0	0	0.413
ppp	9606.ENSP00000222247 (ppp) 9606.ENSP00000296674	FALSE	ppp	9606.ENSP00000222247 (ppp) 9606.ENSP00000296674	0	0	0.9	0.968
ppp	9606.ENSP00000222247 (ppp) 9606.ENSP00000403172	FALSE	ppp	9606.ENSP00000222247 (ppp) 9606.ENSP00000403172	0	0	0.9	0.968
ppp	9606.ENSP00000222247 (ppp) 9606.ENSP00000472469	FALSE	ppp	9606.ENSP00000222247 (ppp) 9606.ENSP00000472469	0	0	0.9	0.947
ppp	9606.ENSP00000222247 (ppp) 9606.ENSP00000225430	FALSE	ppp	9606.ENSP00000222247 (ppp) 9606.ENSP00000225430	0	0	0.9	0.969
ppp	9606.ENSP00000222247 (ppp) 9606.ENSP00000361076	FALSE	ppp	9606.ENSP00000222247 (ppp) 9606.ENSP00000361076	0	0	0.72	0.974
ppp	9606.ENSP00000222247 (ppp) 9606.ENSP00000426909	FALSE	ppp	9606.ENSP00000222247 (ppp) 9606.ENSP00000426909	0	0	0	0.982
ppp	9606.ENSP00000222247 (ppp) 9606.ENSP00000341885	FALSE	ppp	9606.ENSP00000222247 (ppp) 9606.ENSP00000341885	0	0	0	0.967
ppp	9606.ENSP00000222247 (ppp) 9606.ENSP00000429374	FALSE	ppp	9606.ENSP00000222247 (ppp) 9606.ENSP00000429374	0	0	0	0.971
ppp	9606.ENSP00000222247 (ppp) 9606.ENSP00000309334	FALSE	ppp	9606.ENSP00000222247 (ppp) 9606.ENSP00000309334	0	0	0	0.975
ppp	9606.ENSP00000222247 (ppp) 9606.ENSP00000494697	FALSE	ppp	9606.ENSP00000222247 (ppp) 9606.ENSP00000494697	0	0	0	0.968
ppp	9606.ENSP00000222247 (ppp) 9606.ENSP00000375730	FALSE	ppp	9606.ENSP00000222247 (ppp) 9606.ENSP00000375730	0	0	0	0.974
ppp	9606.ENSP00000222247 (ppp) 9606.ENSP00000354739	FALSE	ppp	9606.ENSP00000222247 (ppp) 9606.ENSP00000354739	0	0	0	0.967
ppp	9606.ENSP00000222247 (ppp) 9606.ENSP00000230050	FALSE	ppp	9606.ENSP00000222247 (ppp) 9606.ENSP00000230050	0	0	0	0.973
ppp	9606.ENSP00000222247 (ppp) 9606.ENSP00000379888	FALSE	ppp	9606.ENSP00000222247 (ppp) 9606.ENSP00000379888	0	0	0	0.97
ppp	9606.ENSP00000222247 (ppp) 9606.ENSP00000369757	FALSE	ppp	9606.ENSP00000222247 (ppp) 9606.ENSP00000369757	0	0	0	0.969
ppp	9606.ENSP00000222247 (ppp) 9606.ENSP00000420311	FALSE	ppp	9606.ENSP00000222247 (ppp) 9606.ENSP00000420311	0	0	0	0.969
ppp	9606.ENSP00000222247 (ppp) 9606.ENSP00000270625	FALSE	ppp	9606.ENSP00000222247 (ppp) 9606.ENSP00000270625	0	0	0	0.969
ppp	9606.ENSP00000222247 (ppp) 9606.ENSP00000307889	FALSE	ppp	9606.ENSP00000222247 (ppp) 9606.ENSP00000307889	0	0	0	0.968
ppp	9606.ENSP00000222247 (ppp) 9606.ENSP00000311430	FALSE	ppp	9606.ENSP00000222247 (ppp) 9606.ENSP00000311430	0	0	0	0.968
ppp	9606.ENSP00000222247 (ppp) 9606.ENSP00000359345	FALSE	ppp	9606.ENSP00000222247 (ppp) 9606.ENSP00000359345	0	0	0	0.967
ppp	9606.ENSP00000222247 (ppp) 9606.ENSP00000435096	FALSE	ppp	9606.ENSP00000222247 (ppp) 9606.ENSP00000435096	0	0	0	0.958
ppp	9606.ENSP00000222247 (ppp) 9606.ENSP00000272317	FALSE	ppp	9606.ENSP00000222247 (ppp) 9606.ENSP00000272317	0	0	0	0.958
ppp	9606.ENSP00000222247 (ppp) 9606.ENSP00000318646	FALSE	ppp	9606.ENSP00000222247 (ppp) 9606.ENSP00000318646	0	0	0	0.924
ppp	9606.ENSP00000222247 (ppp) 9606.ENSP00000385958	FALSE	ppp	9606.ENSP00000222247 (ppp) 9606.ENSP00000385958	0	0	0	0.94
ppp	9606.ENSP00000222247 (ppp) 9606.ENSP00000362744	FALSE	ppp	9606.ENSP00000222247 (ppp) 9606.ENSP00000362744	0	0	0	0.924
ppp	9606.ENSP00000222247 (ppp) 9606.ENSP00000499044	FALSE	ppp	9606.ENSP00000222247 (ppp) 9606.ENSP00000499044	0	0	0	0.931
ppp	9606.ENSP00000222247 (ppp) 9606.ENSP00000369965	FALSE	ppp	9606.ENSP00000222247 (ppp) 9606.ENSP00000369965	0	0	0.54	0.852
ppp	9606.ENSP00000222247 (ppp) 9606.ENSP00000481646	FALSE	ppp	9606.ENSP00000222247 (ppp) 9606.ENSP00000481646	0	0	0	0.916
ppp	9606.ENSP00000222247 (ppp) 9606.ENSP00000463842	FALSE	ppp	9606.ENSP00000222247 (ppp) 9606.ENSP00000463842	0	0	0	0.916
ppp	9606.ENSP00000222247 (ppp) 9606.ENSP00000326128	FALSE	ppp	9606.ENSP00000222247 (ppp) 9606.ENSP00000326128	0	0	0.9	0
ppp	9606.ENSP00000222247 (ppp) 9606.ENSP00000336702	FALSE	ppp	9606.ENSP00000222247 (ppp) 9606.ENSP00000336702	0	0	0	0.87
ppp	9606.ENSP00000222247 (ppp) 9606.ENSP00000356811	FALSE	ppp	9606.ENSP00000222247 (ppp) 9606.ENSP00000356811	0	0	0	0.835
ppp	9606.ENSP00000222247 (ppp) 9606.ENSP00000364965	FALSE	ppp	9606.ENSP00000222247 (ppp) 9606.ENSP00000364965	0	0	0	0.8
ppp	9606.ENSP00000222247 (ppp) 9606.ENSP00000478783	FALSE	ppp	9606.ENSP00000222247 (ppp) 9606.ENSP00000478783	0	0	0	0.8
ppp	9606.ENSP00000222247 (ppp) 9606.ENSP00000285814	FALSE	ppp	9606.ENSP00000222247 (ppp) 9606.ENSP00000285814	0	0	0	0.795
ppp	9606.ENSP00000222247 (ppp) 9606.ENSP00000261015	FALSE	ppp	9606.ENSP00000222247 (ppp) 9606.ENSP00000261015	0	0	0	0.502
ppp	9606.ENSP00000222247 (ppp) 9606.ENSP00000404121	FALSE	ppp	9606.ENSP00000222247 (ppp) 9606.ENSP00000404121	0	0	0	0.457
ppp	9606.ENSP00000222247 (ppp) 9606.ENSP00000360922	FALSE	ppp	9606.ENSP00000222247 (ppp) 9606.ENSP00000360922	0	0	0	0.44
ppp	9606.ENSP00000222247 (ppp) 9606.ENSP00000368856	FALSE	ppp	9606.ENSP00000222247 (ppp) 9606.ENSP00000368856	0	0	0	0.421
ppp	9606.ENSP00000379144 (ppp) 9606.ENSP00000478754	FALSE	ppp	9606.ENSP00000379144 (ppp) 9606.ENSP00000478754	0	0	0.9	0.457
ppp	9606.ENSP00000379144 (ppp) 9606.ENSP00000476386	FALSE	ppp	9606.ENSP00000379144 (ppp) 9606.ENSP00000476386	0	0	0	0.166
ppp	9606.ENSP00000379144 (ppp) 9606.ENSP00000401946	FALSE	ppp	9606.ENSP00000379144 (ppp) 9606.ENSP00000401946	0	0	0.4	0.165
ppp	9606.ENSP00000379144 (ppp) 9606.ENSP00000497737	FALSE	ppp	9606.ENSP00000379144 (ppp) 9606.ENSP00000497737	0	0	0	0.175
ppp	9606.ENSP00000379144 (ppp) 9606.ENSP00000399862	FALSE	ppp	9606.ENSP00000379144 (ppp) 9606.ENSP00000399862	0	0	0	0.457
ppp	9606.ENSP00000478754 (ppp) 9606.ENSP00000497737	FALSE	ppp	9606.ENSP00000478754 (ppp) 9606.ENSP00000497737	0	0	0.8	0.989
ppp	9606.ENSP00000350170 (ppp) 9606.ENSP00000446576	FALSE	ppp	9606.ENSP00000350170 (ppp) 9606.ENSP00000446576	0	0	0	0.164
ppp	9606.ENSP00000350170 (ppp) 9606.ENSP00000478754	FALSE	ppp	9606.ENSP00000350170 (ppp) 9606.ENSP00000478754	0	0	0	0.185
ppp	9606.ENSP00000350170 (ppp) 9606.ENSP00000356319	FALSE	ppp	9606.ENSP00000350170 (ppp) 9606.ENSP00000356319	0	0	0	0.457
ppp	9606.ENSP00000350170 (ppp) 9606.ENSP00000356669	FALSE	ppp	9606.ENSP00000350170 (ppp) 9606.ENSP00000356669	0	0	0	0.42
ppp	9606.ENSP00000385269 (ppp) 9606.ENSP00000491215	FALSE	ppp	9606.ENSP00000385269 (ppp) 9606.ENSP00000491215	0	0	0	0.573
ppp	9606.ENSP00000385269 (ppp) 9606.ENSP00000425031	FALSE	ppp	9606.ENSP00000385269 (ppp) 9606.ENSP00000425031	0	0	0	0.191
ppp	9606.ENSP00000385269 (ppp) 9606.ENSP00000410242	FALSE	ppp	9606.ENSP00000385269 (ppp) 9606.ENSP00000410242	0	0	0	0.164
ppp	9606.ENSP00000336783 (ppp) 9606.ENSP00000401946	FALSE	ppp	9606.ENSP00000336783 (ppp) 9606.ENSP00000401946	0	0	0.4	0.165
ppp	9606.ENSP00000336783 (ppp) 9606.ENSP00000379144	FALSE	ppp	9606.ENSP00000336783 (ppp) 9606.ENSP00000379144	0	0	0.4	0.164
ppp	9606.ENSP00000336783 (ppp) 9606.ENSP00000399862	FALSE	ppp	9606.ENSP00000336783 (ppp) 9606.ENSP00000399862	0	0	0	0.457
ppp	9606.ENSP00000373715 (ppp) 9606.ENSP00000497737	FALSE	ppp	9606.ENSP00000373715 (ppp) 9606.ENSP00000497737	0	0	0.8	0.739
ppp	9606.ENSP00000373715 (ppp) 9606.ENSP00000476386	FALSE	ppp	9606.ENSP00000373715 (ppp) 9606.ENSP00000476386	0	0	0.8	0.823
ppp	9606.ENSP00000373715 (ppp) 9606.ENSP00000478754	FALSE	ppp	9606.ENSP00000373715 (ppp) 9606.ENSP00000478754	0	0	0.9	0.559
ppp	9606.ENSP00000373715 (ppp) 9606.ENSP00000379144	FALSE	ppp	9606.ENSP00000373715 (ppp) 9606.ENSP00000379144	0	0	0.9	0.188
ppp	9606.ENSP00000373715 (ppp) 9606.ENSP00000446271	FALSE	ppp	9606.ENSP00000373715 (ppp) 9606.ENSP00000446271	0	0	0	0.352
ppp	9606.ENSP00000373715 (ppp) 9606.ENSP00000470142	FALSE	ppp	9606.ENSP00000373715 (ppp) 9606.ENSP00000470142	0	0	0	0.509
ppp	9606.ENSP00000373715 (ppp) 9606.ENSP00000379654	FALSE	ppp	9606.ENSP00000373715 (ppp) 9606.ENSP00000379654	0	0	0	0.412
ppp	9606.ENSP00000470142 (ppp) 9606.ENSP00000476386	FALSE	ppp	9606.ENSP00000470142 (ppp) 9606.ENSP00000476386	0	0	0	0.508
ppp	9606.ENSP00000470142 (ppp) 9606.ENSP00000491215	FALSE	ppp	9606.ENSP00000470142 (ppp) 9606.ENSP00000491215	0	0	0	0.411
ppp	9606.ENSP00000346762 (ppp) 9606.ENSP00000350170	FALSE	ppp	9606.ENSP00000346762 (ppp) 9606.ENSP00000350170	0	0	0.5	0
ppp	9606.ENSP00000346762 (ppp) 9606.ENSP00000478754	FALSE	ppp	9606.ENSP00000346762 (ppp) 9606.ENSP00000478754	0	0	0.36	0
ppp	9606.ENSP00000351811 (ppp) 9606.ENSP00000476386	FALSE	ppp	9606.ENSP00000351811 (ppp) 9606.ENSP00000476386	0	0	0.8	0.656
ppp	9606.ENSP00000351811 (ppp) 9606.ENSP00000373715	FALSE	ppp	9606.ENSP00000351811 (ppp) 9606.ENSP00000373715	0	0	0.8	0.637
ppp	9606.ENSP00000351811 (ppp) 9606.ENSP00000497737	FALSE	ppp	9606.ENSP00000351811 (ppp) 9606.ENSP00000497737	0	0	0.8	0.595
ppp	9606.ENSP00000351811 (ppp) 9606.ENSP00000478754	FALSE	ppp	9606.ENSP00000351811 (ppp) 9606.ENSP00000478754	0	0	0.8	0.493
ppp	9606.ENSP00000351811 (ppp) 9606.ENSP00000446271	FALSE	ppp	9606.ENSP00000351811 (ppp) 9606.ENSP00000446271	0	0	0	0.475
ppp	9606.ENSP00000351811 (ppp) 9606.ENSP00000379654	FALSE	ppp	9606.ENSP00000351811 (ppp) 9606.ENSP00000379654	0	0	0	0.412
ppp	9606.ENSP00000351811 (ppp) 9606.ENSP00000470142	FALSE	ppp	9606.ENSP00000351811 (ppp) 9606.ENSP00000470142	0	0	0	0.342
ppp	9606.ENSP00000476386 (ppp) 9606.ENSP00000478754	FALSE	ppp	9606.ENSP00000476386 (ppp) 9606.ENSP00000478754	0	0	0.8	0.739
ppp	9606.ENSP00000476386 (ppp) 9606.ENSP00000497737	FALSE	ppp	9606.ENSP00000476386 (ppp) 9606.ENSP00000497737	0	0	0.8	0.779
ppp	9606.ENSP00000356669 (ppp) 9606.ENSP00000446576	FALSE	ppp	9606.ENSP00000356669 (ppp) 9606.ENSP00000446576	0	0	0	0.548
ppp	9606.ENSP00000356669 (ppp) 9606.ENSP00000470142	FALSE	ppp	9606.ENSP00000356669 (ppp) 9606.ENSP00000470142	0	0	0	0.547
ppp	9606.ENSP00000356669 (ppp) 9606.ENSP00000362774	FALSE	ppp	9606.ENSP00000356669 (ppp) 9606.ENSP00000362774	0	0	0	0.479
ppp	9606.ENSP00000356669 (ppp) 9606.ENSP00000399862	FALSE	ppp	9606.ENSP00000356669 (ppp) 9606.ENSP00000399862	0	0	0	0.468
ppp	9606.ENSP00000356669 (ppp) 9606.ENSP00000481646	FALSE	ppp	9606.ENSP00000356669 (ppp) 9606.ENSP00000481646	0	0	0	0.457
ppp	9606.ENSP00000356669 (ppp) 9606.ENSP00000491215	FALSE	ppp	9606.ENSP00000356669 (ppp) 9606.ENSP00000491215	0	0	0	0.457
ppp	9606.ENSP00000356669 (ppp) 9606.ENSP00000429374	FALSE	ppp	9606.ENSP00000356669 (ppp) 9606.ENSP00000429374	0	0	0	0.457
ppp	9606.ENSP00000356669 (ppp) 9606.ENSP00000369757	FALSE	ppp	9606.ENSP00000356669 (ppp) 9606.ENSP00000369757	0	0	0	0.457
ppp	9606.ENSP00000356669 (ppp) 9606.ENSP00000385958	FALSE	ppp	9606.ENSP00000356669 (ppp) 9606.ENSP00000385958	0	0	0	0.457
ppp	9606.ENSP00000356669 (ppp) 9606.ENSP00000426909	FALSE	ppp	9606.ENSP00000356669 (ppp) 9606.ENSP00000426909	0	0	0	0.457
ppp	9606.ENSP00000356669 (ppp) 9606.ENSP00000435096	FALSE	ppp	9606.ENSP00000356669 (ppp) 9606.ENSP00000435096	0	0	0	0.457
ppp	9606.ENSP00000356669 (ppp) 9606.ENSP00000361949	FALSE	ppp	9606.ENSP00000356669 (ppp) 9606.ENSP00000361949	0	0	0	0.457
ppp	9606.ENSP00000356669 (ppp) 9606.ENSP00000410242	FALSE	ppp	9606.ENSP00000356669 (ppp) 9606.ENSP00000410242	0	0	0	0.457
ppp	9606.ENSP00000356669 (ppp) 9606.ENSP00000379888	FALSE	ppp	9606.ENSP00000356669 (ppp) 9606.ENSP00000379888	0	0	0	0.457
ppp	9606.ENSP00000356669 (ppp) 9606.ENSP00000420311	FALSE	ppp	9606.ENSP00000356669 (ppp) 9606.ENSP00000420311	0	0	0	0.457
ppp	9606.ENSP00000356669 (ppp) 9606.ENSP00000380659	FALSE	ppp	9606.ENSP00000356669 (ppp) 9606.ENSP00000380659	0	0	0	0.424
ppp	9606.ENSP00000356669 (ppp) 9606.ENSP00000478754	FALSE	ppp	9606.ENSP00000356669 (ppp) 9606.ENSP00000478754	0	0	0	0.413
ppp	9606.ENSP00000356669 (ppp) 9606.ENSP00000365201	FALSE	ppp	9606.ENSP00000356669 (ppp) 9606.ENSP00000365201	0	0	0	0.4
ppp	9606.ENSP00000313007 (ppp) 9606.ENSP00000446576	FALSE	ppp	9606.ENSP00000313007 (ppp) 9606.ENSP00000446576	0	0	0	0.963
ppp	9606.ENSP00000313007 (ppp) 9606.ENSP00000415464	FALSE	ppp	9606.ENSP00000313007 (ppp) 9606.ENSP00000415464	0	0	0	0.917
ppp	9606.ENSP00000313007 (ppp) 9606.ENSP00000379144	FALSE	ppp	9606.ENSP00000313007 (ppp) 9606.ENSP00000379144	0	0	0	0.618
ppp	9606.ENSP00000313007 (ppp) 9606.ENSP00000336783	FALSE	ppp	9606.ENSP00000313007 (ppp) 9606.ENSP00000336783	0	0	0	0.96
ppp	9606.ENSP00000313007 (ppp) 9606.ENSP00000326128	FALSE	ppp	9606.ENSP00000313007 (ppp) 9606.ENSP00000326128	0	0	0	0.955
ppp	9606.ENSP00000313007 (ppp) 9606.ENSP00000470142	FALSE	ppp	9606.ENSP00000313007 (ppp) 9606.ENSP00000470142	0	0	0.8	0.621
ppp	9606.ENSP00000313007 (ppp) 9606.ENSP00000478754	FALSE	ppp	9606.ENSP00000313007 (ppp) 9606.ENSP00000478754	0	0	0	0.362
ppp	9606.ENSP00000313007 (ppp) 9606.ENSP00000425133	FALSE	ppp	9606.ENSP00000313007 (ppp) 9606.ENSP00000425133	0	0	0.8	0.163
ppp	9606.ENSP00000313007 (ppp) 9606.ENSP00000361949	FALSE	ppp	9606.ENSP00000313007 (ppp) 9606.ENSP00000361949	0	0	0	0.491
ppp	9606.ENSP00000313007 (ppp) 9606.ENSP00000385269	FALSE	ppp	9606.ENSP00000313007 (ppp) 9606.ENSP00000385269	0	0	0	0
ppp	9606.ENSP00000313007 (ppp) 9606.ENSP00000368856	FALSE	ppp	9606.ENSP00000313007 (ppp) 9606.ENSP00000368856	0	0	0	0.457
ppp	9606.ENSP00000313007 (ppp) 9606.ENSP00000491215	FALSE	ppp	9606.ENSP00000313007 (ppp) 9606.ENSP00000491215	0	0	0	0.205
ppp	9606.ENSP00000313007 (ppp) 9606.ENSP00000446271	FALSE	ppp	9606.ENSP00000313007 (ppp) 9606.ENSP00000446271	0	0	0	0.137
ppp	9606.ENSP00000313007 (ppp) 9606.ENSP00000325074	FALSE	ppp	9606.ENSP00000313007 (ppp) 9606.ENSP00000325074	0	0	0.5	0
ppp	9606.ENSP00000313007 (ppp) 9606.ENSP00000472469	FALSE	ppp	9606.ENSP00000313007 (ppp) 9606.ENSP00000472469	0	0	0	0.205
ppp	9606.ENSP00000313007 (ppp) 9606.ENSP00000361076	FALSE	ppp	9606.ENSP00000313007 (ppp) 9606.ENSP00000361076	0	0	0	0.478
ppp	9606.ENSP00000313007 (ppp) 9606.ENSP00000320949	FALSE	ppp	9606.ENSP00000313007 (ppp) 9606.ENSP00000320949	0	0	0	0.167
ppp	9606.ENSP00000313007 (ppp) 9606.ENSP00000356669	FALSE	ppp	9606.ENSP00000313007 (ppp) 9606.ENSP00000356669	0	0	0	0.457
ppp	9606.ENSP00000313007 (ppp) 9606.ENSP00000401946	FALSE	ppp	9606.ENSP00000313007 (ppp) 9606.ENSP00000401946	0	0	0	0.457
ppp	9606.ENSP00000313007 (ppp) 9606.ENSP00000360922	FALSE	ppp	9606.ENSP00000313007 (ppp) 9606.ENSP00000360922	0	0	0	0.457
ppp	9606.ENSP00000313007 (ppp) 9606.ENSP00000404121	FALSE	ppp	9606.ENSP00000313007 (ppp) 9606.ENSP00000404121	0	0	0	0.442
ppp	9606.ENSP00000313007 (ppp) 9606.ENSP00000410242	FALSE	ppp	9606.ENSP00000313007 (ppp) 9606.ENSP00000410242	0	0	0	0.166
ppp	9606.ENSP00000313007 (ppp) 9606.ENSP00000350170	FALSE	ppp	9606.ENSP00000313007 (ppp) 9606.ENSP00000350170	0	0	0	0
ppp	9606.ENSP00000313007 (ppp) 9606.ENSP00000426909	FALSE	ppp	9606.ENSP00000313007 (ppp) 9606.ENSP00000426909	0	0	0	0.422
ppp	9606.ENSP00000313007 (ppp) 9606.ENSP00000477781	FALSE	ppp	9606.ENSP00000313007 (ppp) 9606.ENSP00000477781	0	0	0	0.421
ppp	9606.ENSP00000313007 (ppp) 9606.ENSP00000317872	FALSE	ppp	9606.ENSP00000313007 (ppp) 9606.ENSP00000317872	0	0	0	0
ppp	9606.ENSP00000313007 (ppp) 9606.ENSP00000476386	FALSE	ppp	9606.ENSP00000313007 (ppp) 9606.ENSP00000476386	0	0	0	0.329
ppp	9606.ENSP00000313007 (ppp) 9606.ENSP00000362774	FALSE	ppp	9606.ENSP00000313007 (ppp) 9606.ENSP00000362774	0	0	0	0.407
ppp	9606.ENSP00000320949 (ppp) 9606.ENSP00000399862	FALSE	ppp	9606.ENSP00000320949 (ppp) 9606.ENSP00000399862	0	0	0.9	0.834
ppp	9606.ENSP00000320949 (ppp) 9606.ENSP00000478754	FALSE	ppp	9606.ENSP00000320949 (ppp) 9606.ENSP00000478754	0	0	0	0.96
ppp	9606.ENSP00000320949 (ppp) 9606.ENSP00000379144	FALSE	ppp	9606.ENSP00000320949 (ppp) 9606.ENSP00000379144	0	0	0	0.457
ppp	9606.ENSP00000320949 (ppp) 9606.ENSP00000444660	FALSE	ppp	9606.ENSP00000320949 (ppp) 9606.ENSP00000444660	0	0	0	0.164
ppp	9606.ENSP00000320949 (ppp) 9606.ENSP00000380659	FALSE	ppp	9606.ENSP00000320949 (ppp) 9606.ENSP00000380659	0	0	0	0.832
ppp	9606.ENSP00000320949 (ppp) 9606.ENSP00000401010	FALSE	ppp	9606.ENSP00000320949 (ppp) 9606.ENSP00000401010	0	0	0	0.58
ppp	9606.ENSP00000320949 (ppp) 9606.ENSP00000356669	FALSE	ppp	9606.ENSP00000320949 (ppp) 9606.ENSP00000356669	0	0	0	0.521
ppp	9606.ENSP00000320949 (ppp) 9606.ENSP00000336783	FALSE	ppp	9606.ENSP00000320949 (ppp) 9606.ENSP00000336783	0	0	0	0.458
ppp	9606.ENSP00000320949 (ppp) 9606.ENSP00000362774	FALSE	ppp	9606.ENSP00000320949 (ppp) 9606.ENSP00000362774	0	0	0	0.457
ppp	9606.ENSP00000320949 (ppp) 9606.ENSP00000401596	FALSE	ppp	9606.ENSP00000320949 (ppp) 9606.ENSP00000401596	0	0	0	0.412
ppp	9606.ENSP00000320949 (ppp) 9606.ENSP00000401946	FALSE	ppp	9606.ENSP00000320949 (ppp) 9606.ENSP00000401946	0	0	0	0.404
ppp	9606.ENSP00000242351 (ppp) 9606.ENSP00000350170	FALSE	ppp	9606.ENSP00000242351 (ppp) 9606.ENSP00000350170	0	0	0.5	0.177
ppp	9606.ENSP00000242351 (ppp) 9606.ENSP00000354739	FALSE	ppp	9606.ENSP00000242351 (ppp) 9606.ENSP00000354739	0	0	0	0.509
ppp	9606.ENSP00000242351 (ppp) 9606.ENSP00000346762	FALSE	ppp	9606.ENSP00000242351 (ppp) 9606.ENSP00000346762	0	0	0.5	0
ppp	9606.ENSP00000242351 (ppp) 9606.ENSP00000323889	FALSE	ppp	9606.ENSP00000242351 (ppp) 9606.ENSP00000323889	0	0	0	0.457
ppp	9606.ENSP00000242351 (ppp) 9606.ENSP00000360922	FALSE	ppp	9606.ENSP00000242351 (ppp) 9606.ENSP00000360922	0	0	0	0.44
ppp	9606.ENSP00000242351 (ppp) 9606.ENSP00000361076	FALSE	ppp	9606.ENSP00000242351 (ppp) 9606.ENSP00000361076	0	0	0	0.426
ppp	9606.ENSP00000242351 (ppp) 9606.ENSP00000369757	FALSE	ppp	9606.ENSP00000242351 (ppp) 9606.ENSP00000369757	0	0	0	0.424
ppp	9606.ENSP00000242351 (ppp) 9606.ENSP00000356669	FALSE	ppp	9606.ENSP00000242351 (ppp) 9606.ENSP00000356669	0	0	0	0.421
ppp	9606.ENSP00000242351 (ppp) 9606.ENSP00000362774	FALSE	ppp	9606.ENSP00000242351 (ppp) 9606.ENSP00000362774	0	0	0	0.42
ppp	9606.ENSP00000362774 (ppp) 9606.ENSP00000380659	FALSE	ppp	9606.ENSP00000362774 (ppp) 9606.ENSP00000380659	0	0	0	0.528
ppp	9606.ENSP00000362774 (ppp) 9606.ENSP00000446576	FALSE	ppp	9606.ENSP00000362774 (ppp) 9606.ENSP00000446576	0	0	0	0.512
ppp	9606.ENSP00000362774 (ppp) 9606.ENSP00000410242	FALSE	ppp	9606.ENSP00000362774 (ppp) 9606.ENSP00000410242	0	0	0	0.457
ppp	9606.ENSP00000362774 (ppp) 9606.ENSP00000444660	FALSE	ppp	9606.ENSP00000362774 (ppp) 9606.ENSP00000444660	0	0	0	0.457
ppp	9606.ENSP00000362774 (ppp) 9606.ENSP00000478490	FALSE	ppp	9606.ENSP00000362774 (ppp) 9606.ENSP00000478490	0	0	0	0.457
ppp	9606.ENSP00000362774 (ppp) 9606.ENSP00000470142	FALSE	ppp	9606.ENSP00000362774 (ppp) 9606.ENSP00000470142	0	0	0	0.457
ppp	9606.ENSP00000362774 (ppp) 9606.ENSP00000426909	FALSE	ppp	9606.ENSP00000362774 (ppp) 9606.ENSP00000426909	0	0	0	0.457
ppp	9606.ENSP00000362774 (ppp) 9606.ENSP00000425133	FALSE	ppp	9606.ENSP00000362774 (ppp) 9606.ENSP00000425133	0	0	0	0.422
ppp	9606.ENSP00000362774 (ppp) 9606.ENSP00000401946	FALSE	ppp	9606.ENSP00000362774 (ppp) 9606.ENSP00000401946	0	0	0	0.407
ppp	9606.ENSP00000362774 (ppp) 9606.ENSP00000365201	FALSE	ppp	9606.ENSP00000362774 (ppp) 9606.ENSP00000365201	0	0	0	0.4
ppp	9606.ENSP00000300146 (ppp) 9606.ENSP00000478754	FALSE	ppp	9606.ENSP00000300146 (ppp) 9606.ENSP00000478754	0	0	0	0.86
ppp	9606.ENSP00000300146 (ppp) 9606.ENSP00000373715	FALSE	ppp	9606.ENSP00000300146 (ppp) 9606.ENSP00000373715	0	0	0	0.857
ppp	9606.ENSP00000300146 (ppp) 9606.ENSP00000497737	FALSE	ppp	9606.ENSP00000300146 (ppp) 9606.ENSP00000497737	0	0	0	0.734
ppp	9606.ENSP00000300146 (ppp) 9606.ENSP00000476386	FALSE	ppp	9606.ENSP00000300146 (ppp) 9606.ENSP00000476386	0	0	0	0.734
ppp	9606.ENSP00000300146 (ppp) 9606.ENSP00000320949	FALSE	ppp	9606.ENSP00000300146 (ppp) 9606.ENSP00000320949	0	0	0	0.734
ppp	9606.ENSP00000300146 (ppp) 9606.ENSP00000351811	FALSE	ppp	9606.ENSP00000300146 (ppp) 9606.ENSP00000351811	0	0	0	0.734
ppp	9606.ENSP00000300146 (ppp) 9606.ENSP00000446271	FALSE	ppp	9606.ENSP00000300146 (ppp) 9606.ENSP00000446271	0	0	0	0.4
ppp	9606.ENSP00000300146 (ppp) 9606.ENSP00000356669	FALSE	ppp	9606.ENSP00000300146 (ppp) 9606.ENSP00000356669	0	0	0	0.421
ppp	9606.ENSP00000300146 (ppp) 9606.ENSP00000379144	FALSE	ppp	9606.ENSP00000300146 (ppp) 9606.ENSP00000379144	0	0	0	0.418
ppp	9606.ENSP00000429374 (ppp) 9606.ENSP00000435096	FALSE	ppp	9606.ENSP00000429374 (ppp) 9606.ENSP00000435096	0	0	0.9	0.975
ppp	9606.ENSP00000429374 (ppp) 9606.ENSP00000472469	FALSE	ppp	9606.ENSP00000429374 (ppp) 9606.ENSP00000472469	0	0	0.9	0.964
ppp	9606.ENSP00000429374 (ppp) 9606.ENSP00000481646	FALSE	ppp	9606.ENSP00000429374 (ppp) 9606.ENSP00000481646	0	0	0.9	0.952
ppp	9606.ENSP00000429374 (ppp) 9606.ENSP00000499044	FALSE	ppp	9606.ENSP00000429374 (ppp) 9606.ENSP00000499044	0	0	0.9	0.94
ppp	9606.ENSP00000429374 (ppp) 9606.ENSP00000494697	FALSE	ppp	9606.ENSP00000429374 (ppp) 9606.ENSP00000494697	0	0	0	0.969
ppp	9606.ENSP00000429374 (ppp) 9606.ENSP00000463842	FALSE	ppp	9606.ENSP00000429374 (ppp) 9606.ENSP00000463842	0	0	0	0.936
ppp	9606.ENSP00000429374 (ppp) 9606.ENSP00000477781	FALSE	ppp	9606.ENSP00000429374 (ppp) 9606.ENSP00000477781	0	0	0	0.421
ppp	9606.ENSP00000290341 (ppp) 9606.ENSP00000491215	FALSE	ppp	9606.ENSP00000290341 (ppp) 9606.ENSP00000491215	0	0	0.9	0.457
ppp	9606.ENSP00000290341 (ppp) 9606.ENSP00000385269	FALSE	ppp	9606.ENSP00000290341 (ppp) 9606.ENSP00000385269	0	0	0	0.457
ppp	9606.ENSP00000290341 (ppp) 9606.ENSP00000313007	FALSE	ppp	9606.ENSP00000290341 (ppp) 9606.ENSP00000313007	0	0	0	0.457
ppp	9606.ENSP00000290341 (ppp) 9606.ENSP00000359364	FALSE	ppp	9606.ENSP00000290341 (ppp) 9606.ENSP00000359364	0	0	0	0.23
ppp	9606.ENSP00000290341 (ppp) 9606.ENSP00000410242	FALSE	ppp	9606.ENSP00000290341 (ppp) 9606.ENSP00000410242	0	0	0	0.457
ppp	9606.ENSP00000290341 (ppp) 9606.ENSP00000360922	FALSE	ppp	9606.ENSP00000290341 (ppp) 9606.ENSP00000360922	0	0	0	0.457
ppp	9606.ENSP00000290341 (ppp) 9606.ENSP00000425031	FALSE	ppp	9606.ENSP00000290341 (ppp) 9606.ENSP00000425031	0	0	0	0.457
ppp	9606.ENSP00000290341 (ppp) 9606.ENSP00000362774	FALSE	ppp	9606.ENSP00000290341 (ppp) 9606.ENSP00000362774	0	0	0	0.457
ppp	9606.ENSP00000290341 (ppp) 9606.ENSP00000356669	FALSE	ppp	9606.ENSP00000290341 (ppp) 9606.ENSP00000356669	0	0	0	0.457
ppp	9606.ENSP00000290341 (ppp) 9606.ENSP00000404121	FALSE	ppp	9606.ENSP00000290341 (ppp) 9606.ENSP00000404121	0	0	0	0.422
ppp	9606.ENSP00000290341 (ppp) 9606.ENSP00000341885	FALSE	ppp	9606.ENSP00000290341 (ppp) 9606.ENSP00000341885	0	0	0	0.421
ppp	9606.ENSP00000290341 (ppp) 9606.ENSP00000470142	FALSE	ppp	9606.ENSP00000290341 (ppp) 9606.ENSP00000470142	0	0	0	0.411
ppp	9606.ENSP00000359345 (ppp) 9606.ENSP00000426909	FALSE	ppp	9606.ENSP00000359345 (ppp) 9606.ENSP00000426909	0	0	0	0.982
ppp	9606.ENSP00000359345 (ppp) 9606.ENSP00000379888	FALSE	ppp	9606.ENSP00000359345 (ppp) 9606.ENSP00000379888	0	0	0	0.968
ppp	9606.ENSP00000359345 (ppp) 9606.ENSP00000420311	FALSE	ppp	9606.ENSP00000359345 (ppp) 9606.ENSP00000420311	0	0	0	0.969
ppp	9606.ENSP00000359345 (ppp) 9606.ENSP00000435096	FALSE	ppp	9606.ENSP00000359345 (ppp) 9606.ENSP00000435096	0	0	0	0.967
ppp	9606.ENSP00000359345 (ppp) 9606.ENSP00000369757	FALSE	ppp	9606.ENSP00000359345 (ppp) 9606.ENSP00000369757	0	0	0	0.967
ppp	9606.ENSP00000359345 (ppp) 9606.ENSP00000375730	FALSE	ppp	9606.ENSP00000359345 (ppp) 9606.ENSP00000375730	0	0	0	0.967
ppp	9606.ENSP00000359345 (ppp) 9606.ENSP00000361076	FALSE	ppp	9606.ENSP00000359345 (ppp) 9606.ENSP00000361076	0	0	0	0.967
ppp	9606.ENSP00000359345 (ppp) 9606.ENSP00000403172	FALSE	ppp	9606.ENSP00000359345 (ppp) 9606.ENSP00000403172	0	0	0	0.966
ppp	9606.ENSP00000359345 (ppp) 9606.ENSP00000494697	FALSE	ppp	9606.ENSP00000359345 (ppp) 9606.ENSP00000494697	0	0	0	0.966
ppp	9606.ENSP00000359345 (ppp) 9606.ENSP00000429374	FALSE	ppp	9606.ENSP00000359345 (ppp) 9606.ENSP00000429374	0	0	0	0.966
ppp	9606.ENSP00000359345 (ppp) 9606.ENSP00000472469	FALSE	ppp	9606.ENSP00000359345 (ppp) 9606.ENSP00000472469	0	0	0	0.965
ppp	9606.ENSP00000359345 (ppp) 9606.ENSP00000385958	FALSE	ppp	9606.ENSP00000359345 (ppp) 9606.ENSP00000385958	0	0	0	0.936
ppp	9606.ENSP00000359345 (ppp) 9606.ENSP00000463842	FALSE	ppp	9606.ENSP00000359345 (ppp) 9606.ENSP00000463842	0	0	0	0.934
ppp	9606.ENSP00000359345 (ppp) 9606.ENSP00000499044	FALSE	ppp	9606.ENSP00000359345 (ppp) 9606.ENSP00000499044	0	0	0	0.932
ppp	9606.ENSP00000359345 (ppp) 9606.ENSP00000481646	FALSE	ppp	9606.ENSP00000359345 (ppp) 9606.ENSP00000481646	0	0	0	0.93
ppp	9606.ENSP00000359345 (ppp) 9606.ENSP00000362744	FALSE	ppp	9606.ENSP00000359345 (ppp) 9606.ENSP00000362744	0	0	0	0.92
ppp	9606.ENSP00000359345 (ppp) 9606.ENSP00000369965	FALSE	ppp	9606.ENSP00000359345 (ppp) 9606.ENSP00000369965	0	0	0	0.854
ppp	9606.ENSP00000359345 (ppp) 9606.ENSP00000364965	FALSE	ppp	9606.ENSP00000359345 (ppp) 9606.ENSP00000364965	0	0	0	0.8
ppp	9606.ENSP00000359345 (ppp) 9606.ENSP00000478783	FALSE	ppp	9606.ENSP00000359345 (ppp) 9606.ENSP00000478783	0	0	0	0.8
ppp	9606.ENSP00000359345 (ppp) 9606.ENSP00000368856	FALSE	ppp	9606.ENSP00000359345 (ppp) 9606.ENSP00000368856	0	0	0	0.503
ppp	9606.ENSP00000359345 (ppp) 9606.ENSP00000360922	FALSE	ppp	9606.ENSP00000359345 (ppp) 9606.ENSP00000360922	0	0	0	0.433
ppp	9606.ENSP00000220592 (ppp) 9606.ENSP00000379144	FALSE	ppp	9606.ENSP00000220592 (ppp) 9606.ENSP00000379144	0	0	0.9	0.658
ppp	9606.ENSP00000220592 (ppp) 9606.ENSP00000478754	FALSE	ppp	9606.ENSP00000220592 (ppp) 9606.ENSP00000478754	0	0	0.9	0.549
ppp	9606.ENSP00000220592 (ppp) 9606.ENSP00000350170	FALSE	ppp	9606.ENSP00000220592 (ppp) 9606.ENSP00000350170	0	0	0	0.42
ppp	9606.ENSP00000220592 (ppp) 9606.ENSP00000385269	FALSE	ppp	9606.ENSP00000220592 (ppp) 9606.ENSP00000385269	0	0	0	0.457
ppp	9606.ENSP00000220592 (ppp) 9606.ENSP00000401946	FALSE	ppp	9606.ENSP00000220592 (ppp) 9606.ENSP00000401946	0	0	0.4	0.621
ppp	9606.ENSP00000220592 (ppp) 9606.ENSP00000336783	FALSE	ppp	9606.ENSP00000220592 (ppp) 9606.ENSP00000336783	0	0	0.4	0.651
ppp	9606.ENSP00000220592 (ppp) 9606.ENSP00000373715	FALSE	ppp	9606.ENSP00000220592 (ppp) 9606.ENSP00000373715	0	0	0.9	0
ppp	9606.ENSP00000220592 (ppp) 9606.ENSP00000470142	FALSE	ppp	9606.ENSP00000220592 (ppp) 9606.ENSP00000470142	0	0	0	0.444
ppp	9606.ENSP00000220592 (ppp) 9606.ENSP00000346762	FALSE	ppp	9606.ENSP00000220592 (ppp) 9606.ENSP00000346762	0	0	0.36	0
ppp	9606.ENSP00000220592 (ppp) 9606.ENSP00000351811	FALSE	ppp	9606.ENSP00000220592 (ppp) 9606.ENSP00000351811	0	0	0	0.367
ppp	9606.ENSP00000220592 (ppp) 9606.ENSP00000476386	FALSE	ppp	9606.ENSP00000220592 (ppp) 9606.ENSP00000476386	0	0	0	0.172
ppp	9606.ENSP00000220592 (ppp) 9606.ENSP00000356669	FALSE	ppp	9606.ENSP00000220592 (ppp) 9606.ENSP00000356669	0	0	0	0.525
ppp	9606.ENSP00000220592 (ppp) 9606.ENSP00000313007	FALSE	ppp	9606.ENSP00000220592 (ppp) 9606.ENSP00000313007	0	0	0	0.457
ppp	9606.ENSP00000220592 (ppp) 9606.ENSP00000320949	FALSE	ppp	9606.ENSP00000220592 (ppp) 9606.ENSP00000320949	0	0	0	0.54
ppp	9606.ENSP00000220592 (ppp) 9606.ENSP00000242351	FALSE	ppp	9606.ENSP00000220592 (ppp) 9606.ENSP00000242351	0	0	0	0.421
ppp	9606.ENSP00000220592 (ppp) 9606.ENSP00000362774	FALSE	ppp	9606.ENSP00000220592 (ppp) 9606.ENSP00000362774	0	0	0	0.52
ppp	9606.ENSP00000220592 (ppp) 9606.ENSP00000264951	FALSE	ppp	9606.ENSP00000220592 (ppp) 9606.ENSP00000264951	0	0	0	0.179
ppp	9606.ENSP00000220592 (ppp) 9606.ENSP00000300146	FALSE	ppp	9606.ENSP00000220592 (ppp) 9606.ENSP00000300146	0	0	0	0.164
ppp	9606.ENSP00000220592 (ppp) 9606.ENSP00000317872	FALSE	ppp	9606.ENSP00000220592 (ppp) 9606.ENSP00000317872	0	0	0	0
ppp	9606.ENSP00000220592 (ppp) 9606.ENSP00000497737	FALSE	ppp	9606.ENSP00000220592 (ppp) 9606.ENSP00000497737	0	0	0	0.229
ppp	9606.ENSP00000220592 (ppp) 9606.ENSP00000429374	FALSE	ppp	9606.ENSP00000220592 (ppp) 9606.ENSP00000429374	0	0	0	0.457
ppp	9606.ENSP00000220592 (ppp) 9606.ENSP00000290341	FALSE	ppp	9606.ENSP00000220592 (ppp) 9606.ENSP00000290341	0	0	0	0.42
ppp	9606.ENSP00000220592 (ppp) 9606.ENSP00000359345	FALSE	ppp	9606.ENSP00000220592 (ppp) 9606.ENSP00000359345	0	0	0	0
ppp	9606.ENSP00000358335 (ppp) 9606.ENSP00000368215	FALSE	ppp	9606.ENSP00000358335 (ppp) 9606.ENSP00000368215	0	0	0.9	0.621
ppp	9606.ENSP00000358335 (ppp) 9606.ENSP00000370193	FALSE	ppp	9606.ENSP00000358335 (ppp) 9606.ENSP00000370193	0	0	0.72	0
ppp	9606.ENSP00000358335 (ppp) 9606.ENSP00000392025	FALSE	ppp	9606.ENSP00000358335 (ppp) 9606.ENSP00000392025	0	0	0	0.457
ppp	9606.ENSP00000358335 (ppp) 9606.ENSP00000479606	FALSE	ppp	9606.ENSP00000358335 (ppp) 9606.ENSP00000479606	0	0	0	0.471
ppp	9606.ENSP00000356426 (ppp) 9606.ENSP00000358335	FALSE	ppp	9606.ENSP00000356426 (ppp) 9606.ENSP00000358335	0	0	0.9	0.734
ppp	9606.ENSP00000356426 (ppp) 9606.ENSP00000368215	FALSE	ppp	9606.ENSP00000356426 (ppp) 9606.ENSP00000368215	0	0	0.9	0.621
ppp	9606.ENSP00000216160 (ppp) 9606.ENSP00000358335	FALSE	ppp	9606.ENSP00000216160 (ppp) 9606.ENSP00000358335	0	0	0.9	0.735
ppp	9606.ENSP00000216160 (ppp) 9606.ENSP00000356426	FALSE	ppp	9606.ENSP00000216160 (ppp) 9606.ENSP00000356426	0	0	0.9	0.639
ppp	9606.ENSP00000216160 (ppp) 9606.ENSP00000368215	FALSE	ppp	9606.ENSP00000216160 (ppp) 9606.ENSP00000368215	0	0	0.9	0.621
ppp	9606.ENSP00000216160 (ppp) 9606.ENSP00000416799	FALSE	ppp	9606.ENSP00000216160 (ppp) 9606.ENSP00000416799	0	0	0	0.625
ppp	9606.ENSP00000269305 (ppp) 9606.ENSP00000317872	FALSE	ppp	9606.ENSP00000269305 (ppp) 9606.ENSP00000317872	0	0	0	0.292
ppp	9606.ENSP00000269305 (ppp) 9606.ENSP00000376077	FALSE	ppp	9606.ENSP00000269305 (ppp) 9606.ENSP00000376077	0	0	0.9	0.57
ppp	9606.ENSP00000269305 (ppp) 9606.ENSP00000406549	FALSE	ppp	9606.ENSP00000269305 (ppp) 9606.ENSP00000406549	0	0	0	0.457
ppp	9606.ENSP00000269305 (ppp) 9606.ENSP00000370193	FALSE	ppp	9606.ENSP00000269305 (ppp) 9606.ENSP00000370193	0	0	0	0.457
ppp	9606.ENSP00000269305 (ppp) 9606.ENSP00000369497	FALSE	ppp	9606.ENSP00000269305 (ppp) 9606.ENSP00000369497	0	0	0	0.642
ppp	9606.ENSP00000269305 (ppp) 9606.ENSP00000352257	FALSE	ppp	9606.ENSP00000269305 (ppp) 9606.ENSP00000352257	0	0	0	0.457
ppp	9606.ENSP00000269305 (ppp) 9606.ENSP00000317334	FALSE	ppp	9606.ENSP00000269305 (ppp) 9606.ENSP00000317334	0	0	0.5	0.465
ppp	9606.ENSP00000269305 (ppp) 9606.ENSP00000363929	FALSE	ppp	9606.ENSP00000269305 (ppp) 9606.ENSP00000363929	0	0	0	0.397
ppp	9606.ENSP00000269305 (ppp) 9606.ENSP00000295688	FALSE	ppp	9606.ENSP00000269305 (ppp) 9606.ENSP00000295688	0	0	0.5	0.465
ppp	9606.ENSP00000269305 (ppp) 9606.ENSP00000359345	FALSE	ppp	9606.ENSP00000269305 (ppp) 9606.ENSP00000359345	0	0	0	0.465
ppp	9606.ENSP00000269305 (ppp) 9606.ENSP00000438574	FALSE	ppp	9606.ENSP00000269305 (ppp) 9606.ENSP00000438574	0	0	0	0.657
ppp	9606.ENSP00000269305 (ppp) 9606.ENSP00000385269	FALSE	ppp	9606.ENSP00000269305 (ppp) 9606.ENSP00000385269	0	0	0	0.292
ppp	9606.ENSP00000269305 (ppp) 9606.ENSP00000477781	FALSE	ppp	9606.ENSP00000269305 (ppp) 9606.ENSP00000477781	0	0	0	0.457
ppp	9606.ENSP00000269305 (ppp) 9606.ENSP00000272317	FALSE	ppp	9606.ENSP00000269305 (ppp) 9606.ENSP00000272317	0	0	0	0.57
ppp	9606.ENSP00000269305 (ppp) 9606.ENSP00000412324	FALSE	ppp	9606.ENSP00000269305 (ppp) 9606.ENSP00000412324	0	0	0	0.542
ppp	9606.ENSP00000269305 (ppp) 9606.ENSP00000367263	FALSE	ppp	9606.ENSP00000269305 (ppp) 9606.ENSP00000367263	0	0	0	0.292
ppp	9606.ENSP00000269305 (ppp) 9606.ENSP00000425133	FALSE	ppp	9606.ENSP00000269305 (ppp) 9606.ENSP00000425133	0	0	0	0.465
ppp	9606.ENSP00000269305 (ppp) 9606.ENSP00000278823	FALSE	ppp	9606.ENSP00000269305 (ppp) 9606.ENSP00000278823	0	0	0	0.457
ppp	9606.ENSP00000269305 (ppp) 9606.ENSP00000357748	FALSE	ppp	9606.ENSP00000269305 (ppp) 9606.ENSP00000357748	0	0	0	0.457
ppp	9606.ENSP00000269305 (ppp) 9606.ENSP00000323889	FALSE	ppp	9606.ENSP00000269305 (ppp) 9606.ENSP00000323889	0	0	0	0.457
ppp	9606.ENSP00000269305 (ppp) 9606.ENSP00000411532	FALSE	ppp	9606.ENSP00000269305 (ppp) 9606.ENSP00000411532	0	0	0	0.457
ppp	9606.ENSP00000269305 (ppp) 9606.ENSP00000392025	FALSE	ppp	9606.ENSP00000269305 (ppp) 9606.ENSP00000392025	0	0	0	0.457
ppp	9606.ENSP00000269305 (ppp) 9606.ENSP00000382805	FALSE	ppp	9606.ENSP00000269305 (ppp) 9606.ENSP00000382805	0	0	0	0.457
ppp	9606.ENSP00000269305 (ppp) 9606.ENSP00000361777	FALSE	ppp	9606.ENSP00000269305 (ppp) 9606.ENSP00000361777	0	0	0	0.457
ppp	9606.ENSP00000269305 (ppp) 9606.ENSP00000483313	FALSE	ppp	9606.ENSP00000269305 (ppp) 9606.ENSP00000483313	0	0	0	0
ppp	9606.ENSP00000269305 (ppp) 9606.ENSP00000311430	FALSE	ppp	9606.ENSP00000269305 (ppp) 9606.ENSP00000311430	0	0	0	0.432
ppp	9606.ENSP00000215754 (ppp) 9606.ENSP00000269305	FALSE	ppp	9606.ENSP00000215754 (ppp) 9606.ENSP00000269305	0	0	0	0.457
ppp	9606.ENSP00000215754 (ppp) 9606.ENSP00000497225	FALSE	ppp	9606.ENSP00000215754 (ppp) 9606.ENSP00000497225	0	0	0	0.422
ppp	9606.ENSP00000215567 (ppp) 9606.ENSP00000261875	FALSE	ppp	9606.ENSP00000215567 (ppp) 9606.ENSP00000261875	0	0	0.9	0.125
ppp	9606.ENSP00000264951 (ppp) 9606.ENSP00000373715	FALSE	ppp	9606.ENSP00000264951 (ppp) 9606.ENSP00000373715	0	0	0.8	0.492
ppp	9606.ENSP00000264951 (ppp) 9606.ENSP00000497737	FALSE	ppp	9606.ENSP00000264951 (ppp) 9606.ENSP00000497737	0	0	0	0.446
ppp	9606.ENSP00000264951 (ppp) 9606.ENSP00000476386	FALSE	ppp	9606.ENSP00000264951 (ppp) 9606.ENSP00000476386	0	0	0.8	0.681
ppp	9606.ENSP00000264951 (ppp) 9606.ENSP00000300146	FALSE	ppp	9606.ENSP00000264951 (ppp) 9606.ENSP00000300146	0	0	0	0.792
ppp	9606.ENSP00000264951 (ppp) 9606.ENSP00000379144	FALSE	ppp	9606.ENSP00000264951 (ppp) 9606.ENSP00000379144	0	0	0	0
ppp	9606.ENSP00000264951 (ppp) 9606.ENSP00000280665	FALSE	ppp	9606.ENSP00000264951 (ppp) 9606.ENSP00000280665	0	0	0	0.792
ppp	9606.ENSP00000264951 (ppp) 9606.ENSP00000478754	FALSE	ppp	9606.ENSP00000264951 (ppp) 9606.ENSP00000478754	0	0	0	0.046
ppp	9606.ENSP00000264951 (ppp) 9606.ENSP00000470142	FALSE	ppp	9606.ENSP00000264951 (ppp) 9606.ENSP00000470142	0	0	0	0.457
ppp	9606.ENSP00000264951 (ppp) 9606.ENSP00000351811	FALSE	ppp	9606.ENSP00000264951 (ppp) 9606.ENSP00000351811	0	0	0	0.637
ppp	9606.ENSP00000264951 (ppp) 9606.ENSP00000426909	FALSE	ppp	9606.ENSP00000264951 (ppp) 9606.ENSP00000426909	0	0	0	0.483
ppp	9606.ENSP00000264951 (ppp) 9606.ENSP00000359345	FALSE	ppp	9606.ENSP00000264951 (ppp) 9606.ENSP00000359345	0	0	0	0.472
ppp	9606.ENSP00000264951 (ppp) 9606.ENSP00000446271	FALSE	ppp	9606.ENSP00000264951 (ppp) 9606.ENSP00000446271	0	0	0	0.211
ppp	9606.ENSP00000264951 (ppp) 9606.ENSP00000369757	FALSE	ppp	9606.ENSP00000264951 (ppp) 9606.ENSP00000369757	0	0	0	0.4
ppp	9606.ENSP00000359364 (ppp) 9606.ENSP00000478490	FALSE	ppp	9606.ENSP00000359364 (ppp) 9606.ENSP00000478490	0	0	0	0.385
ppp	9606.ENSP00000359364 (ppp) 9606.ENSP00000444660	FALSE	ppp	9606.ENSP00000359364 (ppp) 9606.ENSP00000444660	0	0	0	0.4
ppp	9606.ENSP00000359364 (ppp) 9606.ENSP00000362774	FALSE	ppp	9606.ENSP00000359364 (ppp) 9606.ENSP00000362774	0	0	0	0.504
ppp	9606.ENSP00000359364 (ppp) 9606.ENSP00000410242	FALSE	ppp	9606.ENSP00000359364 (ppp) 9606.ENSP00000410242	0	0	0	0.165
ppp	9606.ENSP00000161863 (ppp) 9606.ENSP00000264951	FALSE	ppp	9606.ENSP00000161863 (ppp) 9606.ENSP00000264951	0	0	0	0.225
ppp	9606.ENSP00000161863 (ppp) 9606.ENSP00000386452	FALSE	ppp	9606.ENSP00000161863 (ppp) 9606.ENSP00000386452	0	0	0	0
ppp	9606.ENSP00000161863 (ppp) 9606.ENSP00000359364	FALSE	ppp	9606.ENSP00000161863 (ppp) 9606.ENSP00000359364	0	0	0	0

## Sheet: Supplementary Figure 3b
Supplementary Figure 3b
Name_A	Name_B	SCORE
BTF3	SECISBP2	187
BTF3	RPL23	868
DDX6	RPL13A	360
DDX6	ILF3	433
DDX6	NFX1	292
DDX6	DCP1A	987
DDX6	RPL4	285
DDX6	RPL5	229
DDX6	RPL6	266
DDX6	RPL7A	336
DDX6	RPL13	361
DDX6	RPL15	201
DDX6	RPL17	273
DDX6	RPL18A	189
DDX6	RPL19	354
DDX6	RPS2	231
DDX6	RPS4X	228
DDX6	RPS6	230
DDX6	RPS8	231
DDX6	RPS11	232
DDX6	RPS12	327
DDX6	RPS14	217
DDX6	RPS15A	213
DDX6	RPS20	213
DDX6	RPS23	202
DDX6	RPS25	210
DDX6	RPS27	207
DDX6	RPS28	188
DDX6	BTF3	306
DDX6	EIF2S2	185
DDX6	RPL23	299
DDX6	KIF14	292
EIF5A	RPL13A	899
EIF5A	RPL4	948
EIF5A	RPL5	966
EIF5A	RPL6	947
EIF5A	RPL7A	947
EIF5A	RPL9	948
EIF5A	RPL12	286
EIF5A	RPL13	948
EIF5A	RPL15	948
EIF5A	RPL17	898
EIF5A	RPL18A	946
EIF5A	RPL19	948
EIF5A	RPS2	946
EIF5A	RPS4X	894
EIF5A	RPS6	941
EIF5A	RPS8	924
EIF5A	RPS10	895
EIF5A	RPS11	955
EIF5A	RPS12	428
EIF5A	RPS14	897
EIF5A	RPS15A	890
EIF5A	RPS20	912
EIF5A	RPS23	921
EIF5A	RPS25	923
EIF5A	RPS27	898
EIF5A	RPS27A	305
EIF5A	RPS28	921
EIF5A	BTF3	326
EIF5A	EIF2S2	356
EIF5A	RPL23	955
ILF3	NFX1	292
ILF3	RC3H2	292
ILF3	RPL4	329
ILF3	RPL5	360
ILF3	RPL6	370
ILF3	RPL7A	370
ILF3	RPL9	369
ILF3	RPL12	205
ILF3	RPL13	370
ILF3	RPL15	370
ILF3	RPL17	434
ILF3	RPL18A	602
ILF3	RPL19	329
ILF3	RPS2	591
ILF3	RPS4X	361
ILF3	RPS6	422
ILF3	RPS8	365
ILF3	RPS14	205
ILF3	RPS15A	371
ILF3	RPS20	361
ILF3	RPS23	361
ILF3	RPS25	361
ILF3	RPS28	361
ILF3	BTF3	292
ILF3	RPL23	205
ILF3	KIF14	292
NFX1	RPL4	554
NFX1	RPL5	615
NFX1	RPL6	651
NFX1	RPL7A	651
NFX1	RPL9	497
NFX1	RPL12	292
NFX1	RPL13	497
NFX1	RPL15	497
NFX1	RPL17	640
NFX1	RPL18A	497
NFX1	RPL19	319
NFX1	RPS2	631
NFX1	RPS4X	473
NFX1	RPS6	572
NFX1	RPS8	572
NFX1	RPS10	492
NFX1	RPS11	497
NFX1	RPS12	631
NFX1	RPS14	492
NFX1	RPS15A	473
NFX1	RPS20	640
NFX1	RPS23	497
NFX1	RPS25	497
NFX1	RPS27	492
NFX1	RPS27A	428
NFX1	RPS28	497
NFX1	EIF2S2	292
NFX1	RPL23	497
RPL4	RPL5	996
RPL4	RPL6	995
RPL4	RPL7A	996
RPL4	RPL9	994
RPL4	RPL12	995
RPL4	RPL13	996
RPL4	RPL15	995
RPL4	RPL17	986
RPL4	RPL18A	996
RPL4	RPL19	995
RPL4	RPS2	994
RPL4	RPS4X	980
RPL4	RPS6	997
RPL4	RPS8	994
RPL4	RPS10	972
RPL4	RPS11	994
RPL4	RPS12	995
RPL4	RPS14	987
RPL4	RPS15A	978
RPL4	RPS20	996
RPL4	RPS23	995
RPL4	RPS25	995
RPL4	RPS27	983
RPL4	RPS27A	992
RPL4	RPS28	993
RPL4	BTF3	889
RPL4	SECISBP2	800
RPL4	EIF2S2	755
RPL4	RPL23	993
RPL4	KIF14	292
RPL5	RPL6	994
RPL5	RPL7A	995
RPL5	RPL9	994
RPL5	RPL12	994
RPL5	RPL13	995
RPL5	RPL15	994
RPL5	RPL17	986
RPL5	RPL18A	993
RPL5	RPL19	994
RPL5	RPS2	994
RPL5	RPS4X	977
RPL5	RPS6	995
RPL5	RPS8	995
RPL5	RPS10	982
RPL5	RPS11	994
RPL5	RPS12	994
RPL5	RPS14	984
RPL5	RPS15A	975
RPL5	RPS20	994
RPL5	RPS23	996
RPL5	RPS25	994
RPL5	RPS27	978
RPL5	RPS27A	992
RPL5	RPS28	993
RPL5	BTF3	869
RPL5	SECISBP2	800
RPL5	EIF2S2	576
RPL5	RPL23	997
RPL5	KIF14	292
RPL6	RPL7A	998
RPL6	RPL9	993
RPL6	RPL12	993
RPL6	RPL13	995
RPL6	RPL15	995
RPL6	RPL17	972
RPL6	RPL18A	999
RPL6	RPL19	999
RPL6	RPS2	993
RPL6	RPS4X	972
RPL6	RPS6	995
RPL6	RPS8	993
RPL6	RPS10	973
RPL6	RPS11	993
RPL6	RPS12	994
RPL6	RPS14	979
RPL6	RPS15A	972
RPL6	RPS20	994
RPL6	RPS23	999
RPL6	RPS25	994
RPL6	RPS27	977
RPL6	RPS27A	992
RPL6	RPS28	999
RPL6	BTF3	938
RPL6	SECISBP2	800
RPL6	EIF2S2	499
RPL6	RPL23	993
RPL6	KIF14	292
RPL7A	RPL9	994
RPL7A	RPL12	994
RPL7A	RPL13	996
RPL7A	RPL15	997
RPL7A	RPL17	973
RPL7A	RPL18A	998
RPL7A	RPL19	998
RPL7A	RPS2	994
RPL7A	RPS4X	975
RPL7A	RPS6	996
RPL7A	RPS8	995
RPL7A	RPS10	979
RPL7A	RPS11	994
RPL7A	RPS12	995
RPL7A	RPS14	986
RPL7A	RPS15A	973
RPL7A	RPS20	994
RPL7A	RPS23	998
RPL7A	RPS25	995
RPL7A	RPS27	979
RPL7A	RPS27A	992
RPL7A	RPS28	997
RPL7A	BTF3	942
RPL7A	SECISBP2	802
RPL7A	EIF2S2	716
RPL7A	RPL23	994
RPL7A	KIF14	292
RPL9	RPL12	993
RPL9	RPL13	992
RPL9	RPL15	993
RPL9	RPL17	978
RPL9	RPL18A	993
RPL9	RPL19	995
RPL9	RPS2	993
RPL9	RPS4X	973
RPL9	RPS6	994
RPL9	RPS8	993
RPL9	RPS10	983
RPL9	RPS11	993
RPL9	RPS12	995
RPL9	RPS14	980
RPL9	RPS15A	972
RPL9	RPS20	993
RPL9	RPS23	994
RPL9	RPS25	992
RPL9	RPS27	979
RPL9	RPS27A	992
RPL9	RPS28	992
RPL9	BTF3	890
RPL9	SECISBP2	800
RPL9	EIF2S2	499
RPL9	RPL23	993
RPL9	KIF14	292
RPL12	RPL13	995
RPL12	RPL15	994
RPL12	RPL17	979
RPL12	RPL18A	993
RPL12	RPL19	994
RPL12	RPS2	994
RPL12	RPS4X	974
RPL12	RPS6	995
RPL12	RPS8	995
RPL12	RPS10	977
RPL12	RPS11	993
RPL12	RPS12	995
RPL12	RPS14	979
RPL12	RPS15A	974
RPL12	RPS20	994
RPL12	RPS23	994
RPL12	RPS25	994
RPL12	RPS27	979
RPL12	RPS27A	991
RPL12	RPS28	992
RPL12	BTF3	860
RPL12	SECISBP2	187
RPL12	EIF2S2	499
RPL12	RPL23	993
RPL12	KIF14	292
RPL13	RPL15	996
RPL13	RPL17	979
RPL13	RPL18A	993
RPL13	RPL19	996
RPL13	RPS2	996
RPL13	RPS4X	981
RPL13	RPS6	995
RPL13	RPS8	996
RPL13	RPS10	979
RPL13	RPS11	993
RPL13	RPS12	993
RPL13	RPS14	977
RPL13	RPS15A	972
RPL13	RPS20	995
RPL13	RPS23	995
RPL13	RPS25	997
RPL13	RPS27	979
RPL13	RPS27A	991
RPL13	RPS28	992
RPL13	BTF3	856
RPL13	SECISBP2	800
RPL13	EIF2S2	499
RPL13	RPL23	995
RPL13	KIF14	292
RPL15	RPL17	981
RPL15	RPL18A	995
RPL15	RPL19	995
RPL15	RPS2	994
RPL15	RPS4X	978
RPL15	RPS6	995
RPL15	RPS8	994
RPL15	RPS10	979
RPL15	RPS11	994
RPL15	RPS12	995
RPL15	RPS14	987
RPL15	RPS15A	973
RPL15	RPS20	995
RPL15	RPS23	995
RPL15	RPS25	995
RPL15	RPS27	979
RPL15	RPS27A	992
RPL15	RPS28	992
RPL15	BTF3	866
RPL15	SECISBP2	800
RPL15	EIF2S2	575
RPL15	RPL23	995
RPL15	KIF14	292
RPL17	RPL18A	973
RPL17	RPL19	983
RPL17	RPS2	981
RPL17	RPS4X	946
RPL17	RPS6	986
RPL17	RPS8	984
RPL17	RPS10	953
RPL17	RPS11	981
RPL17	RPS12	979
RPL17	RPS14	958
RPL17	RPS15A	949
RPL17	RPS20	979
RPL17	RPS23	980
RPL17	RPS25	973
RPL17	RPS27	947
RPL17	RPS27A	979
RPL17	RPS28	973
RPL17	BTF3	890
RPL17	SECISBP2	800
RPL17	EIF2S2	499
RPL17	RPL23	980
RPL17	KIF14	292
RPL18A	RPL19	999
RPL18A	RPS2	993
RPL18A	RPS4X	974
RPL18A	RPS6	994
RPL18A	RPS8	993
RPL18A	RPS10	973
RPL18A	RPS11	993
RPL18A	RPS12	994
RPL18A	RPS14	981
RPL18A	RPS15A	972
RPL18A	RPS20	994
RPL18A	RPS23	999
RPL18A	RPS25	992
RPL18A	RPS27	978
RPL18A	RPS27A	992
RPL18A	RPS28	999
RPL18A	BTF3	935
RPL18A	SECISBP2	800
RPL18A	EIF2S2	499
RPL18A	RPL23	993
RPL18A	KIF14	292
RPL19	RPS2	995
RPL19	RPS4X	981
RPL19	RPS6	996
RPL19	RPS8	997
RPL19	RPS10	982
RPL19	RPS11	995
RPL19	RPS12	995
RPL19	RPS14	989
RPL19	RPS15A	981
RPL19	RPS20	995
RPL19	RPS23	999
RPL19	RPS25	995
RPL19	RPS27	972
RPL19	RPS27A	992
RPL19	RPS28	999
RPL19	BTF3	936
RPL19	SECISBP2	800
RPL19	EIF2S2	499
RPL19	RPL23	995
RPL19	KIF14	292
RPS2	RPS4X	998
RPS2	RPS6	999
RPS2	RPS8	999
RPS2	RPS10	999
RPS2	RPS11	999
RPS2	RPS12	999
RPS2	RPS14	999
RPS2	RPS15A	999
RPS2	RPS20	999
RPS2	RPS23	999
RPS2	RPS25	999
RPS2	RPS27	997
RPS2	RPS27A	999
RPS2	RPS28	999
RPS2	BTF3	432
RPS2	SECISBP2	805
RPS2	EIF2S2	992
RPS2	RPL23	993
RPS2	KIF14	292
RPS4X	RPS6	999
RPS4X	RPS8	999
RPS4X	RPS10	996
RPS4X	RPS11	999
RPS4X	RPS12	998
RPS4X	RPS14	996
RPS4X	RPS15A	996
RPS4X	RPS20	998
RPS4X	RPS23	997
RPS4X	RPS25	997
RPS4X	RPS27	994
RPS4X	RPS27A	996
RPS4X	RPS28	996
RPS4X	BTF3	345
RPS4X	SECISBP2	800
RPS4X	EIF2S2	959
RPS4X	RPL23	974
RPS4X	KIF14	292
RPS6	RPS8	999
RPS6	RPS10	998
RPS6	RPS11	999
RPS6	RPS12	999
RPS6	RPS14	999
RPS6	RPS15A	997
RPS6	RPS20	999
RPS6	RPS23	999
RPS6	RPS25	999
RPS6	RPS27	998
RPS6	RPS27A	999
RPS6	RPS28	999
RPS6	BTF3	331
RPS6	SECISBP2	806
RPS6	EIF2S2	988
RPS6	RPL23	994
RPS6	KIF14	292
RPS8	RPS10	998
RPS8	RPS11	999
RPS8	RPS12	999
RPS8	RPS14	999
RPS8	RPS15A	998
RPS8	RPS20	999
RPS8	RPS23	999
RPS8	RPS25	999
RPS8	RPS27	998
RPS8	RPS27A	999
RPS8	RPS28	999
RPS8	BTF3	403
RPS8	SECISBP2	805
RPS8	EIF2S2	988
RPS8	RPL23	993
RPS8	KIF14	292
RPS10	RPS11	998
RPS10	RPS12	999
RPS10	RPS14	997
RPS10	RPS15A	994
RPS10	RPS20	998
RPS10	RPS23	998
RPS10	RPS25	998
RPS10	RPS27	995
RPS10	RPS27A	997
RPS10	RPS28	996
RPS10	BTF3	325
RPS10	SECISBP2	806
RPS10	EIF2S2	982
RPS10	RPL23	976
RPS10	KIF14	292
RPS11	RPS12	999
RPS11	RPS14	999
RPS11	RPS15A	999
RPS11	RPS20	999
RPS11	RPS23	999
RPS11	RPS25	999
RPS11	RPS27	997
RPS11	RPS27A	999
RPS11	RPS28	999
RPS11	BTF3	331
RPS11	SECISBP2	800
RPS11	EIF2S2	985
RPS11	RPL23	993
RPS11	KIF14	292
RPS12	RPS14	998
RPS12	RPS15A	998
RPS12	RPS20	999
RPS12	RPS23	999
RPS12	RPS25	999
RPS12	RPS27	996
RPS12	RPS27A	999
RPS12	RPS28	999
RPS12	BTF3	430
RPS12	SECISBP2	802
RPS12	EIF2S2	982
RPS12	RPL23	994
RPS12	KIF14	292
RPS14	RPS15A	997
RPS14	RPS20	999
RPS14	RPS23	999
RPS14	RPS25	999
RPS14	RPS27	997
RPS14	RPS27A	996
RPS14	RPS28	999
RPS14	BTF3	396
RPS14	SECISBP2	808
RPS14	EIF2S2	974
RPS14	RPL23	984
RPS14	KIF14	292
RPS15A	RPS20	997
RPS15A	RPS23	999
RPS15A	RPS25	996
RPS15A	RPS27	997
RPS15A	RPS27A	996
RPS15A	RPS28	996
RPS15A	BTF3	320
RPS15A	SECISBP2	802
RPS15A	EIF2S2	938
RPS15A	RPL23	972
RPS15A	KIF14	292
RPS20	RPS23	999
RPS20	RPS25	999
RPS20	RPS27	998
RPS20	RPS27A	999
RPS20	RPS28	999
RPS20	BTF3	345
RPS20	SECISBP2	829
RPS20	EIF2S2	992
RPS20	RPL23	994
RPS20	KIF14	292
RPS23	RPS25	999
RPS23	RPS27	998
RPS23	RPS27A	999
RPS23	RPS28	999
RPS23	BTF3	680
RPS23	SECISBP2	800
RPS23	EIF2S2	984
RPS23	RPL23	994
RPS23	KIF14	292
RPS25	RPS27	997
RPS25	RPS27A	999
RPS25	RPS28	999
RPS25	BTF3	323
RPS25	SECISBP2	800
RPS25	EIF2S2	984
RPS25	RPL23	995
RPS27	RPS27A	996
RPS27	RPS28	996
RPS27	BTF3	337
RPS27	SECISBP2	805
RPS27	EIF2S2	976
RPS27	RPL23	978
RPS27A	RPS28	999
RPS27A	BTF3	303
RPS27A	SECISBP2	806
RPS27A	EIF2S2	983
RPS27A	RPL23	992
RPS28	BTF3	540
RPS28	SECISBP2	800
RPS28	EIF2S2	982
RPS28	RPL23	992
RPS28	KIF14	292
EIF2S2	RPL23	499
RPL23	KIF14	292
RACK1	HBS1L	892
RACK1	RC3H1	510
RACK1	DDX6	236
RACK1	EIF5A	948
RACK1	RPL13A	993
RACK1	ILF3	192
RACK1	NFX1	578
RACK1	XRN1	848
RACK1	RC3H2	510
RACK1	RPL4	997
RACK1	RPL5	997
RACK1	RPL6	997
RACK1	RPL7A	997
RACK1	RPL9	997
RACK1	RPL12	993
RACK1	RPL13	997
RACK1	RPL15	997
RACK1	RPL17	993
RACK1	RPL18A	997
RACK1	RPL19	997
RACK1	RPS2	998
RACK1	RPS4X	996
RACK1	RPS6	998
RACK1	RPS8	998
RACK1	RPS10	997
RACK1	RPS11	998
RACK1	RPS12	998
RACK1	RPS14	997
RACK1	RPS15A	996
RACK1	RPS20	998
RACK1	RPS23	998
RACK1	RPS25	998
RACK1	RPS27	997
RACK1	RPS27A	998
RACK1	RPS28	998
RACK1	BTF3	328
RACK1	SECISBP2	810
RACK1	EIF2S2	912
RACK1	RPL23	997
RACK1	KIF14	292
HBS1L	RPL13A	853
HBS1L	XRN1	290
HBS1L	RPL4	856
HBS1L	RPL5	879
HBS1L	RPL6	856
HBS1L	RPL7A	856
HBS1L	RPL9	856
HBS1L	RPL12	817
HBS1L	RPL13	856
HBS1L	RPL15	869
HBS1L	RPL17	853
HBS1L	RPL18A	856
HBS1L	RPL19	856
HBS1L	RPS2	882
HBS1L	RPS4X	852
HBS1L	RPS6	879
HBS1L	RPS8	859
HBS1L	RPS10	853
HBS1L	RPS11	876
HBS1L	RPS12	879
HBS1L	RPS14	856
HBS1L	RPS15A	852
HBS1L	RPS20	928
HBS1L	RPS23	907
HBS1L	RPS25	856
HBS1L	RPS27	853
HBS1L	RPS27A	879
HBS1L	RPS28	877
HBS1L	RPL23	856
RPL13A	ILF3	333
RPL13A	NFX1	640
RPL13A	XRN1	485
RPL13A	RC3H2	292
RPL13A	DCP1A	499
RPL13A	RPL4	998
RPL13A	RPL5	998
RPL13A	RPL6	998
RPL13A	RPL7A	998
RPL13A	RPL9	998
RPL13A	RPL12	995
RPL13A	RPL13	998
RPL13A	RPL15	998
RPL13A	RPL17	995
RPL13A	RPL18A	999
RPL13A	RPL19	999
RPL13A	RPS2	989
RPL13A	RPS4X	964
RPL13A	RPS6	992
RPL13A	RPS8	988
RPL13A	RPS10	983
RPL13A	RPS11	989
RPL13A	RPS12	989
RPL13A	RPS14	988
RPL13A	RPS15A	978
RPL13A	RPS20	990
RPL13A	RPS23	990
RPL13A	RPS25	988
RPL13A	RPS27	983
RPL13A	RPS27A	983
RPL13A	RPS28	982
RPL13A	BTF3	865
RPL13A	SECISBP2	800
RPL13A	EIF2S2	526
RPL13A	RPL23	998
RPL13A	KIF14	292
XRN1	DCP1A	983
XRN1	RPL4	541
XRN1	RPL5	601
XRN1	RPL6	428
XRN1	RPL7A	485
XRN1	RPL9	428
XRN1	RPL13	502
XRN1	RPL15	439
XRN1	RPL17	319
XRN1	RPL18A	428
XRN1	RPL19	428
XRN1	RPS2	631
XRN1	RPS4X	437
XRN1	RPS6	545
XRN1	RPS8	506
XRN1	RPS10	422
XRN1	RPS11	428
XRN1	RPS12	631
XRN1	RPS14	479
XRN1	RPS15A	398
XRN1	RPS20	631
XRN1	RPS23	428
XRN1	RPS25	428
XRN1	RPS27	422
XRN1	RPS27A	507
XRN1	RPS28	580
XRN1	BTF3	187
XRN1	EIF2S2	187
XRN1	RPL23	428
XRN1	KIF14	292
RC3H2	RPL4	292
RC3H2	RPL5	292
RC3H2	RPL7A	292
RC3H2	RPL12	292
RC3H2	RPL13	292
RC3H2	RPL15	292
RC3H2	RPL17	292
RC3H2	RPL18A	292
RC3H2	RPL19	292
RC3H2	RPS2	292
RC3H2	RPS4X	292
RC3H2	RPS6	292
RC3H2	RPS8	292
RC3H2	RPS10	292
RC3H2	RPS11	292
RC3H2	RPS12	292
RC3H2	RPS14	292
RC3H2	RPS15A	292
RC3H2	RPS20	292
RC3H2	RPS23	292
RC3H2	RPS25	292
RC3H2	RPS27	292
RC3H2	RPS27A	292
RC3H2	RPS28	292
RC3H2	SECISBP2	292
RC3H2	RPL23	292
DCP1A	RPL4	499
DCP1A	RPL5	499
DCP1A	RPL6	499
DCP1A	RPL7A	499
DCP1A	RPL9	499
DCP1A	RPL12	499
DCP1A	RPL13	499
DCP1A	RPL15	499
DCP1A	RPL17	499
DCP1A	RPL18A	499
DCP1A	RPL19	499
DCP1A	RPS2	527
DCP1A	RPS4X	499
DCP1A	RPS6	499
DCP1A	RPS8	526
DCP1A	RPS10	499
DCP1A	RPS11	499
DCP1A	RPS12	499
DCP1A	RPS14	526
DCP1A	RPS15A	499
DCP1A	RPS20	499
DCP1A	RPS23	529
DCP1A	RPS25	499
DCP1A	RPS27	526
DCP1A	RPS27A	499
DCP1A	RPS28	635
DCP1A	RPL23	499
SECISBP2	RPL23	810
RC3H1	DDX6	428
RC3H1	RPL13A	292
RC3H1	ILF3	292
RC3H1	RC3H2	792
RC3H1	RPL4	510
RC3H1	RPL5	292
RC3H1	RPL7A	292
RC3H1	RPL9	292
RC3H1	RPL12	510
RC3H1	RPL13	510
RC3H1	RPL15	292
RC3H1	RPL17	292
RC3H1	RPL18A	292
RC3H1	RPL19	292
RC3H1	RPS2	510
RC3H1	RPS4X	292
RC3H1	RPS6	510
RC3H1	RPS8	510
RC3H1	RPS10	510
RC3H1	RPS11	510
RC3H1	RPS12	292
RC3H1	RPS14	510
RC3H1	RPS15A	510
RC3H1	RPS20	510
RC3H1	RPS23	292
RC3H1	RPS25	510
RC3H1	RPS27	292
RC3H1	RPS27A	292
RC3H1	RPS28	292
RC3H1	RPL23	510
CNOT1	CNOT10	999
CNOT1	LSM14A	207
CNOT1	TNRC6A	799
CNOT1	CEP85	342
EDC4	LSM14A	618
EDC4	TNRC6A	221
EDC4	EDC3	964
CNOT10	LSM14A	206
CNOT10	TNRC6A	607
CNOT10	CEP85	307
LSM14A	EDC3	753
TNRC6A	CEP85	234
DCP2	EDC4	977
DCP2	LSM14A	772
DCP2	TNRC6A	915
DCP2	EDC3	990
HNRNPU	STAU1	626
HNRNPU	TP53	364
IGF2BP3	PABPC1	307
IGF2BP3	HNRNPU	422
IGF2BP3	STAU1	618
PABPC1	AGO2	703
PABPC1	HNRNPU	205
PABPC1	WDR12	187
PABPC1	STAU1	627
PABPC1	TP53	309
AGO2	HNRNPU	295
AGO2	STAU1	242
AGO2	TP53	565
WDR12	STAU1	224
AARS1	HSPD1	187
AARS1	VARS1	187
BACH1	BRCA2	187
CAPZB	KIAA1671	338
CAPZB	TJP2	189
CYLD	CEP192	511
CYLD	SPATA2	983
XRCC6	LMO7	187
XRCC6	NBN	499
XRCC6	BRCA2	540
HSPD1	PPP2R5C	187
HSPD1	PPP2R5D	187
HSPD1	CAPZB	189
LMO7	STRN	499
LMO7	TJP1	236
LMO7	WDCP	499
LMO7	CAPZB	189
NBN	BACH1	187
NBN	BRCA2	499
PPP2R5C	PPP2R5D	540
STRN	TJP1	292
STRN	WDCP	499
TJP1	CAPZB	187
TJP1	KIAA1671	309
TJP1	TJP2	983
TUBGCP3	TUBGCP2	999
TUBGCP3	NEDD1	778
TUBGCP3	TUBGCP4	994
TUBGCP3	CCP110	187
POLR3C	CEP192	239
POLR3C	VARS1	187
ENTR1	NEDD1	272
ENTR1	SIPA1L3	224
ENTR1	TJP1	426
ENTR1	CAPZB	185
ENTR1	KIAA1671	188
ENTR1	SPATA2	183
TUBGCP2	NEDD1	720
TUBGCP2	TUBGCP4	990
TUBGCP2	CCP110	187
SIPA1L3	TJP1	230
SIPA1L3	CAPZB	185
TUBGCP4	CCP110	187
KIAA1671	TJP2	196
NEDD1	TUBGCP4	885
NEDD1	CEP192	420
NEDD1	CCP110	420
SRSF3	NUP214	400
SRSF3	POM121	400
NUP214	POM121	809
CSPP1	POM121	190
POM121C	SRSF3	400
POM121C	CSPP1	190
POM121C	NUP214	809
POM121C	POM121	900
DSP	RBBP4	187
DSP	RBBP7	187
RBBP4	RBBP7	987
RBBP4	MTA2	995
RBBP7	MTA2	995
GATAD2B	RBBP4	926
GATAD2B	RBBP7	928
GATAD2B	MTA2	942
PPP2R2A	SMG9	499
PPP2R2A	UPF1	499
PPP2R2A	SMG7	499
UPF1	SMG7	971
SMG9	UPF1	292
SMG9	SMG7	499
GTF2A1	TAF9B	902
GTF2A1	TAF4	979
GTF2A1	TAF9	989
TAF4	TAF9	999
TAF9B	TAF4	993
TAF9B	TAF9	949
AGFG1	OCRL	187
AGFG1	PIK3C2A	187
AGFG1	SYNJ2	187
OCRL	PIK3C2A	900
OCRL	SYNJ2	902
PIK3C2A	SYNJ2	900
ELAVL1	HNRNPAB	234
IGF2BP1	ELAVL1	630
IGF2BP1	HNRNPAB	471
TAB1	TAB2	991
TAB1	TAB3	981
TAB2	TAB3	971
AP1G1	EPS15L1	574
CLTC	AP1G1	867
CLTC	EPS15L1	584
ABI2	WASF2	988
ABI2	WASF1	999
WASF2	WASF1	942

## Sheet: Figure 3a
Figure 3a
Markers are shown in kDa.

## Sheet: Figure 3b
Figure 3B
		Fig 3B IP:Anti-Flag blots									Fig 3B Whole cell lysate blots
		Membrane was cut prior to probing with Anti-HA and Anti-Flg antibodies									Separate gels were run for each antibody. For the Anti-HA and Anti-Flag blots, the membranes were cut prior to probing in order to conserve antibody supply.

## Sheet: Figure 3c
Figure 3c
Inclusion body volume (um^3)	Number of EDC4 puncta
59.5	10
26	7
56.5	7
12.5	9
7.87	1
10.8	1
11.9	2
17.6	2
12.4	3
26.6	6
7.36	0
28.3	7
48.5	12
95.4	19
51	10
13.2	1
9.37	4
90	31
12.2	4
46.1	16
69.3	22

## Sheet: Figure 3d
Figure 3d
	Uninfected_000	Uninfected_001	Uninfected_002	Uninfected_003	Infected_000	Infected_001	Infected_002	Infected_003	Infected_004
Cell #	# Puncta	# Puncta	# Puncta	# Puncta	# Puncta	# Puncta	# Puncta	# Puncta	# Puncta
1	3	8	7	5	8	6	5	4	0
2	6	9	8	8	5	0	2	1	2
3	4	11	8	13	1	1	6	9	0
4	3	11	12	3	4	0	0	9	0
5	3	9	10	9	0	5	7	3	0
6	0	9	14	5	1	2	6	2	2
7	8	11	10	10	1	1	5	0	0
8	6	8	17	7	2	0	10	0	0
9	4	8	3	6	2	0	3	0	0
10	2	7	11	11	1	1	1	0	0
11	3	11	11	9	4	3	9	1	0
12	4	7	19	10	2	2	0	6	2
13	4	7	11	5	3	1	4	2	0
14	5	5	2	7	7	7	5	2	0
15	14	5	8	6	3	2	4	1	3
16	3	3	12	8	5	1	6	8	1
17	2	5	7	5	0	0	2	8	0
18	9	7	12	8	2	2	4	5	1
19	2	9	4	12		0	0	5
20	5	11	4	15		1	0
21	8	6	9	13			5
22	10	6	6	13			8
23	8	11	7	6			8
24	1	7	7	6			4
25	9	11	6	8
26	2	8	6	7
27	4	6	5
28	12	3
29	3	5
30	3	7
31	3	4
32	2
33	9
34	3
35	3

## Sheet: Figure 3e
Figure 3e
							Uninfected	Uninfected	Infected	Infected
							15.6	12	24.1	29.1	Raw antibody signal for EDC4
							82400	71800	98900	81500	Raw antibody signal for beta-actin
							0.00018932	0.000167131	0.00024368	0.000357055	EDC4 signal normalized to beta actin
							1.8932	1.67131	2.4368	3.57055	Normalized EDC4 signal x 10^4

[truncated: 13 more sheets: Figure 3f, Supplementary Figure 4, Figure 4a, Figure 4b, Figure 4d, Figure 4e, Figure 5b, Figure 5c, Figure 5d, Figure 6a, Figure 6c, Supplementary Figure 5a, Supplementary Figure 5b]
